# Supplementary material for: Crystal structures of (5RS)-(Z)-4-[5-(furan-2-yl)-3-phenyl-4,5-di­hydro-1H-pyrazol-1-yl]-4-oxobut-2-enoic acid and (5RS)-(Z)-4-[5-(furan-2-yl)-3-(thio­phen-2-yl)-4,5-di­hydro-1H-pyrazol-1-yl]-4-oxobut-2-enoic acid
Source: Acta Crystallogr E Crystallogr Commun. 2016 Oct 11;72(Pt 11):1557–61. doi: 10.1107/S2056989016013992 (PMC5095832; doi:10.1107/S2056989016013992)
Supplement: Supplementary file 1 [file e-72-01557-sup1.cif]

##############################################################################
#                                                                            #
# This CIF contains the data in a paper accepted for publication in          #
# Acta Crystallographica Section E. It conforms to the requirements of       #
# Notes for Authors for Acta Crystallographica Section E, and has been       #
# peer reviewed under the auspices of the IUCr Commission on Journals.       #
#                                                                            #
# Full details of the Crystallographic Information File format               #
# are given in the paper "The Crystallographic Information File (CIF):       #
# a New Standard Archive File for Crystallography" by S. R. Hall, F. H.      #
# Allen and I. D. Brown [Acta Cryst. (1991), A47, 655-685].                  #
#                                                                            #
# The current version of the core CIF dictionary is obtainable from          #
# ftp://ftp.iucr.org/pub/cif_core.dic.                                       #
#                                                                            #
# Software is freely available for graphical display of the structure(s)     #
# in this CIF. For information consult the CIF software page                 #
# http://www.iucr.org/resources/cif/software.                                #
#                                                                            #
# This file may be used for bona fide research purposes within the           #
# scientific community so long as proper attribution is given to the journal # 
# article from which it was obtained.                                        #
#                                                                            #
##############################################################################
data_global
_audit_creation_method
                       'from SHELXL97 CIF aIt is very nd IUCr SHELXL97-template'
_journal_date_recd_electronic     2016-08-17
_journal_date_accepted     2016-09-01
_journal_name_full     'Acta Crystallographica, Section E'
_journal_year     2016
_journal_volume     72
_journal_issue     11
_journal_page_first     1557
_journal_page_last     1561
_journal_paper_category     GO
_journal_paper_doi     10.1107/S2056989016013992
_journal_coeditor_code     XU5892
_publ_contact_author_name     'F.A.A. TOZE'
_publ_contact_author_address
;
Department of Chemistry, Faculty of Sciences, University of Douala,
PO Box 24157, Douala, Republic of Cameroon
;
_publ_contact_author_email     'toflavien@yahoo.fr'
_publ_contact_author_fax     ?
_publ_contact_author_phone     ?
_publ_section_title
;\
Crystal structures of
(5<i>RS</i>)-(<i>Z</i>)-4-[5-(furan-2-yl)-3-phenyl-4,5-dihydro-1<i>H</i>-\
pyrazol-1-yl]-4-oxobut-2-enoic acid and
(5<i>RS</i>)-(<i>Z</i>)-4-[5-(furan-2-yl)-3-(thiophen-2-yl)-4,5-dihydro-\
1<i>H</i>-pyrazol-1-yl]-4-oxobut-2-enoic acid
;
loop_
    _publ_author_name
    _publ_author_footnote
    _publ_author_address
    'Kseniya K. Borisova' .
;
Organic Chemistry Department,
Peoples' Friendship University of Russia (RUDN University),
6 Miklukho-Maklay St., Moscow 117198, Russian Federation
;
    'Flavien A. A. Toze' .
;
Department of Chemistry, Faculty of Sciences, University of Douala,
PO Box 24157, Douala, Republic of Cameroon
;
    'Nniyaz Z. Yagafarov' .
;
Organic Chemistry Department,
Peoples' Friendship University of Russia (RUDN University),
6 Miklukho-Maklay St., Moscow 117198, Russian Federation
;
    'Fedor I. Zubkov' .
;
Organic Chemistry Department,
Peoples' Friendship University of Russia (RUDN University),
6 Miklukho-Maklay St., Moscow 117198, Russian Federation
;
    'Pavel V. Dorovatovskii' .
;
National Research Centre "Kurchatov Institute",
1 Acad. Kurchatov Sq., Moscow 123182, Russian Federation
;
    'Yan V. Zubavichus' .
;
National Research Centre "Kurchatov Institute",
1 Acad. Kurchatov Sq., Moscow 123182, Russian Federation
;
    'Victor N. Khrustalev' .
;
Inorganic Chemistry Department,
Peoples' Friendship University of Russia (RUDN University),
6 Miklukho-Maklay St., Moscow 117198, Russian Federation
X-Ray Structural Centre,
A.N. Nesmeyanov Institute of Organoelement Compounds,
Russian Academy of Sciences,
28 Vavilov St., B-334, Moscow 119991, Russian Federation
;
_publ_section_synopsis
;\
Stereochemical peculiarities of
(5<i>RS</i>)-(<i>Z</i>)-4-[5-(furan-2-yl)-3-phenyl-4,5-dihydro-1<i>H</i>-\
pyrazol-1-yl]-4-oxobut-2-enoic acid and
(5<i>RS</i>)-(<i>Z</i>)-4-[5-(furan-2-yl)-3-(thiophen-2-yl)-4,5-dihydro-\
1<i>H</i>-pyrazol-1-yl]-4-oxobut-2-enoic acid, studied by X-ray structural
analysis, render impossible their transformation into
3b,6-epoxypyrazolo[5,1-<i>a</i>]isoindoles by a thermal intramolecular
Diels--Alder reaction of furan (the IMDAF reaction).
;
data_I
_audit_creation_method     SHELXL-2014/6
_database_code_depnum_ccdc_archive     'CCDC 1502197'
_chemical_name_systematic
;\
(5<i>RS</i>)-(<i>Z</i>)-4-[5-(Furan-2-yl)-3-phenyl-4,5-dihydro-\
1<i>H</i>-pyrazol-1-yl]-4-oxobut-2-enoic acid
;
_chemical_name_common     ?
_chemical_formula_moiety     'C17 H14 N2 O4'
_chemical_formula_sum     'C17 H14 N2 O4'
_chemical_formula_iupac     'C17 H14 N2 O4'
_chemical_formula_weight     310.30
_chemical_melting_point     ?
_shelx_space_group_comment
;
The symmetry employed for this shelxl refinement is uniquely defined
by the following loop, which should always be used as a source of
symmetry information in preference to the above space-group names.
They are only intended as comments.
;
_space_group_crystal_system     triclinic
_space_group_name_H-M_alt     'P -1'
_space_group_name_Hall     '-P 1'
loop_
    _space_group_symop_operation_xyz
    'x, y, z'
    '-x, -y, -z'
_cell_length_a     7.2940(15)
_cell_length_b     10.738(2)
_cell_length_c     10.845(2)
_cell_angle_alpha     114.10(3)
_cell_angle_beta     102.46(3)
_cell_angle_gamma     97.57(3)
_cell_volume     733.8(3)
_cell_formula_units_Z     2
_cell_measurement_reflns_used     500
_cell_measurement_theta_min     4.0
_cell_measurement_theta_max     36.0
_cell_measurement_temperature     100(2)
_exptl_crystal_description     needle
_exptl_crystal_colour     colourless
_exptl_crystal_size_max     0.20
_exptl_crystal_size_mid     0.07
_exptl_crystal_size_min     0.07
_exptl_crystal_density_diffrn     1.404
_exptl_crystal_density_meas     ?
_exptl_crystal_density_method     ?
_exptl_crystal_F_000     324
_exptl_absorpt_coefficient_mu     0.216
_exptl_absorpt_correction_type     multi-scan
_exptl_absorpt_process_details
;
(SCALA; Evans, 2006)
;
_shelx_estimated_absorpt_T_min     0.954
_shelx_estimated_absorpt_T_max     0.984
_exptl_absorpt_correction_T_min     0.950
_exptl_absorpt_correction_T_max     0.980
_diffrn_ambient_temperature     100(2)
_diffrn_radiation_type     synchrotron
_diffrn_radiation_wavelength     0.96990
_diffrn_measurement_device_type     'MAR CCD'
_diffrn_measurement_method     '/f scan'
_diffrn_detector_area_resol_mean     ?
_diffrn_reflns_number     10451
_diffrn_reflns_av_R_equivalents     0.1032
_diffrn_reflns_theta_min     4.029
_diffrn_reflns_theta_max     38.443
_diffrn_reflns_theta_full     35.587
_diffrn_measured_fraction_theta_max     0.910
_diffrn_measured_fraction_theta_full     0.967
_diffrn_reflns_limit_h_min     -9
_diffrn_reflns_limit_h_max     9
_diffrn_reflns_limit_k_min     -13
_diffrn_reflns_limit_k_max     12
_diffrn_reflns_limit_l_min     -13
_diffrn_reflns_limit_l_max     13
_refine_special_details     ?
_reflns_number_total     2947
_reflns_number_gt     2189
_reflns_threshold_expression     'I > 2\s(I)'
_refine_ls_structure_factor_coef     Fsqd
_refine_ls_matrix_type     full
_refine_ls_R_factor_all     0.0916
_refine_ls_R_factor_gt     0.0754
_refine_ls_wR_factor_gt     0.1798
_refine_ls_wR_factor_ref     0.1989
_refine_ls_goodness_of_fit_ref     1.039
_refine_ls_restrained_S_all     1.039
_refine_ls_number_reflns     2947
_refine_ls_number_parameters     212
_refine_ls_number_restraints     0
_refine_ls_hydrogen_treatment     mixed
_refine_ls_weighting_scheme     calc
_refine_ls_weighting_details
                       'w=1/[\s^2^(Fo^2^)+(0.088P)^2^] where P=(Fo^2^+2Fc^2^)/3'
_atom_sites_solution_hydrogens     geom
_atom_sites_solution_primary     difmap
_atom_sites_solution_secondary     difmap
_refine_ls_shift/su_max     0.000
_refine_ls_shift/su_mean     0.000
_refine_diff_density_max     0.408
_refine_diff_density_min     -0.390
_refine_ls_extinction_method
;
SHELXL2014 (Sheldrick, 2015)
;
_refine_ls_extinction_coef     0.112(13)
_refine_ls_extinction_expression
                                  'Fc^*^=kFc[1+0.001xFc^2^\l^3^/sin(2\q)]^-1/4^'
loop_
    _atom_type_symbol
    _atom_type_description
    _atom_type_scat_dispersion_real
    _atom_type_scat_dispersion_imag
    _atom_type_scat_source
    'C' 'C' 0.0070 0.0030
                         'International Tables Vol C Tables 4.2.6.8 and 6.1.1.4'
    'H' 'H' 0.0000 0.0000
                         'International Tables Vol C Tables 4.2.6.8 and 6.1.1.4'
    'N' 'N' 0.0130 0.0070
                         'International Tables Vol C Tables 4.2.6.8 and 6.1.1.4'
    'O' 'O' 0.0210 0.0120
                         'International Tables Vol C Tables 4.2.6.8 and 6.1.1.4'
_computing_data_collection
;
<i>Automar</i> (MarXperts, 2015)
;
_computing_cell_refinement
;
<i>i</i>MOSFLM (Battye <i>et al.</i>, 2011)
;
_computing_data_reduction
;
<i>i</i>MOSFLM (Battye <i>et al.</i>, 2011)
;
_computing_structure_solution
;
SHELXS97 (Sheldrick, 2008)
;
_computing_structure_refinement
;
SHELXL2014 (Sheldrick, 2015)
;
_computing_molecular_graphics
;
SHELXTL (Sheldrick, 2008)
;
_computing_publication_material
;
SHELXTL (Sheldrick, 2008)
;
loop_
    _atom_site_type_symbol
    _atom_site_label
    _atom_site_fract_x
    _atom_site_fract_y
    _atom_site_fract_z
    _atom_site_U_iso_or_equiv
    _atom_site_adp_type
    _atom_site_calc_flag
    _atom_site_occupancy
    _atom_site_disorder_assembly
    _atom_site_disorder_group
    O O1 0.53546(18) 0.85698(13) 0.87765(13) 0.0294(4) Uani d 1 . .
    O O2 0.8189(2) 0.71553(16) 1.17671(15) 0.0402(5) Uani d 1 . .
    O O3 0.7068(2) 0.86788(15) 1.11054(15) 0.0351(5) Uani d 1 . .
    H H3 0.644(3) 0.874(2) 1.020(3) 0.053 Uiso d 1 . .
    O O4 0.55732(19) 0.79397(15) 0.46578(14) 0.0329(5) Uani d 1 . .
    N N1 0.3716(2) 0.69540(16) 0.65583(16) 0.0249(5) Uani d 1 . .
    N N2 0.2966(2) 0.55549(16) 0.54965(17) 0.0256(5) Uani d 1 . .
    C C3 0.1865(2) 0.5590(2) 0.4406(2) 0.0242(5) Uani d 1 . .
    C C4 0.1695(3) 0.7049(2) 0.4619(2) 0.0275(5) Uani d 1 . .
    H H4A 0.0397 0.7182 0.4690 0.033 Uiso calc 1 . .
    H H4B 0.1943 0.7229 0.3837 0.033 Uiso calc 1 . .
    C C5 0.3284(3) 0.8010(2) 0.6030(2) 0.0269(5) Uani d 1 . .
    H H5 0.2761 0.8733 0.6688 0.032 Uiso calc 1 . .
    C C6 0.4790(2) 0.7294(2) 0.7886(2) 0.0259(5) Uani d 1 . .
    C C7 0.5227(3) 0.6115(2) 0.8181(2) 0.0266(5) Uani d 1 . .
    H H7 0.4700 0.5198 0.7415 0.032 Uiso calc 1 . .
    C C8 0.6277(3) 0.6188(2) 0.9400(2) 0.0286(5) Uani d 1 . .
    H H8 0.6429 0.5301 0.9337 0.034 Uiso calc 1 . .
    C C9 0.7259(3) 0.7393(2) 1.0843(2) 0.0293(6) Uani d 1 . .
    C C10 0.0858(2) 0.4281(2) 0.30984(19) 0.0254(5) Uani d 1 . .
    C C11 -0.0296(3) 0.4332(2) 0.1915(2) 0.0278(5) Uani d 1 . .
    H H11 -0.0446 0.5212 0.1955 0.033 Uiso calc 1 . .
    C C12 -0.1226(3) 0.3089(2) 0.0676(2) 0.0304(6) Uani d 1 . .
    H H12 -0.1982 0.3128 -0.0133 0.036 Uiso calc 1 . .
    C C13 -0.1049(3) 0.1801(2) 0.0623(2) 0.0319(6) Uani d 1 . .
    H H13 -0.1711 0.0958 -0.0215 0.038 Uiso calc 1 . .
    C C14 0.0096(3) 0.1735(2) 0.1793(2) 0.0307(6) Uani d 1 . .
    H H14 0.0216 0.0849 0.1751 0.037 Uiso calc 1 . .
    C C15 0.1064(3) 0.2973(2) 0.3027(2) 0.0268(5) Uani d 1 . .
    H H15 0.1864 0.2931 0.3819 0.032 Uiso calc 1 . .
    C C16 0.5068(3) 0.8691(2) 0.5855(2) 0.0268(5) Uani d 1 . .
    C C17 0.6447(3) 0.9908(2) 0.6709(2) 0.0311(6) Uani d 1 . .
    H H17 0.6450 1.0607 0.7600 0.037 Uiso calc 1 . .
    C C18 0.7893(3) 0.9938(2) 0.6013(2) 0.0374(6) Uani d 1 . .
    H H18 0.9041 1.0661 0.6349 0.045 Uiso calc 1 . .
    C C19 0.7316(3) 0.8742(2) 0.4787(2) 0.0374(6) Uani d 1 . .
    H H19 0.8007 0.8486 0.4109 0.045 Uiso calc 1 . .
loop_
    _atom_site_aniso_label
    _atom_site_aniso_U_11
    _atom_site_aniso_U_22
    _atom_site_aniso_U_33
    _atom_site_aniso_U_12
    _atom_site_aniso_U_13
    _atom_site_aniso_U_23
    O1 0.0309(7) 0.0236(8) 0.0258(8) 0.0015(6) 0.0020(6) 0.0084(6)
    O2 0.0480(9) 0.0376(9) 0.0283(9) 0.0095(7) -0.0028(7) 0.0158(7)
    O3 0.0433(9) 0.0276(9) 0.0251(8) 0.0041(6) -0.0018(7) 0.0105(7)
    O4 0.0305(8) 0.0355(9) 0.0305(9) 0.0058(6) 0.0069(6) 0.0146(7)
    N1 0.0260(8) 0.0210(9) 0.0214(9) 0.0011(7) 0.0002(7) 0.0085(7)
    N2 0.0249(8) 0.0232(9) 0.0228(9) 0.0021(7) 0.0034(7) 0.0078(7)
    C3 0.0211(9) 0.0262(11) 0.0237(11) 0.0041(8) 0.0065(8) 0.0105(9)
    C4 0.0229(9) 0.0286(11) 0.0248(11) 0.0021(8) 0.0008(8) 0.0106(9)
    C5 0.0260(9) 0.0263(11) 0.0246(10) 0.0043(8) 0.0004(8) 0.0122(9)
    C6 0.0216(9) 0.0295(11) 0.0244(11) 0.0027(8) 0.0030(8) 0.0132(9)
    C7 0.0274(9) 0.0248(11) 0.0240(10) 0.0020(8) 0.0053(8) 0.0099(9)
    C8 0.0280(10) 0.0287(11) 0.0276(11) 0.0035(8) 0.0039(8) 0.0145(9)
    C9 0.0302(10) 0.0293(12) 0.0266(11) 0.0043(8) 0.0039(8) 0.0140(9)
    C10 0.0218(9) 0.0295(12) 0.0234(11) 0.0032(8) 0.0051(8) 0.0122(9)
    C11 0.0255(9) 0.0293(11) 0.0259(11) 0.0041(8) 0.0037(8) 0.0128(9)
    C12 0.0283(10) 0.0326(12) 0.0237(11) 0.0043(9) 0.0019(8) 0.0105(9)
    C13 0.0288(10) 0.0315(12) 0.0254(11) 0.0025(8) 0.0022(8) 0.0079(9)
    C14 0.0293(10) 0.0275(11) 0.0325(12) 0.0052(8) 0.0064(9) 0.0127(9)
    C15 0.0243(9) 0.0275(11) 0.0260(11) 0.0040(8) 0.0043(8) 0.0119(9)
    C16 0.0279(10) 0.0242(11) 0.0246(10) 0.0040(8) 0.0005(8) 0.0118(9)
    C17 0.0300(10) 0.0250(11) 0.0283(11) -0.0009(8) -0.0015(8) 0.0100(9)
    C18 0.0252(10) 0.0400(13) 0.0512(14) 0.0009(9) 0.0019(9) 0.0314(12)
    C19 0.0283(10) 0.0525(15) 0.0437(14) 0.0105(10) 0.0103(9) 0.0334(12)
_geom_special_details
;
 All esds (except the esd in the dihedral angle between two l.s. planes)
 are estimated using the full covariance matrix.  The cell esds are taken
 into account individually in the estimation of esds in distances, angles
 and torsion angles; correlations between esds in cell parameters are only
 used when they are defined by crystal symmetry.  An approximate (isotropic)
 treatment of cell esds is used for estimating esds involving l.s. planes.
;
loop_
    _geom_bond_atom_site_label_1
    _geom_bond_atom_site_label_2
    _geom_bond_site_symmetry_2
    _geom_bond_distance
    _geom_bond_publ_flag
    O1 C6 . 1.256(2) ?
    O2 C9 . 1.222(2) ?
    O3 C9 . 1.324(3) ?
    O3 H3 . 1.02(3) ?
    O4 C16 . 1.379(3) ?
    O4 C19 . 1.384(2) ?
    N1 C6 . 1.352(2) ?
    N1 N2 . 1.408(2) ?
    N1 C5 . 1.504(2) ?
    N2 C3 . 1.295(2) ?
    C3 C10 . 1.475(3) ?
    C3 C4 . 1.515(3) ?
    C4 C5 . 1.542(3) ?
    C4 H4A . 0.9900 ?
    C4 H4B . 0.9900 ?
    C5 C16 . 1.494(3) ?
    C5 H5 . 1.0000 ?
    C6 C7 . 1.483(3) ?
    C7 C8 . 1.343(3) ?
    C7 H7 . 0.9500 ?
    C8 C9 . 1.501(3) ?
    C8 H8 . 0.9500 ?
    C10 C11 . 1.400(3) ?
    C10 C15 . 1.405(3) ?
    C11 C12 . 1.396(3) ?
    C11 H11 . 0.9500 ?
    C12 C13 . 1.386(3) ?
    C12 H12 . 0.9500 ?
    C13 C14 . 1.395(3) ?
    C13 H13 . 0.9500 ?
    C14 C15 . 1.396(3) ?
    C14 H14 . 0.9500 ?
    C15 H15 . 0.9500 ?
    C16 C17 . 1.357(3) ?
    C17 C18 . 1.428(3) ?
    C17 H17 . 0.9500 ?
    C18 C19 . 1.348(3) ?
    C18 H18 . 0.9500 ?
    C19 H19 . 0.9500 ?
loop_
    _geom_angle_atom_site_label_1
    _geom_angle_atom_site_label_2
    _geom_angle_atom_site_label_3
    _geom_angle_site_symmetry_1
    _geom_angle_site_symmetry_3
    _geom_angle
    _geom_angle_publ_flag
    C9 O3 H3 . . 111.6(14) ?
    C16 O4 C19 . . 106.22(16) ?
    C6 N1 N2 . . 122.90(16) ?
    C6 N1 C5 . . 124.32(15) ?
    N2 N1 C5 . . 112.71(14) ?
    C3 N2 N1 . . 107.28(16) ?
    N2 C3 C10 . . 120.85(18) ?
    N2 C3 C4 . . 114.48(16) ?
    C10 C3 C4 . . 124.66(16) ?
    C3 C4 C5 . . 102.65(15) ?
    C3 C4 H4A . . 111.2 ?
    C5 C4 H4A . . 111.2 ?
    C3 C4 H4B . . 111.2 ?
    C5 C4 H4B . . 111.2 ?
    H4A C4 H4B . . 109.1 ?
    C16 C5 N1 . . 110.07(15) ?
    C16 C5 C4 . . 113.66(17) ?
    N1 C5 C4 . . 100.45(14) ?
    C16 C5 H5 . . 110.8 ?
    N1 C5 H5 . . 110.8 ?
    C4 C5 H5 . . 110.8 ?
    O1 C6 N1 . . 118.52(17) ?
    O1 C6 C7 . . 124.58(16) ?
    N1 C6 C7 . . 116.90(17) ?
    C8 C7 C6 . . 127.84(18) ?
    C8 C7 H7 . . 116.1 ?
    C6 C7 H7 . . 116.1 ?
    C7 C8 C9 . . 132.8(2) ?
    C7 C8 H8 . . 113.6 ?
    C9 C8 H8 . . 113.6 ?
    O2 C9 O3 . . 121.15(18) ?
    O2 C9 C8 . . 118.72(19) ?
    O3 C9 C8 . . 120.10(18) ?
    C11 C10 C15 . . 119.44(17) ?
    C11 C10 C3 . . 120.42(19) ?
    C15 C10 C3 . . 120.14(17) ?
    C12 C11 C10 . . 120.0(2) ?
    C12 C11 H11 . . 120.0 ?
    C10 C11 H11 . . 120.0 ?
    C13 C12 C11 . . 120.21(19) ?
    C13 C12 H12 . . 119.9 ?
    C11 C12 H12 . . 119.9 ?
    C12 C13 C14 . . 120.36(18) ?
    C12 C13 H13 . . 119.8 ?
    C14 C13 H13 . . 119.8 ?
    C13 C14 C15 . . 119.85(19) ?
    C13 C14 H14 . . 120.1 ?
    C15 C14 H14 . . 120.1 ?
    C14 C15 C10 . . 120.09(18) ?
    C14 C15 H15 . . 120.0 ?
    C10 C15 H15 . . 120.0 ?
    C17 C16 O4 . . 109.89(18) ?
    C17 C16 C5 . . 132.7(2) ?
    O4 C16 C5 . . 117.25(16) ?
    C16 C17 C18 . . 106.85(19) ?
    C16 C17 H17 . . 126.6 ?
    C18 C17 H17 . . 126.6 ?
    C19 C18 C17 . . 106.76(18) ?
    C19 C18 H18 . . 126.6 ?
    C17 C18 H18 . . 126.6 ?
    C18 C19 O4 . . 110.3(2) ?
    C18 C19 H19 . . 124.9 ?
    O4 C19 H19 . . 124.9 ?
loop_
    _geom_torsion_atom_site_label_1
    _geom_torsion_atom_site_label_2
    _geom_torsion_atom_site_label_3
    _geom_torsion_atom_site_label_4
    _geom_torsion_site_symmetry_1
    _geom_torsion_site_symmetry_2
    _geom_torsion_site_symmetry_3
    _geom_torsion_site_symmetry_4
    _geom_torsion
    _geom_torsion_publ_flag
    C6 N1 N2 C3 . . . . 173.99(17) ?
    C5 N1 N2 C3 . . . . -9.2(2) ?
    N1 N2 C3 C10 . . . . 179.71(16) ?
    N1 N2 C3 C4 . . . . -1.5(2) ?
    N2 C3 C4 C5 . . . . 10.8(2) ?
    C10 C3 C4 C5 . . . . -170.49(19) ?
    C6 N1 C5 C16 . . . . 71.7(2) ?
    N2 N1 C5 C16 . . . . -105.08(17) ?
    C6 N1 C5 C4 . . . . -168.17(19) ?
    N2 N1 C5 C4 . . . . 15.0(2) ?
    C3 C4 C5 C16 . . . . 103.36(18) ?
    C3 C4 C5 N1 . . . . -14.14(18) ?
    N2 N1 C6 O1 . . . . -178.08(16) ?
    C5 N1 C6 O1 . . . . 5.4(3) ?
    N2 N1 C6 C7 . . . . 2.3(3) ?
    C5 N1 C6 C7 . . . . -174.19(17) ?
    O1 C6 C7 C8 . . . . -0.6(3) ?
    N1 C6 C7 C8 . . . . 179.0(2) ?
    C6 C7 C8 C9 . . . . 3.2(4) ?
    C7 C8 C9 O2 . . . . -177.6(2) ?
    C7 C8 C9 O3 . . . . 4.1(4) ?
    N2 C3 C10 C11 . . . . -178.62(16) ?
    C4 C3 C10 C11 . . . . 2.7(3) ?
    N2 C3 C10 C15 . . . . 0.8(3) ?
    C4 C3 C10 C15 . . . . -177.85(17) ?
    C15 C10 C11 C12 . . . . -0.2(3) ?
    C3 C10 C11 C12 . . . . 179.26(18) ?
    C10 C11 C12 C13 . . . . 1.5(3) ?
    C11 C12 C13 C14 . . . . -1.5(3) ?
    C12 C13 C14 C15 . . . . 0.2(3) ?
    C13 C14 C15 C10 . . . . 1.2(3) ?
    C11 C10 C15 C14 . . . . -1.2(3) ?
    C3 C10 C15 C14 . . . . 179.38(18) ?
    C19 O4 C16 C17 . . . . -0.7(2) ?
    C19 O4 C16 C5 . . . . -176.11(16) ?
    N1 C5 C16 C17 . . . . -95.2(3) ?
    C4 C5 C16 C17 . . . . 153.0(2) ?
    N1 C5 C16 O4 . . . . 78.9(2) ?
    C4 C5 C16 O4 . . . . -32.8(2) ?
    O4 C16 C17 C18 . . . . 0.6(2) ?
    C5 C16 C17 C18 . . . . 175.1(2) ?
    C16 C17 C18 C19 . . . . -0.3(2) ?
    C17 C18 C19 O4 . . . . -0.2(2) ?
    C16 O4 C19 C18 . . . . 0.5(2) ?
loop_
    _geom_hbond_atom_site_label_D
    _geom_hbond_atom_site_label_H
    _geom_hbond_atom_site_label_A
    _geom_hbond_site_symmetry_A
    _geom_hbond_distance_DH
    _geom_hbond_distance_HA
    _geom_hbond_distance_DA
    _geom_hbond_angle_DHA
    O3 H3 O1 . 1.02(3) 1.50(3) 2.513(2) 171(2)
    C19 H19 O2 1_554 0.95 2.40 3.266(3) 152
_shelx_hkl_file
;
   9   1  -2   21.60   35.42   1
  -9  -1   3   91.81   17.97   1
   9   1  -3   90.03   34.83   1
  -9  -1   4  118.89   38.30   1
   9   1  -4   81.47   49.03   1
  -9  -1   5    2.09   20.06   1
   9   1  -5  -10.37   27.20   1
   9   1  -6   16.18   22.93   1
  -9   0   1   -0.05   17.48   1
   9   0  -1    4.76   45.18   1
  -9   0   2   41.43   14.62   1
   9   0  -2   57.84   38.32   1
  -9   0   3  580.11  166.29   1
   9   0  -3  432.45  200.25   1
  -9   0   4   38.26   19.01   1
   9   0  -4   17.79   30.08   1
  -9   0   5   30.66   18.84   1
   9   0  -5    5.62   23.42   1
   9   0  -6   -1.40   27.76   1
  -9   1   1   10.03   16.12   1
   9  -1  -1    7.51   24.38   1
  -9   1   2   34.37   19.23   1
   9  -1  -2   32.56   45.39   1
  -9   1   3  642.77  202.96   1
   9  -1  -3  675.92  245.34   1
  -9   1   4   47.40   14.12   1
   9  -1  -4   44.14   33.04   1
  -9   1   5   12.85   12.31   1
   9  -1  -5   45.61   37.83   1
   9  -2  -1    1.67   19.38   1
  -9   2   1    7.06   24.99   1
  -9   2   2  953.44  290.60   1
   9  -2  -2  909.98  349.56   1
   9  -2  -3   -1.71   36.13   1
  -9   2   3   -8.96   16.94   1
  -9   2   4    7.88   15.75   1
   9  -2  -4   -3.98   38.57   1
   9  -2  -5   24.73   30.86   1
  -9   3   1   97.13   22.46   1
   9  -3  -1   61.13   31.44   1
  -9   3   2   54.18   14.84   1
   9  -3  -2   43.60   40.65   1
   9  -3  -3   43.99   31.47   1
   9  -3  -4   51.34   45.77   1
  -9   4   1  375.23   41.15   1
   9  -4  -1  374.21  104.23   1
   9  -4  -2  165.73   72.98   1
  -9   5   1  296.33   93.31   1
   8   5  -5   12.45   25.78   1
   8   5  -6   12.16   24.40   1
   8   5  -7   30.71   26.75   1
   8   4  -2   -2.22   29.46   1
  -8  -4   2  -11.89   21.97   1
  -8  -4   3  247.48   30.04   1
   8   4  -3  185.55   89.52   1
   8   4  -4   21.45   22.02   1
  -8  -4   4    5.38   17.87   1
  -8  -4   5    2.94   16.74   1
   8   4  -5  337.38   54.02   1
   8   4  -6   29.43   20.90   1
  -8  -4   6   16.51   20.05   1
   8   4  -7    0.45   18.83   1
   8   4  -8    7.70   23.19   1
  -8  -3   1   11.99   13.87   1
   8   3  -1   11.33   35.48   1
  -8  -3   2   13.19   16.09   1
   8   3  -2    8.82   21.88   1
   8   3  -3  233.51   70.23   1
  -8  -3   3  257.29   79.94   1
  -8  -3   4  353.72   37.44   1
   8   3  -4  297.23  127.58   1
  -8  -3   5   -2.79   13.10   1
   8   3  -5   -8.03   20.55   1
   8   3  -6   70.68   26.27   1
  -8  -3   6    0.68   20.17   1
  -8  -3   7   16.35   33.19   1
   8   3  -7  872.45  128.08   1
   8   3  -8  349.12  131.87   1
   8   3  -9  187.69   74.84   1
  -8  -2   1  382.61  123.19   1
   8   2  -1  415.25  148.28   1
  -8  -2   2  232.71   28.85   1
   8   2  -2  254.47   67.53   1
   8   2  -3   98.82   36.38   1
  -8  -2   3  114.14   37.70   1
   8   2  -4   10.65   23.03   1
  -8  -2   4   49.99   20.71   1
   8   2  -5   35.26   23.10   1
  -8  -2   5   37.57   20.64   1
  -8  -2   6   -5.75   29.76   1
   8   2  -6  283.63   43.82   1
  -8  -2   7   -2.22   21.02   1
   8   2  -7  124.91   33.43   1
   8   2  -8 1243.38  119.12   1
  -8  -2   8  -10.62  132.13   1
   8   2  -9    1.91   28.75   1
  -8  -1   1   -5.83   44.44   1
  -8  -1   1   -4.52   16.56   1
   8   1  -1    7.11   57.85   1
   8   1  -1   -0.77   25.57   1
  -8  -1   2  162.57   20.84   1
   8   1  -2   15.84   60.49   1
   8   1  -2  176.61   58.47   1
  -8  -1   3   80.77   16.67   1
   8   1  -3   76.55   29.78   1
   8   1  -4   -1.73   20.12   1
  -8  -1   4   21.61   17.48   1
  -8  -1   5   35.06   12.23   1
   8   1  -5   40.60   29.66   1
  -8  -1   6  538.89  163.76   1
   8   1  -6  497.79  196.45   1
  -8  -1   7   -4.05  178.35   1
   8   1  -7 5990.87  730.93   1
   8   1  -8  333.80   93.06   1
   8   1  -9   -4.68   29.99   1
  -8   0   1    1.73   10.82   1
   8   0  -1  -16.79   53.21   1
   8   0  -1   -3.60   24.87   1
   8   0  -2  354.01   91.58   1
  -8   0   2  391.63  105.36   1
   8   0  -2  139.76  104.46   1
  -8   0   3  195.28   60.79   1
   8   0  -3  170.02   74.18   1
  -8   0   4  109.41   37.86   1
   8   0  -4  114.22   48.64   1
  -8   0   5  121.65   17.79   1
   8   0  -5  113.36   39.30   1
   8   0  -6  802.81  297.48   1
   8   0  -7 1076.62  397.67   1
   8   0  -8   90.32   38.57   1
  -8   1   1  736.23  224.99   1
   8  -1  -1  708.49  269.47   1
  -8   1   2   61.19   13.47   1
   8  -1  -2   68.80   35.06   1
  -8   1   3 1036.99   99.80   1
   8  -1  -3 1106.25  275.95   1
   8  -1  -4   11.73   20.79   1
   8  -1  -5   38.86   30.41   1
   8  -1  -6   23.41   22.99   1
   8  -1  -7  130.73   57.71   1
   8  -1  -8   28.06   39.25   1
  -8   2   1  507.31  159.67   1
   8  -2  -1  533.97  192.30   1
  -8   2   2  321.75   35.19   1
   8  -2  -2  351.76  125.67   1
   8  -2  -3  357.52  134.92   1
   8  -2  -4 1544.42  400.95   1
   8  -2  -5    9.08   34.36   1
   8  -2  -6  189.13   56.76   1
   8  -2  -7   78.77   45.65   1
  -8   3   1  106.28   35.74   1
   8  -3  -1  102.09   47.36   1
   8  -3  -2  520.07  194.07   1
   8  -3  -3  179.62   53.28   1
   8  -3  -4   40.58   33.72   1
   8  -3  -5  621.95  231.83   1
   8  -3  -6  471.11  178.15   1
   8  -4  -1  123.05   53.63   1
   8  -4  -2   30.39   38.53   1
   8  -4  -3   17.45   34.82   1
   8  -4  -4 1220.92  451.86   1
   8  -4  -5  -13.58   31.64   1
   8  -5  -1 1649.53  428.65   1
   8  -5  -2   -5.03   30.95   1
   8  -5  -3   47.37   41.03   1
   8  -5  -4   92.17   59.74   1
   8  -6  -1   15.53   40.99   1
   8  -6  -2   17.95   30.79   1
   8  -6  -3  223.76   96.81   1
   8  -7  -1  556.78  152.01   1
   7   7  -5   -8.74   20.13   1
   7   7  -6   74.73   37.68   1
   7   7  -7   70.84   36.43   1
   7   7  -8    1.91   19.06   1
   7   7  -9   27.92   23.87   1
  -7  -6   2   -2.01   21.98   1
   7   6  -2  -10.07   29.91   1
  -7  -6   3   12.57   37.89   1
  -7  -6   3    9.77   21.46   1
   7   6  -3   -3.25   42.35   1
   7   6  -3  -16.12   27.65   1
   7   6  -4   58.98   23.09   1
  -7  -6   4   28.34   47.64   1
  -7  -6   4    1.67   17.96   1
   7   6  -4  -15.68   43.18   1
  -7  -6   5    5.41   13.61   1
  -7  -6   5   23.20   38.36   1
   7   6  -5  -18.20   54.24   1
   7   6  -5  109.61   31.40   1
  -7  -6   6    2.73   13.43   1
   7   6  -6    9.46   17.95   1
  -7  -6   7   13.26   21.05   1
   7   6  -7    0.07   23.09   1
   7   6  -8   34.52   30.58   1
   7   6  -9  220.91   86.34   1
   7   6 -10  101.15   47.61   1
  -7  -5   1   -3.82   29.01   1
  -7  -5   1   12.85   16.62   1
   7   5  -1    8.36   38.84   1
   7   5  -1  -30.43   31.37   1
  -7  -5   2   -1.85   13.42   1
  -7  -5   2    6.83   36.00   1
   7   5  -2   15.84   39.20   1
   7   5  -2    5.29   28.52   1
   7   5  -3  665.85  136.03   1
  -7  -5   3  507.48  135.70   1
  -7  -5   3  630.40  158.16   1
   7   5  -3    5.40  133.16   1
   7   5  -4  206.46   48.79   1
  -7  -5   4  177.61   62.15   1
  -7  -5   4  180.33   52.60   1
   7   5  -4   17.97   56.92   1
  -7  -5   5   53.52   43.30   1
  -7  -5   5   -1.29   20.11   1
   7   5  -5  -16.05   52.69   1
   7   5  -5  135.01   33.02   1
  -7  -5   6   -2.20   13.20   1
   7   5  -6   22.31   21.06   1
  -7  -5   6   10.53   46.51   1
   7   5  -6   -3.56   58.58   1
  -7  -5   7    7.31   13.98   1
   7   5  -7   32.45   19.34   1
  -7  -5   8    1.17   19.52   1
   7   5  -8    7.02   22.83   1
   7   5  -9  243.85   69.44   1
   7   5 -10   11.15   21.92   1
  -7  -4   1   14.85   13.83   1
  -7  -4   1   30.52   29.06   1
   7   4  -1   -5.56   38.61   1
   7   4  -1   41.31   27.33   1
  -7  -4   2  110.87   19.89   1
   7   4  -2  138.41   34.08   1
  -7  -4   2   73.52   40.91   1
   7   4  -2   13.06   44.03   1
   7   4  -3    6.86   19.63   1
  -7  -4   3   22.02   42.37   1
  -7  -4   3   14.58   19.75   1
   7   4  -3   -7.98   36.53   1
  -7  -4   4 2780.58  219.94   1
  -7  -4   4 2132.07  600.49   1
   7   4  -4 1005.88  598.43   1
   7   4  -4 2821.32  875.70   1
  -7  -4   5   49.33   14.06   1
  -7  -4   5   35.43   39.30   1
   7   4  -5    7.28   51.10   1
   7   4  -5   77.25   30.95   1
  -7  -4   6   26.78   14.60   1
  -7  -4   6   49.47   44.24   1
   7   4  -6   -4.82   50.97   1
   7   4  -6  106.46   32.72   1
   7   4  -7  136.00   27.05   1
  -7  -4   7    2.27   23.40   1
  -7  -4   8   -5.12   14.88   1
   7   4  -8    2.66   17.62   1
  -7  -4   9   -5.79   16.66   1
   7   4  -9   99.20   26.32   1
   7   4 -10   43.49   32.49   1
  -7  -3   1   12.17   14.59   1
  -7  -3   1    4.10   27.17   1
   7   3  -1   17.95   25.24   1
  -7  -3   2   40.94   30.92   1
  -7  -3   2   72.56   24.85   1
   7   3  -2   26.98   36.07   1
   7   3  -2   65.01   32.53   1
  -7  -3   3  105.81   54.92   1
  -7  -3   3  116.72   40.07   1
   7   3  -3  108.52   51.68   1
   7   3  -3  135.74   50.41   1
  -7  -3   4   49.81   45.95   1
  -7  -3   4   89.31   27.69   1
   7   3  -4   45.06   43.52   1
   7   3  -4   78.22   36.92   1
  -7  -3   5   50.07   46.30   1
  -7  -3   5  114.60   36.04   1
   7   3  -5  122.45   46.27   1
  -7  -3   6   88.47   16.52   1
   7   3  -6   76.96   41.07   1
  -7  -3   7    8.86   19.44   1
   7   3  -7   91.22   29.96   1
   7   3  -8 1453.17  131.76   1
  -7  -3   8   -2.25  147.46   1
  -7  -3   9   12.58   23.47   1
   7   3  -9   71.54   31.86   1
   7   3 -10  479.73  179.93   1
  -7  -2   1   38.51   57.99   1
  -7  -2   1   33.13   18.27   1
   7   2  -1   11.02   27.03   1
   7   2  -1   27.72   27.32   1
  -7  -2   2  317.99   33.42   1
   7   2  -2  378.68   85.19   1
  -7  -2   2  269.72   86.70   1
   7   2  -2  254.98   93.57   1
  -7  -2   3  660.32  214.74   1
  -7  -2   3  897.08  259.44   1
   7   2  -3  776.14  217.61   1
   7   2  -3  915.38  310.93   1
   7   2  -4   30.86   19.32   1
  -7  -2   4   17.64   30.93   1
  -7  -2   4    8.05   16.07   1
   7   2  -4   15.83   41.59   1
  -7  -2   5   71.70   14.92   1
   7   2  -5   82.54   28.87   1
   7   2  -6 1119.42  291.74   1
  -7  -2   6 1121.38  345.14   1
  -7  -2   7   32.38   13.86   1
   7   2  -7   30.33   23.11   1
   7   2  -8 1653.90  608.51   1
   7   2  -9  444.19  119.34   1
   7   2 -10   43.94   41.22   1
  -7  -1   1  211.36   25.89   1
  -7  -1   1  239.36   70.74   1
   7   1  -1  239.08   79.19   1
   7   1  -1  251.30   88.60   1
  -7  -1   2  139.77   18.93   1
   7   1  -2  118.70   39.65   1
  -7  -1   2  105.28   53.99   1
   7   1  -2  130.05   59.46   1
  -7  -1   3  230.37  112.66   1
  -7  -1   3  479.34  131.69   1
   7   1  -3  361.81  114.53   1
   7   1  -3  496.26  158.38   1
   7   1  -4  938.18  232.53   1
  -7  -1   4  871.50  274.38   1
  -7  -1   5  589.75   57.05   1
   7   1  -5  575.05  217.36   1
   7   1  -6  179.19   71.22   1
   7   1  -7   14.44   27.13   1
   7   1  -8  215.79   83.98   1
   7   1  -9   18.42   24.32   1
   7   1 -10  197.49   63.04   1
  -7   0   1   32.91   32.21   1
  -7   0   1   15.15   16.31   1
   7   0  -1   14.47   37.91   1
   7   0  -1   17.13   24.31   1
  -7   0   2 1602.19  131.60   1
   7   0  -2 1748.28  366.68   1
  -7   0   2  502.35  354.75   1
   7   0  -2 1447.53  359.01   1
  -7   0   3   97.03   14.25   1
   7   0  -3   15.13   44.21   1
   7   0  -3  118.91   40.59   1
   7   0  -4  481.93  127.55   1
   7   0  -5  335.98   90.75   1
   7   0  -6  150.52   61.74   1
   7   0  -7   59.93   35.51   1
   7   0  -8   37.96   36.93   1
   7   0  -9  260.32  102.04   1
   7   0 -10   91.71   56.43   1
  -7   1   1 6435.29 1936.63   1
   7  -1  -1 5287.24 1581.00   1
   7  -1  -1 6873.05 2317.14   1
   7  -1  -2    5.51   18.80   1
   7  -1  -2    8.00   27.81   1
   7  -1  -3    7.15   22.93   1
   7  -1  -4    8.06   22.43   1
   7  -1  -5  156.58   46.67   1
   7  -1  -6  182.30   53.71   1
   7  -1  -7   -0.00   27.27   1
   7  -1  -8  166.09   70.73   1
   7  -1  -9  113.58   60.06   1
   7  -2  -1   31.55   20.53   1
   7  -2  -1   18.10   35.06   1
   7  -2  -2  654.12  242.32   1
   7  -2  -3   24.17   20.26   1
   7  -2  -4 1222.82  450.54   1
   7  -2  -5  294.56   80.79   1
   7  -2  -6  846.69  313.33   1
   7  -2  -7   32.53   37.14   1
   7  -2  -8   -1.95   31.52   1
   7  -3  -1   50.61   56.17   1
   7  -3  -1  179.54   53.34   1
   7  -3  -2  452.04  120.19   1
   7  -3  -3  165.16   66.00   1
   7  -3  -4   -7.53   32.73   1
   7  -3  -5   36.69   29.48   1
   7  -3  -6  319.26  122.25   1
   7  -3  -7   30.42   32.22   1
   7  -4  -1   45.29   58.33   1
   7  -4  -1  264.54   68.57   1
   7  -4  -2   11.59   24.11   1
   7  -4  -3  115.84   53.44   1
   7  -4  -4   23.53   30.93   1
   7  -4  -5  398.96  108.32   1
   7  -4  -6   95.59   50.30   1
   7  -4  -7   12.92   32.44   1
   7  -5  -1  109.87   39.97   1
   7  -5  -2  584.28  155.54   1
   7  -5  -3 1669.93  615.07   1
   7  -5  -4  847.00  315.30   1
   7  -5  -5   74.76   43.60   1
   7  -6  -1    7.44   34.47   1
   7  -6  -2   39.47   40.55   1
   7  -6  -3  377.50  106.00   1
   7  -6  -4  656.65  245.15   1
   7  -7  -1  320.82  125.69   1
   7  -7  -2  130.98   62.83   1
   7  -7  -3  112.49   60.25   1
   7  -8  -1  691.34  258.86   1
  -6  -8   3   -2.06   15.55   1
  -6  -8   3    4.94   42.21   1
   6   8  -3   11.56   42.21   1
  -6  -8   4    3.48   15.06   1
  -6  -8   4  -20.95   38.54   1
   6   8  -4   13.67   39.02   1
   6   8  -4   14.30   25.96   1
  -6  -8   5   13.18   62.89   1
   6   8  -5  -11.07   61.67   1
   6   8  -5  -10.09   75.06   1
   6   8  -6    5.47   33.56   1
  -6  -8   6    3.78   39.64   1
   6   8  -6   21.71   49.14   1
   6   8  -7    2.30   22.12   1
  -6  -8   7    2.67   64.57   1
   6   8  -7    7.70   51.55   1
   6   8  -8   97.42   46.14   1
   6   8  -9    8.34   22.59   1
   6   8 -10  158.25   65.99   1
  -6  -7   1  282.02   30.53   1
  -6  -7   1  278.46   70.16   1
   6   7  -1   12.64   63.59   1
  -6  -7   2  124.44   20.52   1
   6   7  -2   10.81   32.04   1
  -6  -7   2  158.27   49.93   1
   6   7  -2   50.73   46.57   1
  -6  -7   3   -0.90   15.69   1
   6   7  -3   -5.15   20.83   1
  -6  -7   3   60.73   38.74   1
   6   7  -3   -2.23   40.72   1
   6   7  -4    0.38   18.86   1
  -6  -7   4   18.96   35.94   1
  -6  -7   4   -6.45   21.79   1
   6   7  -4  -10.39   34.40   1
   6   7  -5  212.77   32.91   1
  -6  -7   5  182.99   50.05   1
  -6  -7   5   -1.57   32.27   1
   6   7  -5   -1.42   41.65   1
  -6  -7   6    2.06   17.60   1
   6   7  -6  180.51   31.24   1
  -6  -7   6  171.36   55.91   1
   6   7  -6   18.12   44.24   1
  -6  -7   7   58.32   51.11   1
  -6  -7   7   -6.12   23.02   1
   6   7  -7    3.81   48.59   1
   6   7  -7   94.71   30.60   1
  -6  -7   8   32.89   44.29   1
  -6  -7   8   -6.58   27.32   1
   6   7  -8   27.58   56.68   1
   6   7  -8    5.28   27.51   1
   6   7  -9  553.23  206.23   1
   6   7 -10  184.60   75.03   1
   6   7 -11    3.36   20.23   1
  -6  -6   1    2.04   39.20   1
  -6  -6   1   29.28   18.86   1
   6   6  -1   28.64   36.34   1
   6   6  -1   26.55   29.47   1
  -6  -6   2  174.10   21.89   1
   6   6  -2   76.22   45.97   1
  -6  -6   2  176.19   57.22   1
   6   6  -2  164.46   56.81   1
  -6  -6   3   22.55   12.68   1
  -6  -6   3   43.40   38.22   1
   6   6  -3   19.42   40.09   1
   6   6  -3   26.18   27.40   1
  -6  -6   4   39.85   13.31   1
  -6  -6   4   33.19   35.47   1
   6   6  -4   27.23   37.61   1
   6   6  -4   39.88   30.75   1
  -6  -6   5   22.68   34.84   1
  -6  -6   5    5.92   15.74   1
   6   6  -5    3.56   34.09   1
   6   6  -5    8.24   25.67   1
  -6  -6   6  246.85   61.32   1
  -6  -6   6   54.97   48.85   1
   6   6  -6  179.95   54.78   1
   6   6  -6  230.51   60.48   1
  -6  -6   7  591.45  106.01   1
   6   6  -7  448.52  107.17   1
   6   6  -7  789.97  139.41   1
   6   6  -8  120.27   28.26   1
  -6  -6   8   79.05   54.29   1
  -6  -6   8   -6.73   24.50   1
   6   6  -8  105.29   53.20   1
  -6  -6   9  -11.86   32.29   1
   6   6  -9  233.86   40.95   1
   6   6 -10  335.45  127.56   1
   6   6 -11   99.20   47.04   1
  -6  -5   1  250.93   29.91   1
  -6  -5   1  273.74   73.33   1
   6   5  -1  233.01   73.49   1
   6   5  -1  244.26   97.05   1
  -6  -5   2  633.91   65.02   1
  -6  -5   2  676.45  172.63   1
   6   5  -2  704.59  172.43   1
   6   5  -2  673.30  245.96   1
  -6  -5   3  886.00  239.66   1
  -6  -5   3  946.92  288.79   1
   6   5  -3  933.58  240.04   1
   6   5  -3  953.91  345.68   1
  -6  -5   4  631.25   56.72   1
  -6  -5   4  481.12  147.21   1
   6   5  -4  407.46  146.16   1
   6   5  -4  607.47  208.93   1
  -6  -5   5  109.84   17.30   1
  -6  -5   5   87.38   45.09   1
   6   5  -5  102.80   42.27   1
   6   5  -5  118.04   47.79   1
  -6  -5   6   63.27   40.31   1
  -6  -5   6   72.56   26.84   1
   6   5  -6   61.86   35.59   1
   6   5  -7  178.27   44.87   1
  -6  -5   7  154.96   54.60   1
  -6  -5   7  155.05   49.61   1
   6   5  -7   88.94   51.86   1
   6   5  -8  812.51  164.13   1
  -6  -5   8  614.78  192.53   1
   6   5  -8  351.15  162.62   1
  -6  -5   9   -9.25   44.77   1
   6   5  -9   60.59   53.46   1
   6   5 -10  117.84   51.90   1
   6   5 -11   18.36   22.83   1
   6   5 -12   76.61   51.90   1
  -6  -4   1  174.34   23.55   1
   6   4  -1  161.04   49.48   1
  -6  -4   1  148.74   53.07   1
   6   4  -1  192.73   55.93   1
  -6  -4   2  205.37   25.47   1
   6   4  -2  213.25   56.16   1
  -6  -4   2  197.62   61.67   1
   6   4  -2  162.32   60.29   1
  -6  -4   3  732.91  228.80   1
  -6  -4   3  950.96  277.43   1
   6   4  -3  843.40  229.44   1
   6   4  -3  978.64  332.52   1
  -6  -4   4  491.28   47.18   1
  -6  -4   4  437.39  122.84   1
   6   4  -4  383.33  123.25   1
   6   4  -4  518.00  175.38   1
  -6  -4   5  240.12   71.23   1
  -6  -4   5  230.33   71.79   1
   6   4  -5  174.24   67.84   1
   6   4  -5  252.34   87.61   1
   6   4  -6  309.27   73.96   1
  -6  -4   6  240.13   74.99   1
  -6  -4   6  301.76   84.62   1
   6   4  -6  149.30   73.09   1
  -6  -4   7  396.43  140.74   1
  -6  -4   7  566.11  167.37   1
   6   4  -7  590.56  200.63   1
  -6  -4   8   18.77   27.32   1
  -6  -4   8   19.00   15.96   1
   6   4  -8  -22.63   26.47   1
   6   4  -8   15.74   22.81   1
  -6  -4   9    0.87   17.39   1
   6   4  -9   57.46   28.38   1
   6   4 -10  161.25   29.16   1
  -6  -4  10   -2.09   23.75   1
   6   4 -11  160.66   49.62   1
   6   4 -12   19.96   29.96   1
  -6  -3   1  187.28   23.88   1
  -6  -3   1  189.00   60.92   1
   6   3  -1  247.04   67.36   1
   6   3  -1  215.19   79.10   1
   6   3  -2   33.25   22.04   1
  -6  -3   2   64.65   31.97   1
  -6  -3   2   54.30   21.03   1
   6   3  -2   31.97   34.52   1
  -6  -3   3  766.15   71.96   1
   6   3  -3  772.05  197.05   1
  -6  -3   3  718.31  192.45   1
   6   3  -3  739.43  194.27   1
  -6  -3   4   53.65   30.34   1
  -6  -3   4   67.61   22.38   1
   6   3  -4   13.70   30.77   1
   6   3  -4   20.94   48.89   1
   6   3  -4   84.18   30.35   1
   6   3  -5    1.69   17.95   1
  -6  -3   5    5.10   10.50   1
   6   3  -5   20.88   47.25   1
  -6  -3   6 1854.67  509.35   1
   6   3  -6  759.13  416.03   1
   6   3  -6 1932.72  609.89   1
   6   3  -7 1104.56  277.40   1
  -6  -3   7 1048.82  328.30   1
  -6  -3   8  347.71   36.89   1
   6   3  -8  345.69   93.24   1
   6   3  -9    0.97   26.86   1
   6   3 -10   21.03   28.40   1
   6   3 -11   10.89   35.42   1
  -6  -2   1 1654.89  149.05   1
  -6  -2   1 1410.50  407.03   1
   6   2  -1 1660.31  407.53   1
   6   2  -1 1652.50  594.24   1
  -6  -2   2  453.82   43.96   1
  -6  -2   2  464.11  115.29   1
   6   2  -2  479.11  117.43   1
   6   2  -2  192.57  112.75   1
   6   2  -2  537.31  163.98   1
  -6  -2   3   77.66   12.17   1
   6   2  -3   87.67   27.39   1
  -6  -2   3   72.00   35.95   1
   6   2  -3   85.52   34.10   1
   6   2  -3   74.09   41.22   1
  -6  -2   4  165.02   51.66   1
  -6  -2   4  175.78   55.41   1
   6   2  -4  183.13   52.77   1
   6   2  -4   97.54   57.64   1
   6   2  -4  232.34   68.68   1
  -6  -2   5 4470.77  390.96   1
   6   2  -5 4588.08 1110.16   1
   6   2  -5 3491.70 1077.62   1
   6   2  -6 5948.73 1533.55   1
   6   2  -7  204.14   79.81   1
   6   2  -8  884.70  230.73   1
   6   2  -9  421.18  158.29   1
   6   2 -10   73.45   45.52   1
   6   2 -11    1.31   47.28   1
   6   1  -1  182.98   56.01   1
  -6  -1   1  223.09   60.69   1
  -6  -1   1  213.90   63.60   1
   6   1  -1  204.11   59.95   1
   6   1  -1  137.87   57.23   1
  -6  -1   2  435.39   41.58   1
  -6  -1   2  400.38  108.88   1
   6   1  -2  311.62  108.39   1
   6   1  -2  475.36  156.40   1
  -6  -1   3  186.48   20.87   1
  -6  -1   3  172.37   52.91   1
   6   1  -3  205.62   54.85   1
   6   1  -3  163.81   55.74   1
   6   1  -3  200.02   71.58   1
  -6  -1   4  292.29  572.28   1
   6   1  -4 2953.59  573.72   1
   6   1  -4 3360.60  840.88   1
   6   1  -5 5331.30 1374.55   1
   6   1  -6 2653.08  974.76   1
   6   1  -7  374.07  140.53   1
   6   1  -8  236.74   65.76   1
   6   1  -9  111.00   52.77   1
   6   1 -10  169.02   75.65   1
   6   1 -11  114.67   59.50   1
   6   0  -1    1.66   13.30   1
  -6   0   1   -2.52   26.60   1
  -6   0   1    3.89   10.23   1
   6   0  -1    6.50   36.24   1
   6   0  -1    0.27   22.83   1
  -6   0   2  277.02   28.33   1
   6   0  -2  264.72   73.69   1
  -6   0   2  251.63   73.38   1
   6   0  -2  301.87   74.05   1
   6   0  -2  276.11   74.45   1
   6   0  -3  699.21  179.65   1
   6   0  -3  688.49  174.85   1
   6   0  -3  673.81  175.37   1
   6   0  -4  381.44  141.89   1
   6   0  -520438.45 7498.56   1
   6   0  -6   36.88   21.06   1
   6   0  -7  230.68   88.89   1
   6   0  -8 1260.84  464.81   1
   6   0  -9   25.86   37.29   1
   6   0 -10  180.92   63.00   1
  -6   1   1 1194.45  291.38   1
   6  -1  -1 1338.67  293.38   1
   6  -1  -1  770.22  291.01   1
   6  -1  -1 1266.31  425.68   1
  -6   1   2  396.06  211.07   1
   6  -1  -2  603.91  146.54   1
   6  -1  -2  619.09  146.65   1
   6  -1  -2  702.54  211.73   1
  -6   1   3   41.93   20.62   1
   6  -1  -3   77.31   21.59   1
   6  -1  -4  660.44  172.55   1
   6  -1  -5   33.67   19.64   1
   6  -1  -6  299.29   80.84   1
   6  -1  -7  274.79  106.60   1
   6  -1  -8  111.91   50.81   1
   6  -1  -9  685.61  256.39   1
   6  -1 -10   10.85   42.08   1
   6  -2  -1  531.60  113.19   1
   6  -2  -1  319.46  112.40   1
   6  -2  -1  488.40  111.00   1
   6  -2  -1  368.39  110.43   1
  -6   2   2  677.67  210.16   1
   6  -2  -2  658.39  203.76   1
   6  -2  -2  694.26  203.81   1
   6  -2  -2 1145.30  298.63   1
  -6   2   3  215.65   95.00   1
   6  -2  -3  286.16   94.45   1
   6  -2  -4  994.61  366.37   1
   6  -2  -5  328.27  122.88   1
   6  -2  -6  417.78  156.57   1
   6  -2  -7  107.02   39.58   1
   6  -2  -8  298.23  116.98   1
   6  -2  -9   86.97   60.57   1
   6  -3  -1  639.58  162.27   1
   6  -3  -1  452.88  160.09   1
   6  -3  -1  780.65  233.82   1
  -6   3   2  533.62  169.72   1
   6  -3  -2 1001.69  240.84   1
   6  -3  -2  436.65  239.76   1
   6  -3  -3  918.38  338.49   1
   6  -3  -4 2732.45 1003.76   1
   6  -3  -5 1475.01  543.10   1
   6  -3  -6  642.47  238.53   1
   6  -3  -7 2014.16  741.26   1
   6  -3  -8   10.17   45.54   1
  -6   4   1  208.85  152.67   1
   6  -4  -1  665.28  155.56   1
   6  -4  -1  509.21  153.87   1
   6  -4  -1  911.94  223.13   1
   6  -4  -2   73.14   25.07   1
   6  -4  -3  449.81  119.68   1
   6  -4  -4 1608.39  416.74   1
   6  -4  -5   -6.68   21.70   1
   6  -4  -6   45.06   34.35   1
   6  -4  -7    7.64   31.73   1
  -6   5   1   63.58   60.08   1
   6  -5  -1   74.85   60.12   1
   6  -5  -1  197.77   58.24   1
   6  -5  -1  431.11   81.36   1
   6  -5  -2 4204.88 1084.80   1
   6  -5  -3  140.76   58.27   1
   6  -5  -4  557.02  207.59   1
   6  -5  -5   19.48   27.46   1
   6  -5  -6   -2.40   34.32   1
  -6   6   1   -4.04   33.13   1
   6  -6  -1   76.08   39.02   1
   6  -6  -1   39.58   28.07   1
   6  -6  -1   45.63   32.70   1
   6  -6  -2   28.32   25.01   1
   6  -6  -3  333.46  125.33   1
   6  -6  -4  351.15  134.69   1
   6  -6  -5   -0.67   34.37   1
   6  -7  -1   22.04   33.31   1
   6  -7  -1   -7.52   31.85   1
   6  -7  -2  240.96   96.08   1
   6  -7  -3  195.89   79.25   1
   6  -8  -1  120.92   61.88   1
   6  -8  -1  194.31   70.80   1
   6  -8  -2  212.42   90.68   1
  -5 -10   5   18.14   43.18   1
   5  10  -5  -54.63   53.58   1
  -5 -10   6  734.04  115.31   1
   5  10  -6   -6.94  107.10   1
  -5 -10   7   87.14   52.06   1
   5  10  -7  -28.72   31.55   1
  -5  -9   2    8.68   22.03   1
  -5  -9   2    5.71   20.08   1
   5   9  -2    0.82   32.62   1
  -5  -9   3  887.39  117.99   1
  -5  -9   3   -0.59  127.25   1
   5   9  -3  771.60  114.57   1
  -5  -9   4 1151.13  114.10   1
   5   9  -4  958.84  110.26   1
  -5  -9   5    1.55   69.12   1
   5   9  -5   -3.02   68.80   1
   5   9  -5   17.46   83.41   1
  -5  -9   6   63.77   48.26   1
  -5  -9   6   -8.60   21.71   1
   5   9  -6    7.65   24.98   1
   5   9  -7  100.34   91.83   1
  -5  -9   7  659.45  104.18   1
   5   9  -8   45.85   25.71   1
  -5  -9   8   63.97   57.42   1
  -5  -9   9   13.66   81.23   1
   5   9  -9   90.78   36.54   1
   5   9 -10   96.95   36.42   1
   5   9 -11   42.20   42.19   1
  -5  -8   1  429.53  107.12   1
  -5  -8   1  443.38  137.57   1
   5   8  -1  439.34  117.08   1
  -5  -8   2   -0.12   13.51   1
  -5  -8   2   -2.51   31.86   1
   5   8  -2   37.42   36.16   1
   5   8  -2    0.09   26.67   1
  -5  -8   3 1418.96  139.32   1
   5   8  -3 1462.16  141.90   1
  -5  -8   4   -2.86   17.33   1
  -5  -8   4  369.91   56.66   1
   5   8  -4  273.19   53.76   1
   5   8  -4    0.91   48.53   1
   5   8  -5    2.64   18.83   1
  -5  -8   5   34.73   45.06   1
  -5  -8   5   -4.76   18.77   1
   5   8  -6  455.89   63.29   1
  -5  -8   6  360.02   72.06   1
  -5  -8   6    0.34   66.54   1
   5   8  -7  229.18   43.38   1
  -5  -8   7  169.41   60.27   1
  -5  -8   7   54.53   47.49   1
  -5  -8   8   66.86   55.99   1
  -5  -8   8   31.72   26.10   1
   5   8  -8   42.38   30.70   1
  -5  -8   9  140.72   65.87   1
   5   8  -9   98.67   50.67   1
  -5  -8  10   10.01   53.93   1
   5   8 -10   29.04   28.00   1
   5   8 -11  314.70  123.67   1
   5   8 -12   94.81   40.50   1
  -5  -7   1   18.69   14.21   1
   5   7  -1   12.13   22.64   1
  -5  -7   1   25.07   32.69   1
   5   7  -1  -19.80   27.55   1
  -5  -7   2   10.60   13.35   1
  -5  -7   2   10.53   30.75   1
   5   7  -2    5.40   35.32   1
   5   7  -2   11.14   24.79   1
  -5  -7   3  935.62  249.39   1
  -5  -7   3 1051.38  302.04   1
   5   7  -3 1007.82  250.69   1
   5   7  -3  863.41  361.07   1
  -5  -7   4  377.86   44.14   1
   5   7  -4  318.89  110.44   1
  -5  -7   4  672.51  115.16   1
   5   7  -4  358.32  112.44   1
  -5  -7   5   34.58   16.24   1
  -5  -7   5   56.46   43.37   1
   5   7  -5   85.55   42.13   1
   5   7  -5   52.85   29.49   1
   5   7  -6  735.35  192.25   1
  -5  -7   6  732.90  190.53   1
  -5  -7   7    4.49   44.84   1
  -5  -7   7   -1.71   14.00   1
   5   7  -7   11.76   25.49   1
   5   7  -8  564.64  106.89   1
  -5  -7   8  460.40  115.32   1
  -5  -7   8  274.59  122.79   1
  -5  -7   9   35.26   48.32   1
  -5  -7   9    9.60   27.19   1
   5   7  -9   61.34   29.09   1
  -5  -7  10  105.93   74.90   1
   5   7 -10  128.39   52.19   1
   5   7 -11  261.85  101.05   1
   5   7 -12  857.43  318.66   1
  -5  -6   1  227.69   60.50   1
  -5  -6   1  200.79   26.10   1
   5   6  -1  229.81   63.13   1
   5   6  -1  205.72   83.25   1
  -5  -6   2   12.54   11.63   1
  -5  -6   2   21.49   29.04   1
   5   6  -2   27.99   34.29   1
   5   6  -2   27.51   25.08   1
  -5  -6   3 1463.72  396.73   1
  -5  -6   3 1600.57  484.13   1
   5   6  -3 1604.11  398.03   1
   5   6  -3 1579.16  579.46   1
  -5  -6   4 1014.23  252.22   1
  -5  -6   4  968.42  304.96   1
   5   6  -4  944.35  252.01   1
   5   6  -4 1046.37  365.48   1
  -5  -6   5   33.04   39.18   1
  -5  -6   5   46.34   20.12   1
   5   6  -5   63.53   30.62   1
  -5  -6   6    3.42   30.74   1
  -5  -6   6    8.39   12.27   1
   5   6  -6   18.48   21.63   1
  -5  -6   7    0.44    8.70   1
   5   6  -7   10.56   19.84   1
  -5  -6   7   -4.43   31.98   1
  -5  -6   8   41.88   32.34   1
  -5  -6   8   15.43   16.15   1
   5   6  -8   69.70   29.32   1
  -5  -6   9    3.78   35.45   1
  -5  -6   9    2.62   11.85   1
   5   6  -9    1.82   24.98   1
  -5  -6  10    7.46   50.83   1
   5   6 -10    1.72   24.62   1
   5   6 -11  137.25   58.17   1
   5   6 -12   13.73   30.05   1
  -5  -5   1   56.52   13.97   1
   5   5  -1   53.01   23.45   1
  -5  -5   1   58.84   32.28   1
   5   5  -1   51.86   31.28   1
   5   5  -2    0.46   17.12   1
  -5  -5   2   10.81   20.77   1
  -5  -5   2   -6.26   15.09   1
   5   5  -2    8.47   19.50   1
   5   5  -3  809.10  197.17   1
  -5  -5   3  726.43  192.00   1
  -5  -5   3  728.50  232.64   1
   5   5  -3  793.17  192.33   1
  -5  -5   4  106.01   14.99   1
   5   5  -4  103.52   33.24   1
  -5  -5   4   97.90   40.54   1
   5   5  -4  100.59   39.01   1
  -5  -5   5   35.51   33.13   1
  -5  -5   5   25.82   17.25   1
   5   5  -5   33.23   30.35   1
   5   5  -5   39.72   26.63   1
  -5  -5   6  330.92   33.91   1
  -5  -5   6  268.94   87.25   1
   5   5  -6  338.39  120.37   1
  -5  -5   7 1404.79  458.29   1
  -5  -5   7 1891.57  559.87   1
   5   5  -7 1986.49  670.13   1
   5   5  -8 1275.30  276.67   1
  -5  -5   8  817.03  268.81   1
  -5  -5   8 1043.10  326.98   1
  -5  -5   9   80.81   36.76   1
  -5  -5   9   59.65   29.46   1
   5   5  -9  101.95   37.78   1
   5   5 -10  243.81   47.55   1
  -5  -5  10  134.48   64.50   1
  -5  -5  10  121.54   50.66   1
   5   5 -11   -5.02   26.43   1
   5   5 -12  325.56  123.47   1
  -5  -4   1 2456.84  202.40   1
  -5  -4   1 2149.09  553.09   1
   5   4  -1 1923.69  552.79   1
   5   4  -1 1941.61  808.82   1
   5   4  -2 1252.28  347.93   1
  -5  -4   2 1438.91  338.75   1
  -5  -4   2 1475.51  413.00   1
   5   4  -2 1392.07  338.67   1
   5   4  -2  916.38  338.89   1
  -5  -4   3   60.06   10.85   1
  -5  -4   3   58.84   22.95   1
   5   4  -3   46.60   23.24   1
   5   4  -3   28.21   32.43   1
   5   4  -3   48.62   26.14   1
  -5  -4   4  358.26   86.78   1
  -5  -4   4  334.35   99.85   1
   5   4  -4  304.83   86.01   1
   5   4  -4  187.44   87.44   1
   5   4  -4  376.22  120.39   1
  -5  -4   5  675.88  170.67   1
  -5  -4   5  687.91  204.96   1
   5   4  -5  579.29  170.59   1
   5   4  -5  670.02  245.66   1
  -5  -4   6   10.73    9.50   1
  -5  -4   6    8.71   26.87   1
   5   4  -6   15.11   29.00   1
   5   4  -6   21.56   23.26   1
  -5  -4   7  932.10   73.26   1
   5   4  -7  904.56  199.70   1
  -5  -4   7  592.76  193.31   1
   5   4  -7  308.45  195.67   1
   5   4  -8  494.14   86.85   1
  -5  -4   8  275.82   84.06   1
  -5  -4   8    4.80   82.02   1
  -5  -4   8  440.57   98.86   1
   5   4  -8   82.96   93.11   1
   5   4  -9  362.47   77.92   1
  -5  -4   9  190.09   78.47   1
  -5  -4   9  273.73   88.80   1
   5   4 -10  514.76   98.91   1
  -5  -4  10  154.99   97.60   1
  -5  -4  10  360.53  113.62   1
   5   4 -11  770.16  285.34   1
   5   4 -12   70.43   43.13   1
  -5  -3   1  377.89   34.94   1
  -5  -3   1  361.59   89.62   1
  -5  -3   1  204.12  127.07   1
   5   3  -1  388.35   90.97   1
   5   3  -1  313.70   91.18   1
   5   3  -1  375.93  127.60   1
  -5  -3   2 5239.11  450.68   1
  -5  -3   2 5584.83 1244.83   1
  -5  -3   2 3639.69 1823.93   1
   5   3  -2 5639.30 1244.96   1
   5   3  -2 4256.95 1244.36   1
   5   3  -2 5262.68 1824.19   1
  -5  -3   3   77.33   11.73   1
  -5  -3   3   85.36   25.03   1
  -5  -3   3   55.83   30.33   1
   5   3  -3   49.34   24.26   1
   5   3  -3   66.72   31.58   1
   5   3  -3   81.59   29.30   1
  -5  -3   4 1904.35  157.36   1
  -5  -3   4 1900.76  430.47   1
  -5  -3   4 1267.30  629.05   1
   5   3  -4 1370.84  431.06   1
   5   3  -4 1883.95  629.48   1
  -5  -3   5   25.10   15.26   1
  -5  -3   5   38.71   27.13   1
  -5  -3   5   35.93   14.93   1
   5   3  -5   45.04   25.65   1
   5   3  -5   28.39   38.01   1
   5   3  -5   50.48   21.58   1
  -5  -3   6   13.74    7.38   1
  -5  -3   6    7.72   23.74   1
   5   3  -6   11.24   21.30   1
   5   3  -6   13.16   20.23   1
   5   3  -6   25.26   17.68   1
   5   3  -7   10.15   16.42   1
  -5  -3   7   -5.49   25.02   1
  -5  -3   7   19.94   18.39   1
   5   3  -7    4.12   25.93   1
   5   3  -8   -0.13   25.44   1
   5   3  -8   32.47   25.55   1
   5   3  -9  112.78   48.89   1
   5   3 -10 2664.92  688.83   1
   5   3 -11  122.03   52.56   1
   5   3 -12    1.73   29.94   1
  -5  -2   1  256.87   25.82   1
  -5  -2   1  243.42   64.92   1
  -5  -2   1  172.80   91.69   1
   5   2  -1  279.26   65.49   1
   5   2  -1  273.76   66.70   1
   5   2  -1  248.44   92.15   1
  -5  -2   2    9.28   11.51   1
  -5  -2   2   14.35    7.45   1
   5   2  -2    8.47   12.56   1
  -5  -2   2    3.37   15.31   1
   5   2  -2   -8.00   15.56   1
   5   2  -2    0.59   18.16   1
  -5  -2   3 1464.29  363.14   1
  -5  -2   3 1243.49  531.18   1
  -5  -2   3 1449.88  443.80   1
   5   2  -3 1574.53  363.54   1
   5   2  -3 1607.38  364.01   1
   5   2  -3 1425.56  531.22   1
  -5  -2   4 1735.58  153.50   1
   5   2  -4 1796.54  432.95   1
  -5  -2   4 1353.15  419.82   1
  -5  -2   4 1414.95  615.08   1
   5   2  -4 1722.19  420.32   1
   5   2  -4 1939.24  420.83   1
  -5  -2   5 1069.46  253.14   1
  -5  -2   5  854.01  370.10   1
   5   2  -5  874.42  252.82   1
   5   2  -5 1224.13  370.58   1
  -5  -2   6 5504.89 2020.51   1
   5   2  -7  256.20   69.05   1
   5   2  -8 1998.59  517.03   1
   5   2  -9   13.53   25.20   1
   5   2 -10   15.47   26.55   1
   5   2 -11  382.61  146.21   1
   5   2 -12   67.65   32.46   1
   5   1  -1  306.32   77.38   1
  -5  -1   1  301.43   75.44   1
  -5  -1   1  244.85  108.02   1
  -5  -1   1  303.13   89.85   1
   5   1  -1  295.18   75.80   1
   5   1  -1  269.94   75.67   1
  -5  -1   2  613.20   56.54   1
  -5  -1   2  602.69  150.81   1
  -5  -1   2  520.14  219.69   1
   5   1  -2  602.06  151.10   1
   5   1  -2  660.19  151.44   1
   5   1  -2  576.46  219.78   1
   5   1  -3 1257.16  317.32   1
  -5  -1   3 1320.70  308.00   1
  -5  -1   3 1014.00  450.54   1
   5   1  -3 1203.66  307.97   1
   5   1  -3 1430.77  308.55   1
  -5  -1   4  851.99  347.26   1
   5   1  -4  884.01  237.03   1
   5   1  -4 1064.53  237.41   1
   5   1  -4  990.01  347.49   1
   5   1  -5  387.32   90.35   1
  -5  -1   5  299.07  126.18   1
  -5  -1   6  852.42  266.88   1
   5   1  -6 1199.00  379.23   1
   5   1  -7  779.76  287.60   1
   5   1  -8  566.88  210.65   1
   5   1  -9   28.40   29.76   1
   5   1 -10  103.63   57.76   1
   5   1 -11   26.17   35.17   1
  -5   0   1  248.81   66.08   1
  -5   0   1  256.63   25.25   1
  -5   0   1  267.59   64.64   1
   5   0  -1  261.58   65.45   1
   5   0  -1  175.10   64.03   1
   5   0  -1  245.50   92.38   1
   5   0  -2   34.56   15.14   1
  -5   0   2   37.89   18.07   1
  -5   0   2   24.16   17.19   1
   5   0  -2   24.26   22.05   1
   5   0  -2   29.79   18.79   1
  -5   0   3  199.85   54.67   1
  -5   0   3  169.57   51.88   1
   5   0  -3  220.33   53.60   1
   5   0  -3  212.55   75.96   1
  -5   0   4  376.69  152.57   1
   5   0  -4  446.14  152.68   1
  -5   0   5   19.57   12.72   1
   5   0  -5   24.75   17.50   1
  -5   0   6 2300.59 1017.12   1
   5   0  -6 3250.42 1017.47   1
   5   0  -7 1122.80  413.37   1
   5   0  -8 1689.27  437.34   1
   5   0  -9  315.55  123.19   1
   5   0 -10  177.11   75.46   1
   5   0 -11   39.19   35.92   1
  -5   1   1  114.89   33.00   1
  -5   1   1  107.16   45.63   1
   5  -1  -1  111.04   33.06   1
   5  -1  -1  129.62   35.89   1
   5  -1  -1  120.76   45.79   1
  -5   1   2  542.14  134.63   1
   5  -1  -2  473.08  130.23   1
   5  -1  -2  518.86  190.39   1
  -5   1   3  545.38  217.68   1
   5  -1  -3  633.37  217.73   1
  -5   1   4 1706.89  476.19   1
   5  -1  -4 1960.49  677.19   1
  -5   1   5  136.94   66.50   1
   5  -1  -5  211.57   66.44   1
  -5   1   6  181.86   76.63   1
   5  -1  -6  214.30   75.43   1
   5  -1  -7   46.70   31.76   1
   5  -1  -8  368.33  138.88   1
   5  -1  -9  314.22  124.08   1
   5  -1 -10   17.57   32.31   1
  -5   2   1  329.34  117.93   1
   5  -2  -1  311.44   81.52   1
   5  -2  -1  244.36   81.84   1
   5  -2  -1  364.85  118.03   1
  -5   2   2  139.32   40.65   1
   5  -2  -2  153.40   56.53   1
  -5   2   3   -0.31   13.18   1
   5  -2  -3    4.71   13.52   1
  -5   2   4    3.37   10.67   1
   5  -2  -4    3.12   14.93   1
  -5   2   5  595.33  185.71   1
   5  -2  -5  832.64  186.34   1
  -5   2   6  677.04  233.45   1
   5  -2  -6 1086.22  331.95   1
   5  -2  -7 1572.37  578.70   1
   5  -2  -8   14.09   20.01   1
   5  -2  -9   28.21   37.33   1
  -5   3   1  532.33  196.46   1
   5  -3  -1  616.11  135.49   1
   5  -3  -1  433.66  134.92   1
   5  -3  -1  582.97  196.46   1
   5  -3  -1  487.93  196.30   1
  -5   3   2  843.11  339.02   1
   5  -3  -2 1007.53  339.26   1
  -5   3   3   14.26   18.15   1
   5  -3  -3   13.12   14.63   1
   5  -3  -4 2052.30  511.96   1
  -5   3   4 1920.01  727.68   1
  -5   3   5   71.35   43.74   1
   5  -3  -5  147.67   46.68   1
  -5   3   6  244.37  157.76   1
   5  -3  -6  600.67  159.73   1
   5  -3  -7 1149.35  423.68   1
   5  -3  -8   44.14   37.81   1
   5  -3  -9    6.05   22.73   1
   5  -4  -1  705.79  140.59   1
  -5   4   1  404.64  136.34   1
  -5   4   1  584.57  198.11   1
   5  -4  -1  567.72  136.80   1
   5  -4  -1  439.21  135.52   1
   5  -4  -1  489.12  197.79   1
  -5   4   2 1755.99  460.53   1
   5  -4  -2 2088.07  461.00   1
   5  -4  -2 1558.98  654.64   1
  -5   4   3 1200.65  476.46   1
   5  -4  -3 1495.06  476.66   1
   5  -4  -3 1197.17  476.42   1
  -5   4   4  329.23  158.31   1
   5  -4  -4  530.42  159.44   1
  -5   4   5   41.78   33.90   1
   5  -4  -5  118.05   37.59   1
   5  -4  -6  719.54  266.20   1
   5  -4  -7   -7.17   35.99   1
   5  -4  -8   14.26   25.98   1
  -5   5   1   28.43   24.25   1
  -5   5   1   21.88   16.68   1
   5  -5  -1   39.94   27.38   1
   5  -5  -1   23.18   17.35   1
   5  -5  -1   30.28   17.49   1
   5  -5  -1   20.20   16.57   1
  -5   5   2   11.17   20.76   1
  -5   5   2  101.56   27.84   1
   5  -5  -2   41.81   25.03   1
   5  -5  -2   24.09   20.98   1
   5  -5  -2  100.07   30.17   1
   5  -5  -2   42.70   25.04   1
  -5   5   3   60.17   28.44   1
   5  -5  -3   68.98   31.24   1
   5  -5  -3   48.18   26.83   1
  -5   5   4  479.82  176.52   1
   5  -5  -4  603.67  177.50   1
   5  -5  -4  347.48  175.84   1
   5  -5  -5   16.16   27.76   1
   5  -5  -5   26.05   20.94   1
   5  -5  -6  121.58   53.38   1
  -5   6   1  522.66  176.87   1
  -5   6   1  659.57  256.05   1
   5  -6  -1  708.90  177.74   1
   5  -6  -1  546.61  176.27   1
   5  -6  -1 1018.56  257.01   1
   5  -6  -1  650.32  256.48   1
  -5   6   2  -27.49   25.07   1
  -5   6   2  -10.48   16.15   1
   5  -6  -2   -6.62   24.08   1
   5  -6  -2    9.52   17.80   1
   5  -6  -2    7.55   17.96   1
   5  -6  -2    2.30   21.55   1
  -5   6   3   13.77   16.28   1
   5  -6  -3   18.19   17.79   1
   5  -6  -3   -4.83   22.15   1
  -5   6   4  121.38   35.98   1
   5  -6  -4   48.70   37.94   1
   5  -6  -4   80.69   37.81   1
  -5   7   1   62.06   57.12   1
  -5   7   1  122.74   57.92   1
   5  -7  -1  208.67   50.44   1
   5  -7  -1  109.97   51.14   1
   5  -7  -1  313.81   62.44   1
   5  -7  -1   88.86   57.45   1
  -5   7   2   16.13   47.09   1
  -5   7   2  104.87   46.01   1
   5  -7  -2  162.87   41.06   1
   5  -7  -2   68.42   42.98   1
   5  -7  -2  204.31   49.10   1
   5  -7  -2  123.33   49.09   1
  -5   7   3  499.89   97.31   1
  -5   7   3  125.98   95.83   1
   5  -7  -3  804.08   96.95   1
   5  -7  -3    8.73  130.71   1
   5  -7  -3  400.62  130.86   1
   5  -8  -1   99.46   50.39   1
   5  -8  -1   83.89   39.11   1
   5  -8  -2  217.98   48.39   1
   5  -8  -2   14.13   41.18   1
  -5   8   3   11.28   44.72   1
   5  -8  -3   84.69   40.98   1
   5  -9  -1   19.88   45.01   1
  -5   9   2   54.45   57.08   1
   5  -9  -2  134.22   53.07   1
  -4 -11   4   28.23   27.05   1
   4  11  -4   10.58   32.63   1
  -4 -11   5   17.12   36.83   1
  -4 -11   6   15.28   36.03   1
  -4 -11   7  271.48   74.10   1
  -4 -11   8  107.16   50.23   1
   4  10  -1    7.86   23.94   1
  -4 -10   1    0.68   28.74   1
  -4 -10   2   70.03   36.35   1
  -4 -10   2    0.23   20.05   1
   4  10  -2   32.14   36.12   1
  -4 -10   3   61.99   34.84   1
  -4 -10   3    2.76   24.22   1
   4  10  -3   30.69   31.57   1
  -4 -10   4  325.05   51.56   1
  -4 -10   4   -6.69   39.63   1
   4  10  -4  280.14   46.18   1
   4  10  -4  -36.09   50.30   1
  -4 -10   5   15.85  141.72   1
   4  10  -5    7.55  169.90   1
  -4 -10   6  628.78   84.95   1
   4  10  -6    3.72  110.10   1
   4  10  -7  -18.15   24.27   1
  -4 -10   7   11.44   55.81   1
  -4 -10   8  186.33   56.00   1
   4  10  -8   -8.19   39.01   1
  -4 -10   9  122.97   57.76   1
   4  10  -9  127.57   56.79   1
  -4 -10  10  124.87   65.68   1
   4  10 -10  113.28   50.24   1
   4  10 -11   27.08   30.35   1
  -4  -9   1    6.90   25.04   1
  -4  -9   1    6.05   14.25   1
   4   9  -1   45.10   37.90   1
   4   9  -2   24.84   29.46   1
  -4  -9   2   20.11   25.03   1
  -4  -9   2   -3.20   18.45   1
   4   9  -2    9.08   29.30   1
  -4  -9   3    0.00   13.38   1
  -4  -9   3   78.93   35.52   1
   4   9  -3   84.67   31.68   1
   4   9  -3   -3.82   29.00   1
  -4  -9   4   -1.82   42.95   1
   4   9  -4    8.80  169.50   1
  -4  -9   5  377.20   66.55   1
  -4  -9   5   43.27   26.65   1
   4   9  -5  427.32   94.24   1
   4   9  -6  157.33   41.09   1
  -4  -9   6  154.13   47.31   1
  -4  -9   6  105.39   46.51   1
  -4  -9   7  387.76   82.45   1
  -4  -9   7  172.24   85.47   1
   4   9  -7  328.58  100.94   1
  -4  -9   8   -1.60   47.28   1
  -4  -9   8    5.11   22.27   1
   4   9  -8    1.50   25.68   1
   4   9  -9   12.87   20.96   1
  -4  -9   9   -3.55   42.89   1
  -4  -9  10   -1.71   46.45   1
   4   9 -10    8.20   22.90   1
  -4  -9  11  154.94   73.74   1
   4   9 -11  207.92   76.52   1
   4   9 -12  567.56  211.86   1
  -4  -8   1  163.25   21.79   1
  -4  -8   1  206.11   49.92   1
   4   8  -1  184.23   52.70   1
   4   8  -1   30.38   55.62   1
  -4  -8   2   50.64   34.08   1
  -4  -8   2   59.46   23.41   1
   4   8  -2   47.94   31.58   1
   4   8  -2   38.42   30.97   1
  -4  -8   3    4.49   12.01   1
   4   8  -3   -1.28   19.88   1
  -4  -8   3  -18.80   34.66   1
   4   8  -3   -8.01   22.73   1
  -4  -8   4 7180.72 1732.79   1
  -4  -8   4 6860.06 2122.92   1
   4   8  -4 6807.87 2539.58   1
  -4  -8   5  231.69   29.29   1
  -4  -8   5  230.68   66.02   1
   4   8  -5  233.58   89.37   1
  -4  -8   6   94.46   38.62   1
  -4  -8   6   61.26   29.41   1
   4   8  -6   75.37   37.24   1
   4   8  -7  127.62   39.09   1
  -4  -8   7  179.64   53.15   1
  -4  -8   7   93.72   41.06   1
  -4  -8   8   82.11   38.94   1
  -4  -8   8    4.02   20.40   1
   4   8  -8   61.69   28.37   1
   4   8  -9   66.50   35.87   1
  -4  -8  10  155.92   70.35   1
   4   8 -10  241.86   82.59   1
   4   8 -11  252.94   64.41   1
  -4  -8  11  181.09   92.42   1
   4   8 -12  750.37  278.27   1
   4   7  -1   17.06   27.95   1
  -4  -7   1   19.21   30.41   1
  -4  -7   1   27.46   17.57   1
   4   7  -1   20.12   24.82   1
  -4  -7   2 1339.24  313.22   1
  -4  -7   2 1586.13  453.41   1
   4   7  -2 1519.24  371.97   1
   4   7  -2 1335.79  542.42   1
  -4  -7   3 6073.93 1467.73   1
  -4  -7   3 5923.88 1797.69   1
   4   7  -3 5579.71 2150.50   1
   4   7  -4   27.66   14.47   1
  -4  -7   4   16.87   23.34   1
  -4  -7   4    1.27   16.00   1
  -4  -7   5    5.23    9.09   1
  -4  -7   5    4.19   28.34   1
   4   7  -5    4.99   20.25   1
  -4  -7   6  667.57  161.11   1
  -4  -7   6  551.04  192.77   1
   4   7  -6  734.98  231.87   1
  -4  -7   7  118.67   45.40   1
  -4  -7   7   88.70   34.79   1
   4   7  -7  124.73   46.38   1
   4   7  -8 2275.88  491.62   1
  -4  -7   8 2188.23  480.04   1
  -4  -7   8 1595.54  583.12   1
  -4  -7   9  459.11  127.99   1
   4   7  -9  483.75  177.05   1
   4   7 -10  117.53   34.56   1
  -4  -7  10   69.55   52.49   1
   4   7 -11   21.99   19.56   1
  -4  -7  11   38.13   52.05   1
   4   7 -12  337.68  128.38   1
   4   7 -13   37.63   29.28   1
  -4  -6   1 1267.38  301.85   1
  -4  -6   1 1154.97  366.73   1
   4   6  -1 1239.98  302.12   1
   4   6  -1 1169.00  439.14   1
  -4  -6   2  292.41   30.10   1
   4   6  -2  264.71   70.55   1
  -4  -6   2  257.25   73.58   1
   4   6  -2  273.46  104.02   1
  -4  -6   3  637.79  197.03   1
  -4  -6   3  788.94   72.13   1
   4   6  -3  836.78  197.19   1
  -4  -6   3  714.79  191.98   1
   4   6  -4  309.39   64.74   1
  -4  -6   4  283.55   66.08   1
  -4  -6   4  213.49   90.00   1
  -4  -6   4  282.33   74.42   1
   4   6  -4    2.12   70.91   1
  -4  -6   5  319.42   90.00   1
  -4  -6   5  334.95  105.09   1
   4   6  -5  361.10   98.65   1
   4   6  -5  348.03  126.23   1
  -4  -6   6  647.76  158.15   1
  -4  -6   6  619.82  189.83   1
   4   6  -6  474.34  161.56   1
   4   6  -6  687.36  227.67   1
   4   6  -7 3555.75  824.56   1
  -4  -6   7 3217.81  801.75   1
  -4  -6   7 3003.16  979.97   1
   4   6  -8   -2.91   18.80   1
  -4  -6   8    0.77   33.95   1
  -4  -6   8   -5.92    8.77   1
   4   6  -9    9.64   17.92   1
  -4  -6   9    2.73   37.78   1
  -4  -6   9    0.39    7.21   1
  -4  -6   9    6.83   10.82   1
  -4  -6  10   47.09   43.49   1
   4   6 -10   48.80   30.47   1
  -4  -6  11  245.77   95.01   1
   4   6 -11  349.38  117.66   1
   4   6 -12   34.64   30.40   1
   4   6 -13  298.39   82.20   1
  -4  -5   1  688.41   58.29   1
  -4  -5   1  611.59  153.53   1
  -4  -5   1  509.37  222.32   1
   4   5  -1  721.88  153.89   1
   4   5  -1  389.98  153.02   1
   4   5  -1  582.85  222.00   1
  -4  -5   2  202.40   20.93   1
  -4  -5   2  158.29   48.86   1
  -4  -5   2  162.00   67.94   1
   4   5  -2  197.58   49.90   1
   4   5  -2  125.81   50.18   1
   4   5  -2  177.70   67.70   1
  -4  -5   3  162.85   57.23   1
  -4  -5   3  234.14   23.70   1
   4   5  -3  252.60   58.25   1
  -4  -5   3  234.84   58.23   1
   4   5  -3  149.24   60.17   1
  -4  -5   4  278.63   80.82   1
   4   5  -4  348.46   81.50   1
  -4  -5   4  324.34   80.97   1
  -4  -5   4  322.21   94.65   1
   4   5  -4  218.58   83.93   1
  -4  -5   5 4664.80  367.14   1
   4   5  -5 4104.10 1041.98   1
  -4  -5   5 3775.38 1012.27   1
  -4  -5   5 3018.80 1483.26   1
  -4  -5   6   70.11   28.64   1
  -4  -5   6   49.30   30.46   1
  -4  -5   6   88.11   25.21   1
   4   5  -6   53.75   35.78   1
   4   5  -6   72.80   30.95   1
  -4  -5   7  674.92   55.14   1
   4   5  -7  671.69  150.03   1
  -4  -5   7  611.67  147.94   1
   4   5  -7  156.57  146.32   1
   4   5  -8 3719.71  815.66   1
  -4  -5   8 3659.94  793.07   1
  -4  -5   8 3810.20  969.24   1
   4   5  -8  382.69  790.08   1
  -4  -5   9  839.57  168.37   1
  -4  -5   9  672.41  199.16   1
  -4  -5   9  407.21  199.06   1
   4   5  -9  869.17  239.97   1
   4   5 -10  136.75   26.54   1
  -4  -5  10   32.28   17.72   1
  -4  -5  10   27.40   18.81   1
   4   5 -11 2519.32  925.89   1
   4   5 -12   59.11   35.54   1
   4   5 -13  207.73   83.66   1
  -4  -4   1 1543.44  314.31   1
  -4  -4   1 1592.04  136.89   1
   4   4  -1 1574.31  383.86   1
  -4  -4   1 1266.33  545.28   1
   4   4  -1 1491.69  373.23   1
   4   4  -1 1305.81  373.05   1
  -4  -4   2  157.06   17.20   1
  -4  -4   2  131.54   39.40   1
  -4  -4   2  122.63   53.65   1
   4   4  -2  144.68   40.21   1
   4   4  -2  105.80   39.48   1
   4   4  -2  148.98   53.01   1
  -4  -4   3 1252.15  318.52   1
  -4  -4   3 1195.71  465.36   1
  -4  -4   3 1304.40  388.79   1
   4   4  -3 1174.66  319.15   1
   4   4  -3 1319.84  465.50   1
  -4  -4   4   15.72   10.74   1
   4   4  -4    8.85   12.19   1
  -4  -4   4   16.87   18.78   1
  -4  -4   4   11.02    8.87   1
   4   4  -4    5.53   27.35   1
  -4  -4   5  287.41   98.24   1
  -4  -4   5  401.22   36.78   1
  -4  -4   5  308.10   96.15   1
   4   4  -5  509.99  102.23   1
   4   4  -5  361.89  138.93   1
  -4  -4   6 1818.81  439.56   1
  -4  -4   6 1444.65  642.67   1
  -4  -4   6 1928.61  537.03   1
   4   4  -6 1586.02  439.31   1
   4   4  -6 1719.25  642.78   1
  -4  -4   7  270.81  103.37   1
  -4  -4   7  482.29   38.96   1
   4   4  -7  398.31  103.79   1
  -4  -4   7  410.38  103.88   1
   4   4  -7  280.72  103.20   1
   4   4  -8  378.33   67.90   1
  -4  -4   8  300.66   70.36   1
  -4  -4   8   25.65   63.50   1
  -4  -4   8  315.47   76.04   1
   4   4  -8   47.16   65.73   1
  -4  -4   9    6.94   31.82   1
  -4  -4   9    6.02   26.35   1
  -4  -4   9   12.25   10.24   1
  -4  -4   9    3.71   12.50   1
   4   4  -9   26.42   38.75   1
   4   4  -9   18.17   22.87   1
  -4  -4  10   34.03   45.43   1
  -4  -4  10   14.80   13.33   1
   4   4 -10   48.53   26.48   1
  -4  -4  11  108.38   62.71   1
  -4  -4  11   67.09   38.36   1
   4   4 -11  231.72   47.91   1
   4   4 -12    4.73   20.97   1
   4   4 -13   11.00   30.40   1
  -4  -3   1 5107.65 1387.60   1
  -4  -3   1 5441.17 1348.00   1
  -4  -3   1 5412.35 1651.91   1
   4   3  -1 5481.56 1348.10   1
   4   3  -1 5635.62 1348.28   1
   4   3  -1 5268.50 1976.25   1
   4   3  -2  328.42   80.57   1
  -4  -3   2  362.43   79.13   1
  -4  -3   2  272.61  113.12   1
  -4  -3   2  300.08   94.17   1
   4   3  -2  275.42   78.86   1
   4   3  -2  299.73   78.82   1
  -4  -3   3  950.62  227.65   1
  -4  -3   3  839.29  332.20   1
  -4  -3   3  952.83  277.47   1
   4   3  -3  826.96  227.47   1
   4   3  -3  920.77  227.91   1
   4   3  -3  862.11  332.27   1
  -4  -3   4  570.52   51.97   1
   4   3  -4  584.12  143.63   1
  -4  -3   4  443.50  139.50   1
  -4  -3   4  531.45  202.87   1
   4   3  -4  597.49  141.30   1
  -4  -3   5  425.93   38.89   1
  -4  -3   5  332.81  102.82   1
  -4  -3   5  372.69  149.34   1
   4   3  -5  455.53  104.97   1
   4   3  -5  402.00  149.68   1
  -4  -3   6 1350.46  346.03   1
  -4  -3   6 1252.35  335.82   1
   4   3  -6 1382.01  491.35   1
  -4  -3   7  694.07  113.78   1
  -4  -3   7  123.07  110.84   1
  -4  -3   7  521.23  162.60   1
   4   3  -7  133.17  111.15   1
   4   3  -7  675.44  162.94   1
  -4  -3   8  398.38   90.60   1
  -4  -3   8  281.80  105.85   1
   4   3  -8  281.35   91.98   1
   4   3  -8  450.68  127.39   1
  -4  -3   9  778.04   64.24   1
  -4  -3   9  859.21  167.25   1
  -4  -3   9   -6.11  163.04   1
   4   3  -9  122.06  163.98   1
   4   3  -9 1206.25  239.95   1
   4   3 -10  478.27  100.51   1
  -4  -3  10  233.24  102.67   1
  -4  -3  11   -8.08   55.08   1
   4   3 -11    4.82   24.77   1
   4   3 -12   57.89   36.61   1
  -4  -2   1 1730.31  157.07   1
  -4  -2   1 1797.79  431.13   1
  -4  -2   1 1559.25  630.97   1
   4   2  -1 1627.90  431.18   1
   4   2  -1 1880.67  431.30   1
   4   2  -1 1727.14  631.07   1
  -4  -2   2  522.06  137.06   1
  -4  -2   2  532.24   49.69   1
   4   2  -2  520.79  137.08   1
  -4  -2   2  511.31  133.07   1
   4   2  -2  506.74  133.23   1
   4   2  -2  549.81  133.28   1
  -4  -2   3 3981.18  358.32   1
   4   2  -3 4072.40 1019.60   1
  -4  -2   3 3916.62  990.21   1
  -4  -2   3 3780.37 1451.94   1
   4   2  -3 3950.23  990.26   1
   4   2  -3 4017.44  990.38   1
   4   2  -413292.38 3556.16   1
  -4  -2   412865.60 3454.00   1
  -4  -2   412507.04 5067.19   1
   4   2  -418460.45 3454.81   1
  -4  -2   5 1667.09  402.29   1
   4   2  -5 1728.50  402.42   1
  -4  -2   5 1370.25  389.85   1
   4   2  -5 1424.50  390.07   1
   4   2  -6  136.32   30.64   1
  -4  -2   6  112.61   28.77   1
  -4  -2   6   42.17   29.20   1
  -4  -2   6  125.54   41.48   1
   4   2  -6   87.31   30.33   1
  -4  -2   7  418.72   88.75   1
  -4  -2   7   79.35   86.95   1
  -4  -2   7  416.46  127.65   1
   4   2  -7  243.76   88.15   1
   4   2  -7  503.63  127.97   1
  -4  -2   8   84.18   34.15   1
  -4  -2   8   88.12   42.27   1
  -4  -2   8   96.56   34.73   1
   4   2  -8  145.71   42.42   1
  -4  -2   9  275.37   32.62   1
   4   2  -9  485.47   79.30   1
  -4  -2   9  183.00   77.65   1
  -4  -2   9  169.14   76.28   1
  -4  -2  10  -16.75   40.12   1
   4   2 -10   72.09   26.57   1
  -4  -2  11   75.85  170.25   1
   4   2 -11  946.17  240.27   1
   4   2 -12  952.49  352.52   1
  -4  -1   1  758.42   75.23   1
   4   1  -1  898.59  210.41   1
  -4  -1   1  869.18  204.23   1
  -4  -1   1  822.03  298.36   1
   4   1  -1  705.50  204.08   1
   4   1  -1  875.73  204.38   1
  -4  -1   2 1214.78  306.92   1
  -4  -1   2 1022.87  297.61   1
   4   1  -2 1177.66  297.81   1
   4   1  -2 1270.34  297.88   1
   4   1  -2 1223.36  436.13   1
  -4  -1   3 4524.66 1394.67   1
  -4  -1   3 5635.02 2046.14   1
   4   1  -3 5688.32 1394.87   1
   4   1  -3 6363.75 1394.94   1
   4   1  -3 5593.27 2046.13   1
  -4  -1   428372.16 8162.37   1
  -4  -1   434222.7211976.11   1
   4   1  -428149.70 8162.37   1
   4   1  -437456.4111976.20   1
  -4  -1   5  182.57   64.13   1
   4   1  -5  156.07   64.43   1
  -4  -1   6    0.78   11.87   1
   4   1  -6   -0.89   13.03   1
   4   1  -7 2510.46  573.17   1
  -4  -1   7 2190.98  814.73   1
  -4  -1   7 2096.68  680.80   1
  -4  -1   8   23.74   10.11   1
  -4  -1   8   29.90   23.23   1
   4   1  -8   50.27   19.97   1
   4   1  -9  509.98  189.35   1
   4   1 -10   -7.85   30.45   1
   4   1 -11  147.24   62.57   1
  -4  -1  12   -4.89  186.36   1
   4   1 -12 1067.38  194.49   1
  -4   0   1  944.92  232.64   1
   4   0  -1  934.05  232.71   1
  -4   0   1  933.60  225.75   1
   4   0  -1  925.79  225.93   1
   4   0  -1  742.94  225.50   1
  -4   0   2  208.57   54.56   1
  -4   0   2  198.89   52.21   1
   4   0  -2  199.85   52.53   1
   4   0  -2  195.91   52.25   1
   4   0  -2  210.68   76.40   1
   4   0  -363804.2615939.42   1
  -4   0   360225.6922716.83   1
   4   0  -4  669.68  163.73   1
  -4   0   4  592.11  231.60   1
  -4   0   5  716.01  204.68   1
   4   0  -5  865.59  205.04   1
  -4   0   6   47.15   17.26   1
   4   0  -6   52.16   17.95   1
  -4   0   7 3189.67 1175.43   1
   4   0  -7 3212.46 1175.36   1
   4   0  -8  676.07  140.69   1
  -4   0   8  465.46  165.28   1
   4   0  -9  102.01   38.01   1
   4   0 -10  649.68  241.49   1
   4   0 -11  204.16   83.60   1
  -4   1   1   22.97   11.18   1
  -4   1   1   20.82   14.50   1
   4  -1  -1   23.05   12.72   1
   4  -1  -1   17.78   11.72   1
   4  -1  -1   28.73   14.89   1
  -4   1   2  273.83  115.71   1
   4  -1  -2  353.19  116.02   1
  -4   1   3 5413.93 1988.62   1
   4  -1  -3 5424.37 1988.64   1
  -4   1   4 2475.35  914.24   1
   4  -1  -4 2505.00  914.30   1
   4  -1  -5   18.83   11.98   1
  -4   1   5   11.41   12.46   1
  -4   1   6  638.56  267.06   1
   4  -1  -6  814.96  267.29   1
   4  -1  -7 1499.37  317.40   1
  -4   1   7 1443.64  450.56   1
  -4   1   7  973.49  376.01   1
   4  -1  -8  454.62  120.27   1
   4  -1  -9  180.20   71.28   1
   4  -1 -10   72.82   41.06   1
  -4   2   1  889.14  208.05   1
  -4   2   1  706.14  201.34   1
   4  -2  -1  787.01  201.45   1
   4  -2  -1  768.44  201.39   1
   4  -2  -1  827.32  295.26   1
   4  -2  -2   33.45   14.21   1
  -4   2   2   39.64   17.73   1
   4  -2  -3  812.17  199.62   1
  -4   2   3  728.85  283.18   1
  -4   2   4  506.12  200.50   1
   4  -2  -4  582.75  200.70   1
  -4   2   5  142.88   19.77   1
  -4   2   5  207.35   65.06   1
   4  -2  -5  176.77   63.98   1
  -4   2   6  222.17   29.10   1
  -4   2   6  302.19  104.92   1
   4  -2  -6  358.60  105.62   1
  -4   2   7  628.94  287.30   1
   4  -2  -7  934.19  287.67   1
   4  -2  -8  291.47  111.42   1
   4  -2  -9   39.38   26.93   1
  -4   2  10   38.57   35.22   1
   4  -2 -10    7.46   36.80   1
  -4   3   1   43.84   18.33   1
  -4   3   1   59.95   21.93   1
   4  -3  -1   44.00   17.11   1
   4  -3  -1   37.08   17.50   1
   4  -3  -1   52.64   21.84   1
   4  -3  -1   48.30   21.12   1
  -4   3   2 2587.94  683.97   1
   4  -3  -2 2718.01  973.82   1
  -4   3   3   39.64   15.20   1
   4  -3  -3   30.94   16.99   1
  -4   3   4  595.87   60.36   1
  -4   3   4  593.19  232.78   1
   4  -3  -4  742.85  232.98   1
  -4   3   5   97.74   35.09   1
  -4   3   5   62.90   29.47   1
   4  -3  -5  124.30   37.56   1
  -4   3   6  260.86  134.19   1
   4  -3  -6  455.37  135.19   1
  -4   3   7   -2.17   14.02   1
   4  -3  -7   -4.26   23.35   1
   4  -3  -8   31.81   26.29   1
  -4   3   9   44.53   36.45   1
   4  -3  -9   14.69   35.33   1
  -4   4   1 4299.61 1091.44   1
  -4   4   1 4704.32 1600.66   1
   4  -4  -1 3528.19 1091.28   1
   4  -4  -1 3526.42 1091.13   1
   4  -4  -1 4975.30 1600.73   1
   4  -4  -1 4665.62 1600.65   1
  -4   4   2 7027.72 1924.28   1
  -4   4   2 8066.63 2823.12   1
   4  -4  -2 6917.16 1924.28   1
   4  -4  -2 6714.57 1924.19   1
   4  -4  -2 8899.04 2823.28   1
   4  -4  -2 8162.89 2823.15   1
  -4   4   3    1.25    9.05   1
  -4   4   3    5.50   10.23   1
   4  -4  -3    2.93   10.59   1
   4  -4  -3   -0.80    9.17   1
  -4   4   4  433.89   48.88   1
  -4   4   4  515.83  185.00   1
   4  -4  -4  599.08  185.51   1
  -4   4   5  865.26  336.93   1
   4  -4  -5  966.05  336.90   1
  -4   4   6 1444.87  520.06   1
   4  -4  -6 1383.07  520.03   1
  -4   4   7    4.18   13.58   1
  -4   4   7    3.86   19.85   1
   4  -4  -7   -1.87   19.65   1
  -4   5   1   83.60   34.54   1
  -4   5   1  119.25   43.96   1
   4  -5  -1  136.21   38.18   1
   4  -5  -1   87.67   31.87   1
   4  -5  -1  145.76   44.42   1
   4  -5  -1  108.61   44.74   1
  -4   5   2  831.65  313.41   1
  -4   5   2 1351.45  458.31   1
  -4   5   2 1168.11  383.28   1
   4  -5  -2 1310.26  313.63   1
   4  -5  -2 1593.07  458.57   1
   4  -5  -2 1278.22  458.29   1
  -4   5   3  554.35  162.49   1
  -4   5   3  755.29  236.15   1
  -4   5   3  533.75  197.43   1
   4  -5  -3  611.37  162.64   1
   4  -5  -3  866.36  236.40   1
   4  -5  -3  604.18  235.88   1
  -4   5   4  108.58   35.76   1
  -4   5   4  121.56   46.45   1
   4  -5  -4  124.11   46.84   1
   4  -5  -4  112.93   45.87   1
  -4   5   5   33.09   22.65   1
  -4   5   5   66.15   30.25   1
   4  -5  -5   31.03   20.10   1
   4  -5  -5   30.71   19.14   1
   4  -5  -5   30.96   19.02   1
  -4   5   6  514.31  134.00   1
   4  -5  -6  514.99  132.87   1
  -4   6   1   41.71   30.76   1
  -4   6   1   42.70   18.85   1
  -4   6   1   22.16   16.11   1
   4  -6  -1   58.99   27.51   1
   4  -6  -1   53.13   25.42   1
   4  -6  -1   20.79   20.58   1
  -4   6   2  493.88   59.29   1
  -4   6   2  685.82  159.90   1
  -4   6   2  665.84  227.64   1
   4  -6  -2  599.63  158.27   1
   4  -6  -2  769.87  227.79   1
   4  -6  -2  586.67  227.56   1
  -4   6   3   11.51   26.89   1
  -4   6   3   17.46   42.08   1
  -4   6   3   10.65   12.31   1
   4  -6  -3    9.83   28.49   1
   4  -6  -3    2.75   14.07   1
   4  -6  -3   14.57   14.88   1
  -4   6   4 1697.88  444.96   1
  -4   6   4 1860.02  446.36   1
   4  -6  -4 1752.12  444.70   1
  -4   6   5  973.30  263.91   1
   4  -6  -5 1100.35  263.09   1
  -4   6   6   91.65   53.58   1
   4  -6  -6   69.85   34.85   1
  -4   7   1  289.50   92.04   1
   4  -7  -1  421.19   88.46   1
   4  -7  -1  409.74  123.76   1
   4  -7  -1  237.55  122.65   1
  -4   7   2  189.08   59.45   1
   4  -7  -2  243.93   48.50   1
   4  -7  -2   69.58   55.72   1
   4  -7  -2  117.70   55.90   1
  -4   7   3 4491.08 1032.91   1
  -4   7   3 2824.64 1033.73   1
   4  -7  -3 4997.53 1033.15   1
  -4   7   4  489.12  137.49   1
   4  -7  -4  540.96  135.87   1
  -4   7   5   -1.56   36.21   1
   4  -7  -5   10.56   39.35   1
   4  -8  -1 1829.15  218.45   1
   4  -8  -1  481.12  304.23   1
   4  -8  -1  525.40  304.39   1
   4  -8  -2   71.81   39.37   1
  -4   8   3  233.58   92.49   1
   4  -8  -3  366.22   89.36   1
  -4   8   4    8.73   54.80   1
   4  -8  -4   58.36   46.86   1
   4  -9  -1  926.73  238.42   1
   4  -9  -2 1652.26  418.79   1
  -4   9   3   84.50   64.73   1
   4  -9  -3   18.42   65.13   1
   4 -10  -1    5.56   28.15   1
  -4  10   2    6.35   62.65   1
   4 -10  -2  -21.15   51.35   1
  -3 -12   5   -1.22   31.07   1
  -3 -12   6   34.14   30.96   1
  -3 -12   7  138.53   53.79   1
  -3 -12   8  240.42   75.99   1
   3  11  -2   31.37   27.90   1
  -3 -11   2   38.09   35.69   1
  -3 -11   3   -8.04   15.46   1
   3  11  -3   91.96   30.07   1
  -3 -11   3   62.88   40.08   1
  -3 -11   4   76.34   39.54   1
  -3 -11   4    8.33   23.50   1
  -3 -11   5   53.94   31.67   1
  -3 -11   5   -7.24   27.04   1
   3  11  -5    2.17   35.60   1
  -3 -11   6   35.99   37.13   1
   3  11  -6   14.06   33.91   1
  -3 -11   7  512.77   66.60   1
   3  11  -7  -14.85   69.97   1
  -3 -11   8  206.74   48.80   1
   3  11  -8   -4.06   37.56   1
  -3 -11   9  401.52   62.72   1
   3  11  -9   -5.92   49.18   1
   3  11 -10   -0.45   22.46   1
  -3 -11  10  125.28   51.57   1
  -3 -10   1   -0.32   13.39   1
  -3 -10   1   46.27   35.05   1
   3  10  -1   67.06   40.70   1
  -3 -10   2    6.52   16.73   1
  -3 -10   2  125.61   41.46   1
   3  10  -2  161.98   37.92   1
  -3 -10   3    1.51   64.71   1
   3  10  -3    3.66   85.81   1
  -3 -10   4    4.03   16.83   1
   3  10  -4    1.40   42.07   1
  -3 -10   5    5.57   17.31   1
   3  10  -5   -3.63   22.84   1
  -3 -10   5    6.35   30.92   1
  -3 -10   6  204.63   52.10   1
  -3 -10   6   95.55   46.76   1
   3  10  -6  133.99   57.76   1
   3  10  -7  238.16   67.69   1
  -3 -10   7  227.91   71.59   1
  -3 -10   8  484.70  133.60   1
   3  10  -8  514.92  189.04   1
   3  10  -9  102.81   36.16   1
  -3 -10   9   90.06   49.06   1
   3  10 -10   68.56   28.73   1
  -3 -10  10   55.75   53.39   1
  -3 -10  11  252.02   80.44   1
   3  10 -11  254.01   97.92   1
   3  10 -12  156.66   47.56   1
  -3  -9   1 1689.85  342.91   1
  -3  -9   1 1994.74  152.63   1
   3   9  -1 1703.18  342.74   1
   3   9  -1  920.11  593.58   1
  -3  -9   2  529.98   51.11   1
  -3  -9   2  526.77  128.80   1
   3   9  -2  454.88  126.73   1
   3   9  -2  405.19  181.99   1
  -3  -9   3 2649.91  229.58   1
  -3  -9   3 2192.06  624.06   1
   3   9  -3 2468.64  913.23   1
  -3  -9   4 3549.99 1059.90   1
   3   9  -4 3287.36 1267.84   1
   3   9  -5   31.69   21.11   1
  -3  -9   5   29.45   33.83   1
  -3  -9   5   30.60   19.79   1
  -3  -9   6  555.62  142.46   1
  -3  -9   6  465.84  168.59   1
   3   9  -6  675.68  202.73   1
   3   9  -7  220.82   45.87   1
  -3  -9   7  195.32   48.98   1
  -3  -9   7   90.25   47.58   1
   3   9  -8   91.84   31.96   1
  -3  -9   8  100.38   40.65   1
  -3  -9   9  475.20  121.32   1
   3   9  -9  419.19  163.92   1
  -3  -9  10 1235.93  331.26   1
   3   9 -10 1331.23  478.49   1
  -3  -9  11   14.36   54.92   1
   3   9 -11    8.96   25.56   1
  -3  -9  12  581.62  165.76   1
   3   9 -12  601.24  221.27   1
  -3  -8   1  194.95   52.22   1
  -3  -8   1  162.31   22.60   1
   3   8  -1  188.80   53.21   1
   3   8  -1  168.50   70.34   1
  -3  -8   2 5458.19 1231.85   1
  -3  -8   2 4672.02 1508.13   1
   3   8  -2 4921.17 1804.39   1
  -3  -8   3  597.56   54.04   1
  -3  -8   3  446.66  136.83   1
   3   8  -3  488.55  197.24   1
  -3  -8   4 1524.48  129.94   1
  -3  -8   4 1237.11  350.50   1
   3   8  -4 1268.50  510.73   1
  -3  -8   5 2155.36  531.26   1
  -3  -8   5 2217.62  648.31   1
   3   8  -5 1900.65  775.42   1
   3   8  -6   48.60   17.96   1
  -3  -8   6   38.31   26.58   1
  -3  -8   6   37.59   18.78   1
  -3  -8   7   13.23   27.57   1
  -3  -8   7   21.28   15.25   1
   3   8  -7   55.13   25.41   1
   3   8  -8 1607.54  391.96   1
  -3  -8   8 1369.43  381.56   1
   3   8  -9  686.24  177.61   1
  -3  -8   9  664.54  177.08   1
   3   8 -10 3453.30  894.35   1
  -3  -8  10 3484.66  871.08   1
   3   8 -11  227.00   59.58   1
  -3  -8  11  170.75   74.01   1
  -3  -8  12   34.60   58.47   1
   3   8 -12   45.28   29.19   1
  -3  -8  13  465.24  135.34   1
   3   8 -13  561.13  136.12   1
  -3  -7   1 5463.92 1210.05   1
  -3  -7   1 3615.18 1772.03   1
  -3  -7   1 5254.98 1481.54   1
   3   7  -1 5055.88 1209.77   1
   3   7  -1 4549.55 1772.13   1
  -3  -7   2  286.31   76.71   1
  -3  -7   2  223.33  107.82   1
  -3  -7   2  322.98   89.94   1
   3   7  -2  277.90  107.29   1
  -3  -7   3 1697.74  555.98   1
  -3  -7   3 2300.87  541.37   1
  -3  -7   3 2267.89  661.25   1
   3   7  -3 2217.01  791.21   1
  -3  -7   4  903.66  200.31   1
  -3  -7   4  738.22  337.32   1
  -3  -7   4 1106.59  282.08   1
   3   7  -4  607.13  231.89   1
   3   7  -4  944.74  337.41   1
  -3  -7   5  260.92  103.77   1
  -3  -7   5  327.29  114.50   1
   3   7  -5  473.02  114.50   1
  -3  -7   5  532.02  134.46   1
   3   7  -5  381.64  115.38   1
  -3  -7   6 1432.18  371.46   1
  -3  -7   6 1666.63  452.86   1
   3   7  -6  986.62  372.33   1
   3   7  -6 1493.80  542.00   1
  -3  -7   7  -12.33   18.75   1
  -3  -7   7    0.98    9.52   1
   3   7  -7  -10.97   16.28   1
   3   7  -8 1672.94  400.78   1
  -3  -7   8 1375.98  389.83   1
  -3  -7   9   -0.34   39.59   1
   3   7  -9   15.83   20.96   1
   3   7 -10  415.69  109.14   1
  -3  -7  10  401.27  114.96   1
  -3  -7  11 1057.16  314.67   1
   3   7 -11 1310.29  451.11   1
  -3  -7  12  420.87  135.94   1
   3   7 -12  470.82  170.50   1
   3   7 -13   26.45   21.65   1
  -3  -7  13   26.92   23.74   1
  -3  -6   1  366.79   32.20   1
   3   6  -1  349.72   76.32   1
   3   6  -1  234.76   75.90   1
  -3  -6   1  337.54   80.89   1
  -3  -6   1  236.56  113.07   1
   3   6  -1  384.34  114.23   1
   3   6  -1  243.15   94.03   1
  -3  -6   2  542.70   48.06   1
  -3  -6   2  478.22  126.53   1
  -3  -6   2  450.17  181.38   1
   3   6  -2  370.59  125.91   1
   3   6  -2  525.42  181.51   1
   3   6  -3  401.68  157.90   1
   3   6  -3  842.99  185.36   1
  -3  -6   3  778.79  262.40   1
  -3  -6   3  728.07  218.86   1
   3   6  -4   57.14   30.86   1
  -3  -6   4   89.68   30.86   1
  -3  -6   4   65.20   32.47   1
  -3  -6   4   77.35   26.60   1
   3   6  -4  106.34   33.67   1
  -3  -6   5   63.41   10.51   1
  -3  -6   5   78.73   26.52   1
  -3  -6   5   63.87   30.14   1
   3   6  -5   67.51   29.08   1
   3   6  -5   69.30   30.32   1
  -3  -6   6  114.42   34.57   1
  -3  -6   6   87.71   40.36   1
  -3  -6   6   98.74   32.25   1
   3   6  -6   79.51   36.40   1
   3   6  -6  123.56   40.84   1
  -3  -6   7  269.41   60.48   1
  -3  -6   7  170.26   80.34   1
  -3  -6   7  218.38   65.94   1
   3   6  -7   79.52   59.57   1
   3   6  -7  290.51   80.71   1
  -3  -6   8   24.63   24.70   1
   3   6  -8    6.28   35.68   1
   3   6  -8   25.54   22.74   1
  -3  -6   9  416.94  116.99   1
   3   6  -9  440.29  160.80   1
  -3  -6  10 1444.90  377.92   1
   3   6 -10 1508.01  546.78   1
  -3  -6  11  195.10  131.61   1
   3   6 -11  592.88  172.84   1
  -3  -6  12   44.58  104.19   1
   3   6 -12  287.37   83.54   1
  -3  -6  13   -0.45   18.48   1
   3   6 -13   -0.55   20.52   1
  -3  -5   1 3817.37  312.27   1
   3   5  -1 3292.10  885.48   1
   3   5  -1 3165.79  311.55   1
  -3  -5   1 3669.23  860.57   1
  -3  -5   1 3507.65 1260.59   1
   3   5  -1 3504.45  860.58   1
   3   5  -1 3021.64  860.20   1
   3   5  -2  846.63  217.96   1
  -3  -5   2  828.07  212.52   1
  -3  -5   2  757.29  309.02   1
  -3  -5   2  867.23  258.22   1
   3   5  -2  879.48  212.78   1
  -3  -5   3  145.33   45.96   1
  -3  -5   3  175.95   61.63   1
  -3  -5   3  169.52   51.26   1
   3   5  -3  122.69   46.40   1
   3   5  -3  185.05   62.04   1
  -3  -5   4  483.85  124.53   1
  -3  -5   4  505.98  180.17   1
  -3  -5   4  479.46  150.12   1
   3   5  -4  498.24  124.93   1
   3   5  -4  480.02  180.14   1
  -3  -5   5  925.78  244.00   1
   3   5  -5  958.67  243.92   1
  -3  -5   5  952.13  237.37   1
  -3  -5   5  955.16  288.84   1
   3   5  -5  881.57  237.54   1
  -3  -5   6  230.05   69.58   1
   3   5  -6  302.65   69.97   1
  -3  -5   6  242.89   69.42   1
  -3  -5   6  288.90   80.55   1
   3   5  -6  185.35   69.76   1
  -3  -5   7   11.72   20.32   1
  -3  -5   7    8.30   15.57   1
  -3  -5   7   15.66    7.72   1
   3   5  -7   14.11   29.12   1
   3   5  -7    7.50   15.06   1
  -3  -5   8  336.40   61.52   1
  -3  -5   8  137.28   52.90   1
  -3  -5   8  184.02   73.82   1
  -3  -5   8  177.26   59.59   1
  -3  -5   8  196.33   59.72   1
   3   5  -8   55.85   53.06   1
   3   5  -8  286.30   74.09   1
   3   5  -9  868.01  118.12   1
  -3  -5   9  546.48  118.93   1
  -3  -5   9  241.18  112.73   1
   3   5  -9   43.13  113.24   1
  -3  -5  10 1559.41  455.04   1
   3   5 -10 1965.00  662.70   1
  -3  -5  11  575.98  188.10   1
   3   5 -11  782.30  260.67   1
   3   5 -12  673.22  164.37   1
  -3  -5  12  534.45  176.96   1
  -3  -5  13   21.97   24.06   1
   3   5 -13   59.11   40.25   1
  -3  -4   1 6873.14 1365.04   1
   3   4  -1 6517.88 1718.38   1
  -3  -4   1 6847.65 2448.09   1
  -3  -4   1 6469.76 2046.32   1
   3   4  -1 6872.29 1669.72   1
   3   4  -1 6806.74 1669.59   1
   3   4  -2  502.60  137.84   1
  -3  -4   2  562.04  134.93   1
  -3  -4   2  511.19  195.15   1
  -3  -4   2  535.91  162.95   1
   3   4  -2  526.70  134.58   1
  -3  -4   3 1369.32  387.30   1
   3   4  -3 1542.54  387.48   1
  -3  -4   3 1503.15  376.47   1
  -3  -4   3 1544.55  460.28   1
   3   4  -3 1472.85  376.56   1
  -3  -4   4 1370.82  119.67   1
  -3  -4   4 1080.67  328.83   1
  -3  -4   4 1337.04  481.36   1
   3   4  -4 1403.46  329.39   1
   3   4  -4 1263.13  481.29   1
  -3  -4   5 4253.19 1063.98   1
  -3  -4   5 3818.73 1033.49   1
  -3  -4   5 4351.50 1266.23   1
   3   4  -5 3969.19 1033.46   1
   3   4  -5 3909.16 1515.09   1
  -3  -4   6  165.26   50.76   1
  -3  -4   6  159.18   70.43   1
  -3  -4   6  197.86   57.90   1
   3   4  -6  166.41   51.18   1
   3   4  -6  223.70   71.04   1
   3   4  -7  280.65   63.50   1
  -3  -4   7  244.70   63.45   1
  -3  -4   7  210.45   88.54   1
  -3  -4   7  284.16   72.86   1
   3   4  -7   85.41   62.39   1
  -3  -4   8   26.42   38.29   1
  -3  -4   8   28.39   23.82   1
  -3  -4   8   31.09   18.63   1
  -3  -4   8   32.95   10.86   1
  -3  -4   8   17.11   10.73   1
   3   4  -8    7.79   19.77   1
   3   4  -8   30.44   18.86   1
  -3  -4   9 1509.77  307.15   1
  -3  -4   9  451.22  304.48   1
  -3  -4   9 1257.21  371.55   1
   3   4  -9 1073.22  307.26   1
   3   4  -9 1612.81  445.88   1
  -3  -4  10  121.03   54.21   1
  -3  -4  10   39.96   26.06   1
   3   4 -10  128.24   36.94   1
  -3  -4  11  428.42  143.92   1
   3   4 -11  564.47  191.58   1
  -3  -4  12  382.41  144.79   1
   3   4 -12  484.19  168.23   1
   3   4 -13   41.99   34.48   1
  -3  -4  13   15.63   22.73   1
  -3  -3   1 3794.19  795.51   1
  -3  -3   1 3730.49  995.75   1
  -3  -3   1 3844.80 1185.20   1
   3   3  -1 3920.71  967.42   1
   3   3  -1 4105.24  967.42   1
   3   3  -1 3838.36 1417.96   1
  -3  -3   2  515.10   47.37   1
   3   3  -2  468.88  131.19   1
  -3  -3   2  510.69  128.20   1
  -3  -3   2  486.20  185.93   1
   3   3  -2  534.35  127.78   1
  -3  -3   3  147.59   40.27   1
  -3  -3   3  144.60   15.62   1
   3   3  -3  137.52   40.71   1
  -3  -3   3  152.28   40.20   1
   3   3  -3  168.78   40.83   1
  -3  -3   4 2691.75  640.12   1
   3   3  -4 2339.24  639.96   1
  -3  -3   4 2455.90  761.13   1
  -3  -3   5  879.70  216.55   1
   3   3  -5  853.15  216.53   1
  -3  -3   5  734.65  210.10   1
   3   3  -5  854.22  210.37   1
  -3  -3   6  894.28  224.82   1
  -3  -3   6  836.38  218.22   1
   3   3  -6  876.11  218.55   1
   3   3  -6  854.25  318.98   1
  -3  -3   7 3363.83  785.23   1
   3   3  -7 3040.98  785.04   1
  -3  -3   7 3444.22  762.60   1
  -3  -3   7 2351.92  761.99   1
  -3  -3   7 3261.73  933.59   1
   3   3  -7 2470.11  762.05   1
  -3  -3   8 1563.80  318.81   1
  -3  -3   8  646.71  317.30   1
  -3  -3   8 1081.20  464.42   1
  -3  -3   8 1402.77  387.93   1
   3   3  -8 1191.08  318.50   1
   3   3  -8 1499.03  464.73   1
   3   3  -9   14.52   14.85   1
  -3  -3   9    9.53   30.64   1
  -3  -3   9    0.66   22.22   1
  -3  -3   9   13.54   10.42   1
   3   3  -9    6.99   29.96   1
  -3  -3  10  421.98  106.28   1
  -3  -3  10  296.21  119.17   1
   3   3 -10  525.12  144.79   1
   3   3 -11 1531.11  356.23   1
  -3  -3  11 1105.66  349.60   1
  -3  -3  12   35.67   52.48   1
  -3  -3  12    9.17   23.29   1
   3   3 -12   77.52   37.82   1
  -3  -3  13    2.48  214.24   1
   3   3 -13 1693.49  310.95   1
  -3  -2   1  381.30   34.82   1
  -3  -2   1  340.94   92.46   1
  -3  -2   1  368.99  134.22   1
   3   2  -1  362.23   92.75   1
   3   2  -1  343.12   92.47   1
   3   2  -1  352.42  134.25   1
  -3  -2   2  783.24  198.03   1
  -3  -2   2  742.46   70.41   1
  -3  -2   2  814.61  192.36   1
   3   2  -2  735.14  192.19   1
   3   2  -2  775.78  281.17   1
  -3  -2   3 9700.43 2424.84   1
  -3  -2   3 9694.21 3557.26   1
   3   2  -3 9911.36 2424.86   1
   3   2  -3 9513.73 3557.24   1
  -3  -2   4 6150.92 1434.75   1
   3   2  -4 5536.20 1434.67   1
  -3  -2   4 5230.81 1393.07   1
   3   2  -4 5300.71 1393.07   1
  -3  -2   5 1802.68  451.75   1
  -3  -2   5 1720.59  438.31   1
   3   2  -5 1717.61  438.31   1
   3   2  -5 1747.53  642.60   1
  -3  -2   6 3025.99  691.25   1
   3   2  -6 2794.28  691.32   1
  -3  -2   6 2153.99  670.72   1
  -3  -2   6 2341.15  670.82   1
   3   2  -6 2906.05  671.01   1
  -3  -2   7 1236.77  111.05   1
  -3  -2   7 1335.98  303.64   1
  -3  -2   7  979.87  303.18   1
  -3  -2   7 1209.03  443.54   1
   3   2  -7 1285.73  303.73   1
   3   2  -7 1166.52  443.39   1
  -3  -2   8 2714.20  719.49   1
  -3  -2   8 3309.75  254.50   1
   3   2  -8 3566.44  720.11   1
  -3  -2   8 3579.47  699.61   1
  -3  -2   8 1432.22  697.84   1
   3   2  -8 1506.20  698.01   1
  -3  -2   9  157.53   41.95   1
  -3  -2   9   11.90   30.78   1
  -3  -2   9   97.25   31.79   1
   3   2  -9   80.72   48.64   1
   3   2  -9  125.23   39.88   1
  -3  -2  10  383.57  113.96   1
   3   2 -10  396.86  147.51   1
  -3  -2  11    7.54   66.53   1
   3   2 -11   28.02   29.86   1
  -3  -2  12  639.71  208.75   1
  -3  -2  12    5.46  257.55   1
   3   2 -12 1482.18  263.91   1
  -3  -1   1 4918.76 1155.09   1
  -3  -1   1 4836.44 1694.09   1
  -3  -1   1 4302.56 1415.91   1
   3   1  -1 4695.56 1155.11   1
   3   1  -1 4767.27 1155.05   1
   3   1  -1 4737.21 1694.06   1
  -3  -1   2 3205.65  827.24   1
  -3  -1   2 3563.47  803.35   1
   3   1  -2 2823.89  803.20   1
   3   1  -2 3377.94  803.27   1
   3   1  -2 3086.10 1178.12   1
  -3  -1   3    5.75    7.44   1
  -3  -1   3    8.10    9.52   1
   3   1  -3    4.38    8.71   1
   3   1  -3    5.44   11.35   1
  -3  -1   4 8415.25 1946.30   1
  -3  -1   4 6578.02 1889.72   1
   3   1  -4 7467.94 1889.80   1
   3   1  -4 7643.46 2772.81   1
  -3  -1   5 1793.11  456.19   1
  -3  -1   5 1443.27  456.06   1
  -3  -1   5 2028.83  669.39   1
   3   1  -5 1742.69  456.17   1
   3   1  -5 1996.47  669.41   1
  -3  -1   6  118.53   14.41   1
  -3  -1   6  104.97   32.52   1
  -3  -1   6  104.32   32.76   1
  -3  -1   6  130.14   46.23   1
   3   1  -6  112.12   34.27   1
   3   1  -6  145.67   46.70   1
  -3  -1   7  310.32   62.93   1
  -3  -1   7  223.85   86.25   1
  -3  -1   7  214.02   71.67   1
   3   1  -7  223.48   86.11   1
  -3  -1   8  219.13  124.07   1
  -3  -1   8 1092.22  125.20   1
  -3  -1   8  858.52  124.12   1
  -3  -1   8  197.25  146.34   1
   3   1  -8  855.65  124.62   1
   3   1  -8  233.83  175.62   1
  -3  -1   9  503.86   53.69   1
  -3  -1   9  783.00  143.88   1
  -3  -1   9  553.84  144.05   1
   3   1  -9  303.07  139.15   1
   3   1  -9  615.19  202.40   1
  -3  -1  10  233.47   79.57   1
   3   1 -10  255.20   95.67   1
  -3  -1  11   27.37   64.18   1
  -3  -1  11   -2.07   21.36   1
   3   1 -11   61.64   39.88   1
  -3  -1  12    3.05  259.52   1
   3   1 -12 1432.61  265.74   1
   3   0  -1 5429.12 1397.35   1
  -3   0   1 5381.25 1357.07   1
  -3   0   1 5535.17 1990.76   1
   3   0  -1 5467.81 1357.07   1
   3   0  -1 5299.00 1357.02   1
  -3   0   2  175.90   48.96   1
  -3   0   2  176.68   46.93   1
   3   0  -2  166.50   46.98   1
   3   0  -2  150.77   46.86   1
   3   0  -2  241.91   69.37   1
  -3   0   3 4161.66 1505.09   1
   3   0  -3 4039.96 1505.08   1
  -3   0   4  319.76   85.06   1
   3   0  -4  330.01  120.44   1
  -3   0   5 3581.91 1276.69   1
   3   0  -5 3380.24 1276.60   1
  -3   0   6 1715.90  151.66   1
  -3   0   6 1613.58  414.23   1
  -3   0   6 1526.49  607.48   1
   3   0  -6 1700.80  607.59   1
  -3   0   7  970.21  262.71   1
  -3   0   7 1079.27  384.67   1
  -3   0   7 1065.33  321.27   1
   3   0  -7 1029.93  384.43   1
  -3   0   8  763.57   79.88   1
  -3   0   8  358.15   74.46   1
  -3   0   8  137.58  104.20   1
  -3   0   8  149.00   86.23   1
   3   0  -8  233.01  103.84   1
  -3   0   9 1562.06  172.09   1
  -3   0   9  494.27  166.12   1
   3   0  -9  138.05  237.83   1
  -3   0  10   81.71   60.59   1
  -3   0  10   51.10   32.57   1
   3   0 -10   82.98   38.40   1
  -3   0  11  196.90   94.77   1
  -3   0  11   -6.55   67.36   1
   3   0 -11  315.88   75.12   1
  -3   1   1 2970.47  803.58   1
  -3   1   1 2988.66  780.12   1
  -3   1   1 3197.83  780.14   1
   3  -1  -1 3147.51  780.14   1
   3  -1  -1 3219.67  780.17   1
   3  -1  -1 3199.45 1144.52   1
   3  -1  -2 2258.88  584.71   1
  -3   1   2 2274.70  832.31   1
  -3   1   3  180.76   63.72   1
   3  -1  -3  161.04   63.82   1
  -3   1   4 5371.20 1964.85   1
   3  -1  -4 5337.42 1964.87   1
  -3   1   5  966.19  248.47   1
  -3   1   5  933.28  294.79   1
   3  -1  -5 1008.50  352.81   1
  -3   1   6 1108.33   99.50   1
  -3   1   6 1209.71  268.92   1
  -3   1   6 1006.40  393.91   1
   3  -1  -6  963.08  393.72   1
  -3   1   7  310.99   32.51   1
  -3   1   7  274.98   81.47   1
  -3   1   7  262.55  116.10   1
   3  -1  -7  387.94  116.38   1
  -3   1   8 1212.83  163.66   1
  -3   1   8  408.05  160.21   1
  -3   1   8  343.32  233.01   1
   3  -1  -8  605.72  233.29   1
  -3   1   9  133.10   43.48   1
  -3   1   9   12.74   22.75   1
   3  -1  -9   16.96   26.29   1
  -3   1  10  755.48  222.96   1
  -3   1  10  926.05  311.74   1
   3  -1 -10  808.94  311.20   1
  -3   1  11   11.36   31.43   1
   3  -1 -11   33.47   45.75   1
  -3   2   1 2720.63  723.63   1
  -3   2   1 2972.89 1061.65   1
   3  -2  -1 2691.29  723.59   1
   3  -2  -1 2914.73  723.67   1
   3  -2  -1 3105.07 1061.70   1
  -3   2   2 2160.58  580.50   1
   3  -2  -2 2342.03  826.52   1
  -3   2   3  735.18  182.50   1
   3  -2  -3  677.12  259.23   1
  -3   2   4  659.47   62.38   1
  -3   2   4  651.07  244.42   1
   3  -2  -4  686.80  244.46   1
  -3   2   5 2818.45  649.53   1
  -3   2   5 2746.67  649.53   1
  -3   2   5 2576.62  952.73   1
  -3   2   5 2523.59  796.44   1
   3  -2  -5 2461.37  649.35   1
   3  -2  -5 2576.74  952.72   1
  -3   2   6   68.20   23.47   1
  -3   2   6   68.69   21.37   1
  -3   2   6   36.60   22.09   1
  -3   2   6   30.72   17.50   1
   3  -2  -6   22.70   19.32   1
  -3   2   7   16.91   10.27   1
  -3   2   7    9.56   26.49   1
  -3   2   7   10.29   29.87   1
  -3   2   7   13.66   18.82   1
   3  -2  -7    4.06   16.13   1
  -3   2   8 1708.82  353.74   1
  -3   2   8 1457.50  353.65   1
  -3   2   8 1421.57  513.60   1
  -3   2   8 1058.86  513.82   1
   3  -2  -8 1420.04  514.04   1
  -3   2   9 1650.65  360.60   1
  -3   2   9 1432.72  521.18   1
   3  -2  -9 1213.60  520.91   1
  -3   2  10   57.85   53.72   1
  -3   2  10   44.80   42.35   1
   3  -2 -10   29.15   34.05   1
  -3   3   1  475.94  114.35   1
  -3   3   1  378.74  110.72   1
   3  -3  -1  399.83  110.94   1
   3  -3  -1  366.52  110.69   1
   3  -3  -1  484.53  162.14   1
   3  -3  -1  494.57  162.08   1
  -3   3   2   58.92   22.80   1
   3  -3  -2   40.33   16.78   1
   3  -3  -2   71.02   23.43   1
  -3   3   3 2771.29  749.96   1
  -3   3   3 3165.50 1100.30   1
  -3   3   3 3062.28  919.87   1
   3  -3  -3 2412.65  749.91   1
   3  -3  -3 3422.05 1100.37   1
  -3   3   4 1543.20  368.66   1
  -3   3   4 1573.30  368.69   1
  -3   3   4 1406.19  540.33   1
  -3   3   4 1404.90  451.82   1
   3  -3  -4 1482.60  368.66   1
   3  -3  -4 1516.74  540.33   1
  -3   3   5 2657.43  240.39   1
  -3   3   5 2686.78  659.67   1
  -3   3   5 2761.31  659.71   1
  -3   3   5 2817.68  966.97   1
   3  -3  -5 2482.75  659.46   1
   3  -3  -5 2399.70  966.83   1
  -3   3   6  571.33  114.25   1
  -3   3   6  451.53  112.02   1
  -3   3   6  410.61  162.25   1
  -3   3   6  368.90  135.44   1
   3  -3  -6  541.93  113.06   1
   3  -3  -6  409.18  161.74   1
  -3   3   7  179.66   46.67   1
  -3   3   7   66.80   31.06   1
  -3   3   7   69.10   38.31   1
  -3   3   7   47.35   38.41   1
   3  -3  -7  162.81   34.23   1
   3  -3  -7   77.00   41.85   1
  -3   3   8   52.33   45.35   1
  -3   3   8   20.72   21.02   1
   3  -3  -8   33.33   26.59   1
  -3   3   9  570.99  100.69   1
  -3   3   9  209.98  112.16   1
   3  -3  -9  151.46  110.70   1
  -3   4   1  126.56   36.33   1
  -3   4   1  151.38   51.41   1
   3  -4  -1  128.42   36.53   1
   3  -4  -1  133.38   51.50   1
   3  -4  -1  141.51   51.42   1
  -3   4   2 2377.74  209.41   1
  -3   4   2 2392.50  843.35   1
   3  -4  -2 1946.79  575.23   1
   3  -4  -2 2377.89  843.36   1
   3  -4  -2 2264.81  843.30   1
  -3   4   3  663.25   64.67   1
  -3   4   3  603.71  171.85   1
  -3   4   3  753.76  172.59   1
  -3   4   3  739.79  251.18   1
   3  -4  -3  553.11  171.73   1
   3  -4  -3  700.58  251.13   1
   3  -4  -3  758.71  251.19   1
  -3   4   4 1092.38   99.23   1
  -3   4   4 1033.68  267.74   1
  -3   4   4 1142.98  267.98   1
  -3   4   4 1066.43  390.92   1
   3  -4  -4  930.09  267.47   1
   3  -4  -4 1072.22  390.91   1
  -3   4   5 1670.20  328.77   1
  -3   4   5 1349.34  328.57   1
  -3   4   5 1317.73  479.39   1
  -3   4   5 1157.49  401.17   1
   3  -4  -5 1462.86  328.48   1
   3  -4  -5 1149.90  479.26   1
  -3   4   6   43.47   27.55   1
  -3   4   6   33.76   30.13   1
  -3   4   6   25.86   17.53   1
  -3   4   6   24.48   18.09   1
   3  -4  -6   53.95   22.20   1
   3  -4  -6   44.23   17.45   1
  -3   4   7  576.12  134.18   1
   3  -4  -7  410.14  127.66   1
  -3   4   8  327.01   92.14   1
   3  -4  -8  203.10   72.90   1
  -3   5   1 4310.74  387.72   1
  -3   5   1 3904.30 1070.55   1
  -3   5   1 4392.47 1569.62   1
   3  -5  -1 3867.02 1070.60   1
   3  -5  -1 4522.49 1569.67   1
   3  -5  -1 4499.22 1569.67   1
  -3   5   2   14.30   10.01   1
  -3   5   2   13.48   12.14   1
   3  -5  -2   26.02   16.45   1
   3  -5  -2   15.87   10.48   1
   3  -5  -2   20.05   12.13   1
  -3   5   3 3172.56  290.45   1
  -3   5   3 3163.09  798.88   1
  -3   5   3 3407.40 1170.06   1
   3  -5  -3 3409.73  799.02   1
   3  -5  -3 2809.73 1170.01   1
  -3   5   4 2547.28  254.00   1
  -3   5   4 3073.67  698.21   1
  -3   5   4 3059.19  698.17   1
   3  -5  -4 2765.26  697.71   1
  -3   5   5  414.65  110.24   1
  -3   5   5  416.42  109.25   1
   3  -5  -6 2220.82  558.41   1
  -3   5   7   75.15   58.15   1
   3  -5  -7   26.49   32.44   1
  -3   5   8  337.56   91.82   1
   3  -5  -8  137.91   75.54   1
  -3   6   1  776.62  134.04   1
  -3   6   1  429.47  157.69   1
   3  -6  -1  430.84  129.88   1
  -3   6   2  226.83   56.93   1
  -3   6   2  153.61   59.01   1
   3  -6  -2  230.11   54.23   1
  -3   6   3 4146.47  891.53   1
  -3   6   3 3019.14 1091.25   1
   3  -6  -3 4333.26  891.73   1
  -3   6   4 2267.69  574.99   1
   3  -6  -4 2299.03  573.71   1
  -3   6   5   77.92   35.97   1
   3  -6  -5   13.88   34.99   1
  -3   6   6  313.66   97.43   1
   3  -6  -6  350.28   94.43   1
  -3   6   7    4.35   54.26   1
   3  -6  -7   -8.86   36.53   1
  -3   7   1  717.43   75.22   1
  -3   7   1  923.78  203.19   1
   3  -7  -1  825.16  201.30   1
  -3   7   2   60.55   41.10   1
   3  -7  -2   60.86   28.96   1
  -3   7   3   35.93   39.44   1
   3  -7  -3   30.09   34.60   1
   3  -7  -4 3053.93  766.59   1
  -3   7   5  236.45   77.76   1
  -3   7   6   72.11   58.03   1
   3  -7  -6  -27.97   47.73   1
  -3   8   1 1271.59  365.59   1
   3  -8  -1 1627.52  365.53   1
   3  -8  -2 1477.42  372.89   1
  -3   8   3 4350.02 1120.59   1
   3  -8  -3 4581.38 1120.43   1
  -3   8   4  283.56   78.42   1
   3  -8  -4  211.30   77.56   1
  -3   8   5  318.32   96.64   1
   3  -9  -2  640.71  165.90   1
  -3   9   3   31.87   40.10   1
   3  -9  -3    9.46   44.96   1
  -3   9   4  373.58   74.76   1
   3  -9  -4  -18.66   66.07   1
   3 -10  -1   10.67   30.90   1
  -3  10   2    9.47   57.65   1
   3 -10  -2   13.59   40.22   1
  -3  10   3   96.84   47.91   1
   3 -10  -3   12.23   48.26   1
   3 -11  -1   -6.12   36.29   1
  -2 -12   2  165.46   54.21   1
   2  12  -2  136.05   52.14   1
  -2 -12   3  420.54  114.12   1
  -2 -12   4   38.70   29.19   1
  -2 -12   5    5.24   34.57   1
  -2 -12   6 2786.78  585.25   1
  -2 -12   7   20.19   32.99   1
   2  12  -7    3.86   21.61   1
  -2 -12   7   -1.37   26.47   1
  -2 -12   8    8.35   34.88   1
  -2 -12   8    8.61   25.06   1
   2  12  -8   -5.00   25.78   1
  -2 -12   9  110.54   36.98   1
  -2 -12   9   65.81   26.24   1
   2  12  -9    8.98   39.08   1
  -2 -12  10  440.69  131.64   1
  -2 -11   1    0.43   14.73   1
  -2 -11   1   -0.92   32.83   1
   2  11  -1   14.47   30.75   1
  -2 -11   2   17.30   37.97   1
  -2 -11   2   -3.16   19.21   1
  -2 -11   3  115.42   33.13   1
  -2 -11   3   12.34   23.87   1
  -2 -11   4   74.63   33.49   1
  -2 -11   4    9.51   19.97   1
   2  11  -4    7.79   22.05   1
  -2 -11   5   37.10   37.53   1
   2  11  -5    2.40   27.94   1
  -2 -11   6   75.35   37.58   1
   2  11  -6  -15.00   28.71   1
  -2 -11   7 1245.24  111.11   1
   2  11  -7    3.52  141.03   1
  -2 -11   8   24.13   33.79   1
   2  11  -8    9.02   23.22   1
  -2 -11   9   83.56   38.56   1
   2  11  -9   -3.23   23.42   1
  -2 -11  10  101.88   37.70   1
  -2 -11  10  149.78   59.39   1
   2  11 -10  132.33   51.52   1
  -2 -11  11   22.61   34.50   1
  -2 -11  11   22.57   25.85   1
   2  11 -11   23.55   23.24   1
   2  10  -1   32.36   26.58   1
  -2 -10   1   45.37   38.54   1
  -2 -10   1   30.97   20.67   1
  -2 -10   2  626.50   55.07   1
  -2 -10   2  698.69  138.62   1
   2  10  -2  260.18  193.88   1
  -2 -10   3  152.57   47.22   1
  -2 -10   3  136.13   47.29   1
   2  10  -3  139.16   61.08   1
  -2 -10   4  270.19   67.71   1
  -2 -10   4  220.79   72.27   1
   2  10  -4  194.64   86.44   1
  -2 -10   5  410.17   89.67   1
  -2 -10   5  320.96   38.53   1
   2  10  -5  329.68  128.55   1
  -2 -10   6  449.24  128.19   1
   2  10  -6  511.14  183.01   1
  -2 -10   7  419.23  107.22   1
   2  10  -7  384.99  149.33   1
  -2 -10   8   16.33   31.47   1
   2  10  -8   21.97   26.48   1
  -2 -10   9 1599.69  379.02   1
   2  10  -9 1440.01  549.72   1
   2  10 -10  124.29   38.89   1
  -2 -10  10  120.90   57.01   1
   2  10 -11 3359.68  829.45   1
  -2 -10  11 3233.22  808.73   1
  -2 -10  11 3067.22 1179.73   1
  -2 -10  12   79.85   57.72   1
  -2 -10  12   34.04   28.77   1
   2  10 -12   26.34   26.41   1
  -2  -9   1  361.96   35.16   1
  -2  -9   1  418.49   89.51   1
   2   9  -1  161.66  119.14   1
  -2  -9   2   40.83   30.14   1
  -2  -9   2   70.06   25.52   1
   2   9  -2   57.46   32.78   1
  -2  -9   3 9266.54 2291.73   1
  -2  -9   3 9187.63 2808.50   1
   2   9  -3 9001.03 3359.77   1
  -2  -9   4 1502.44  382.04   1
  -2  -9   4 1494.10  464.90   1
   2   9  -4 1554.91  556.61   1
  -2  -9   5   13.51   12.32   1
  -2  -9   5   10.63   25.05   1
   2   9  -5    9.15   21.34   1
  -2  -9   6   45.65   29.59   1
  -2  -9   6   23.36   15.35   1
   2   9  -6   27.14   21.40   1
   2   9  -7  341.64   91.13   1
  -2  -9   7  335.94   91.85   1
  -2  -9   8   16.36   38.65   1
   2   9  -8   17.10   25.39   1
  -2  -9   9   72.69   45.30   1
   2   9  -9   77.80   37.92   1
   2   9 -10  252.28   69.17   1
  -2  -9  10  246.52   75.38   1
  -2  -9  11   30.70   59.21   1
   2   9 -11   34.29   26.98   1
  -2  -9  12    1.51   67.81   1
  -2  -9  12   68.32   31.07   1
   2   9 -12   43.88   31.25   1
   2   9 -13    7.79   17.77   1
  -2  -9  13   13.23   25.44   1
  -2  -8   1   14.95   32.11   1
  -2  -8   1   25.66   19.34   1
  -2  -8   1   11.25   14.37   1
   2   8  -1   12.18   22.81   1
  -2  -8   2 9301.31 2195.32   1
  -2  -8   2 6999.40 3218.16   1
  -2  -8   2 9468.78 2690.50   1
   2   8  -2 8774.58 3218.32   1
   2   8  -3   15.29   17.27   1
  -2  -8   3    2.66   25.61   1
  -2  -8   3    7.28   19.65   1
  -2  -8   3   24.11   14.97   1
   2   8  -3    7.97    9.71   1
   2   8  -4 1232.91  306.53   1
  -2  -8   4 1131.84  298.47   1
  -2  -8   4  833.74  434.49   1
  -2  -8   4 1364.06  363.41   1
  -2  -8   5  844.69  224.25   1
  -2  -8   5  612.66  325.11   1
  -2  -8   5  999.46  271.74   1
   2   8  -5  954.62  325.52   1
  -2  -8   6  311.46   73.20   1
  -2  -8   6  231.76   82.42   1
   2   8  -6  297.43   99.90   1
  -2  -8   7   11.06   26.00   1
   2   8  -7    7.97   17.77   1
   2   8  -8    1.61   15.44   1
  -2  -8   8   -0.31   34.77   1
   2   8  -9    4.74   20.04   1
  -2  -8   9  -39.25   30.04   1
  -2  -8  10 1497.48  451.86   1
   2   8 -10 2409.93  785.00   1
  -2  -8  11   38.08   61.49   1
   2   8 -11   88.25   36.35   1
  -2  -8  12   10.55   18.87   1
  -2  -8  12    3.77   80.18   1
   2   8 -12    9.27   24.90   1
  -2  -8  13    0.00   19.99   1
   2   8 -13   13.53   17.57   1
   2   7  -1  399.36  128.65   1
  -2  -7   1  586.91  144.92   1
  -2  -7   1  559.52  207.96   1
  -2  -7   1  688.48  174.00   1
   2   7  -1  642.24  208.33   1
   2   7  -1  458.71  173.55   1
  -2  -7   2 2938.07  226.64   1
  -2  -7   2 2765.71  621.89   1
  -2  -7   2 2258.84  909.39   1
   2   7  -2 2060.82  621.42   1
   2   7  -2 2790.94  909.68   1
   2   7  -2 2139.97  760.00   1
   2   7  -3   83.65   11.05   1
  -2  -7   3   69.05   31.14   1
  -2  -7   3   89.98   26.05   1
   2   7  -3   17.42   29.09   1
   2   7  -3   88.92   31.65   1
  -2  -7   4 1361.36  366.88   1
  -2  -7   4 1395.96  356.96   1
  -2  -7   4 1439.56  435.37   1
   2   7  -4 1577.05  358.05   1
   2   7  -4 1353.23  521.07   1
  -2  -7   5  405.05  120.30   1
   2   7  -5  349.33  107.03   1
  -2  -7   5  426.43  118.66   1
  -2  -7   5  517.20  141.58   1
   2   7  -5  499.36  169.89   1
  -2  -7   6  632.38  143.17   1
  -2  -7   6  485.55  205.47   1
  -2  -7   6  568.47  170.93   1
   2   7  -6  423.42  142.72   1
   2   7  -6  655.15  205.75   1
  -2  -7   7   85.55   35.63   1
  -2  -7   7  158.24   40.69   1
   2   7  -7   41.05   41.53   1
   2   7  -7  197.61   49.59   1
  -2  -7   8  -10.47   28.04   1
   2   7  -8  -12.48   17.60   1
  -2  -7   9   -4.02   29.68   1
   2   7  -9    3.58   22.91   1
   2   7 -10  827.51  218.00   1
  -2  -7  10  849.39  219.40   1
  -2  -7  11 1524.39  354.73   1
   2   7 -11 1303.06  507.74   1
  -2  -7  12   -9.77   18.51   1
   2   7 -12    0.60   19.54   1
  -2  -7  12   30.42   71.82   1
  -2  -7  13  369.78  175.88   1
  -2  -7  13  620.09  223.97   1
   2   7 -13  713.14  224.30   1
  -2  -6   1 2762.62  237.55   1
  -2  -6   1 2878.02  651.90   1
  -2  -6   1 2504.43  953.88   1
   2   6  -1 2685.58  651.95   1
   2   6  -1 2513.75  953.79   1
   2   6  -1 2404.61  797.23   1
  -2  -6   2  277.06   27.76   1
   2   6  -2  237.93   71.24   1
   2   6  -2  255.01   26.91   1
  -2  -6   2  301.15   72.05   1
  -2  -6   2  309.52  100.74   1
   2   6  -2  244.01   72.01   1
  -2  -6   3 2619.28  727.94   1
  -2  -6   3 3104.60 1066.30   1
  -2  -6   3 2899.57  891.06   1
   2   6  -3 2802.82  727.88   1
   2   6  -3 3020.09 1066.24   1
   2   6  -3 2903.18  891.03   1
  -2  -6   4   11.99   15.50   1
   2   6  -4   -2.79   16.95   1
   2   6  -4   -0.67   10.26   1
  -2  -6   4    9.50   11.17   1
  -2  -6   4    0.65    7.11   1
  -2  -6   5 4528.63 1243.87   1
   2   6  -5 4296.46 1243.76   1
  -2  -6   5 4868.01 1208.74   1
  -2  -6   5 5479.37 1480.55   1
   2   6  -5 4301.92 1208.43   1
  -2  -6   6 5315.48 1200.85   1
  -2  -6   6 5637.59 1508.92   1
  -2  -6   6 6068.31 1795.83   1
   2   6  -6 5491.21 1465.88   1
   2   6  -6 6270.71 2149.09   1
  -2  -6   7   30.95   16.45   1
  -2  -6   7   33.88   25.79   1
   2   6  -7   15.94   23.24   1
   2   6  -7   66.93   21.89   1
  -2  -6   8   44.41   29.43   1
  -2  -6   8  172.22   38.37   1
   2   6  -8   24.25   32.37   1
   2   6  -8  149.91   41.47   1
   2   6  -9  102.80   34.07   1
  -2  -6   9  105.58   39.38   1
   2   6 -10 2656.71  669.16   1
  -2  -6  10 2486.99  651.98   1
  -2  -6  11   -3.83   52.47   1
   2   6 -11    0.70   22.90   1
  -2  -6  12  639.02  188.23   1
  -2  -6  12  705.69  256.94   1
   2   6 -12  709.91  257.14   1
  -2  -6  13   19.25   71.52   1
  -2  -6  13   16.50   28.36   1
   2   6 -13   20.14   29.94   1
   2   5  -1 1501.83  400.56   1
  -2  -5   1 1608.22  389.87   1
  -2  -5   1 1596.09  569.78   1
  -2  -5   1 1549.08  476.21   1
   2   5  -1 1702.21  389.76   1
   2   5  -1 1477.03  476.13   1
  -2  -5   2   79.38   26.54   1
  -2  -5   2   68.69   28.96   1
  -2  -5   2   60.97   24.14   1
   2   5  -2   92.38   26.90   1
   2   5  -2   72.82   29.59   1
   2   5  -2   77.91   23.79   1
  -2  -5   3 9333.38 2369.29   1
  -2  -5   3 8759.24 2301.66   1
   2   5  -3 9643.02 2301.70   1
   2   5  -3 9042.03 3375.63   1
  -2  -5   4  165.86   52.15   1
  -2  -5   4  178.95   72.07   1
  -2  -5   4  199.34   59.56   1
   2   5  -4  216.02   53.64   1
   2   5  -4  198.36   72.36   1
  -2  -5   5  178.57   50.97   1
  -2  -5   5  190.54   70.43   1
  -2  -5   5  174.41   57.77   1
   2   5  -5  195.66   51.38   1
   2   5  -5  208.52   70.52   1
   2   5  -610214.19 2480.45   1
  -2  -5   6 7986.49 2409.53   1
  -2  -5   610071.81 3534.03   1
  -2  -5   6 9256.75 2953.59   1
   2   5  -610695.13 2409.95   1
  -2  -5   7  844.65  190.73   1
  -2  -5   7  710.14  276.85   1
   2   5  -7  545.90  189.88   1
   2   5  -7  886.21  277.02   1
  -2  -5   8   35.32   15.36   1
   2   5  -8   56.21   16.66   1
  -2  -5   8   32.61   24.80   1
  -2  -5   8   13.36   19.46   1
   2   5  -8   -4.20   21.39   1
  -2  -5   9  985.71  186.17   1
  -2  -5   9  556.56  184.45   1
   2   5  -9  120.33  183.59   1
   2   5  -9 1095.69  268.11   1
  -2  -5  10  942.74  236.46   1
   2   5 -10  901.89  337.99   1
   2   5 -11 1896.28  503.76   1
  -2  -5  11 2055.88  493.83   1
   2   5 -12    4.04   21.55   1
  -2  -5  12    7.42   64.02   1
  -2  -5  12   10.71   17.80   1
  -2  -5  13   22.35   80.66   1
  -2  -5  13   12.61   28.90   1
   2   5 -13   -2.97   38.19   1
  -2  -4   1 1046.75  389.96   1
  -2  -4   1 1104.88  325.89   1
   2   4  -1 1112.84  266.88   1
   2   4  -1  986.92  389.95   1
   2   4  -1 1039.69  325.82   1
  -2  -4   2   36.01    7.12   1
   2   4  -2   45.55   19.31   1
   2   4  -2   33.20   13.28   1
   2   4  -2   34.30    6.21   1
  -2  -4   2   43.58   18.85   1
  -2  -4   2   38.55   16.57   1
  -2  -4   3 4435.28 1164.29   1
  -2  -4   3 4729.97  408.31   1
   2   4  -3 4266.62 1164.21   1
  -2  -4   3 4244.33 1131.08   1
   2   4  -3 4654.02 1131.12   1
  -2  -4   4 2130.95  443.67   1
  -2  -4   4 2103.51  192.81   1
  -2  -4   4 2108.66  781.79   1
   2   4  -4 2277.98  533.85   1
   2   4  -4 2091.07  781.82   1
  -2  -4   5 1517.84  363.84   1
  -2  -4   5 1403.92  353.77   1
  -2  -4   5 1373.78  431.86   1
   2   4  -5 1437.90  353.55   1
   2   4  -5 1353.70  517.33   1
  -2  -4   6  311.18   81.66   1
  -2  -4   6  313.44   80.37   1
  -2  -4   6  310.61   94.78   1
   2   4  -6  283.77   80.07   1
   2   4  -6  316.97  114.66   1
  -2  -4   7  184.39   43.88   1
  -2  -4   7  154.00   44.71   1
  -2  -4   7  112.72   44.01   1
  -2  -4   7  160.88   48.39   1
   2   4  -7   99.66   44.66   1
   2   4  -7  205.64   60.48   1
  -2  -4   8  308.44   77.02   1
  -2  -4   8  357.43   77.61   1
  -2  -4   8  216.63   75.58   1
   2   4  -8  196.63   76.64   1
   2   4  -8  350.94  107.88   1
  -2  -4   9 1516.54  306.06   1
  -2  -4   9  914.82  304.57   1
   2   4  -9 1033.90  305.33   1
   2   4  -9 1388.19  443.72   1
   2   4 -10  318.07  119.85   1
  -2  -4  11   33.18   21.13   1
   2   4 -11   37.51   22.46   1
  -2  -4  11   36.46   50.71   1
  -2  -4  12 1320.24  465.83   1
  -2  -4  12 1918.61  672.91   1
   2   4 -12 1949.38  673.06   1
  -2  -4  13   12.27   32.76   1
   2   4 -13   54.47   43.74   1
  -2  -3   1 1427.27  135.45   1
  -2  -3   1 1511.64  373.55   1
  -2  -3   1 1466.13  546.71   1
   2   3  -1 1437.39  373.36   1
   2   3  -1 1466.37  546.70   1
   2   3  -1 1574.50  456.86   1
  -2  -3   2 2714.37  716.08   1
  -2  -3   2 3042.58 1049.83   1
  -2  -3   2 2732.18  877.33   1
   2   3  -2 3437.64  716.45   1
   2   3  -2 2692.26 1049.77   1
  -2  -3   3  581.03  153.97   1
  -2  -3   3  618.17  224.74   1
  -2  -3   3  616.00  187.48   1
   2   3  -3  609.09  154.00   1
   2   3  -3  617.18  224.85   1
  -2  -3   4  503.85  118.56   1
  -2  -3   4  482.21  172.22   1
  -2  -3   4  459.79  143.38   1
   2   3  -4  460.17  118.27   1
   2   3  -4  447.29  172.27   1
  -2  -3   5  425.96  106.93   1
  -2  -3   5  377.29  104.08   1
   2   3  -5  426.89  104.25   1
   2   3  -5  404.62  151.19   1
  -2  -3   6  302.33   69.81   1
  -2  -3   6  313.04   69.00   1
  -2  -3   6  213.48   68.08   1
  -2  -3   6  248.39   80.58   1
   2   3  -6  241.18   68.29   1
   2   3  -6  267.02   97.48   1
  -2  -3   7  764.62  173.26   1
  -2  -3   7  568.58  168.28   1
  -2  -3   7  717.82  204.06   1
   2   3  -7  484.17  168.18   1
   2   3  -7  676.26  245.04   1
  -2  -3   8  309.66   80.58   1
  -2  -3   8  277.54   81.66   1
  -2  -3   8  295.22  113.70   1
  -2  -3   8  289.60   93.75   1
   2   3  -8  322.18   83.56   1
   2   3  -8  343.13  113.75   1
  -2  -3   9  177.49   61.79   1
  -2  -3   9  306.49   68.07   1
  -2  -3   9  134.23   62.60   1
  -2  -3   9  237.45   70.79   1
   2   3  -9  265.86   86.35   1
  -2  -3  10  526.65  144.97   1
   2   3 -10  560.78  203.38   1
  -2  -3  11  262.56   91.98   1
  -2  -3  11  340.52  114.87   1
   2   3 -11  283.79  115.17   1
  -2  -3  12   13.77   64.51   1
  -2  -3  12   -3.02   28.86   1
   2   3 -12   39.65   38.44   1
  -2  -3  13   -0.11   28.79   1
   2   3 -13  148.25   49.71   1
  -2  -2   1  530.12  140.50   1
  -2  -2   1  548.59  136.91   1
  -2  -2   1  542.16  166.60   1
   2   2  -1  559.03  136.71   1
   2   2  -1  534.64  199.58   1
  -2  -2   2 1700.06  444.92   1
  -2  -2   2 1897.56  652.32   1
  -2  -2   2 1689.57  544.99   1
   2   2  -2 2203.44  445.24   1
   2   2  -2 1637.31  652.23   1
  -2  -2   315154.18 3994.46   1
  -2  -2   314974.70 5860.31   1
   2   2  -319990.38 3994.87   1
   2   2  -315332.46 5860.34   1
  -2  -2   4 2572.08  643.83   1
  -2  -2   4 2509.94  944.14   1
   2   2  -4 2704.04  643.87   1
   2   2  -4 2535.57  944.17   1
  -2  -2   5 1467.05  333.85   1
  -2  -2   5 1038.80  333.28   1
  -2  -2   5 1417.62  488.65   1
   2   2  -5 1327.07  333.51   1
   2   2  -5 1374.53  488.67   1
   2   2  -6  209.03   51.06   1
  -2  -2   6  183.98   50.87   1
  -2  -2   6  173.38   50.71   1
  -2  -2   6  165.29   71.29   1
  -2  -2   6  200.37   58.65   1
   2   2  -6  192.34   51.96   1
  -2  -2   7 2547.32  702.18   1
  -2  -2   7 2653.38  702.30   1
  -2  -2   7 2863.56 1029.14   1
  -2  -2   7 2943.38  859.85   1
   2   2  -7 2752.58  702.43   1
   2   2  -7 2826.85 1029.12   1
  -2  -2   8 1559.22  381.93   1
   2   2  -8 1589.07  381.96   1
  -2  -2   8 1514.18  371.08   1
  -2  -2   8 1167.72  370.77   1
  -2  -2   8 1696.70  453.04   1
   2   2  -8  914.02  370.48   1
  -2  -2   9   47.19   25.62   1
  -2  -2   9   58.34   41.27   1
  -2  -2   9    3.13   26.51   1
  -2  -2   9   46.03   17.29   1
   2   2  -9   77.17   39.29   1
   2   2  -9   46.34   23.45   1
  -2  -2  10 1098.24  280.17   1
  -2  -2  10 1088.26  402.77   1
   2   2 -10 1095.78  402.94   1
  -2  -2  11   25.90   59.25   1
  -2  -2  11    8.45   27.86   1
   2   2 -11   35.45   39.36   1
  -2  -2  12  125.46   74.26   1
  -2  -2  12    0.37   45.16   1
   2   2 -12  196.46   60.03   1
   2   1  -124834.77 5975.56   1
  -2  -1   120943.78 5804.54   1
  -2  -1   125211.52 8516.19   1
   2   1  -120553.12 5804.57   1
   2   1  -123334.49 5804.57   1
   2   1  -299999.0016951.80   1
  -2  -1   234245.4516466.50   1
  -2  -1   291772.6224160.09   1
   2   1  -222320.3516466.44   1
  -2  -1   3  752.48  202.63   1
  -2  -1   3  746.81  196.44   1
   2   1  -3  829.24  196.46   1
   2   1  -3  806.09  288.14   1
  -2  -1   4  900.55  231.36   1
   2   1  -4  937.82  231.40   1
  -2  -1   4 1139.78  224.63   1
  -2  -1   4  710.33  224.17   1
   2   1  -4  840.70  224.29   1
  -2  -1   5 4433.39  400.27   1
  -2  -1   5 4326.58 1108.48   1
  -2  -1   5 4077.50 1108.45   1
  -2  -1   5 4635.23 1626.00   1
   2   1  -5 4508.86 1108.57   1
   2   1  -5 4515.97 1625.98   1
   2   1  -6  559.53  136.86   1
  -2  -1   6  470.06  132.96   1
  -2  -1   6  419.17  132.70   1
  -2  -1   6  519.35  193.63   1
  -2  -1   6  586.82  161.45   1
   2   1  -6  496.04  132.72   1
  -2  -1   7   83.96   26.52   1
  -2  -1   7   59.49   28.67   1
  -2  -1   7   77.75   33.37   1
  -2  -1   7   76.74   26.69   1
   2   1  -7  106.97   33.26   1
   2   1  -7   90.79   33.49   1
   2   1  -8   17.97   12.29   1
  -2  -1   8    7.24   27.13   1
  -2  -1   8   -0.45   15.18   1
  -2  -1   8    3.03   13.91   1
  -2  -1   8   12.87   10.15   1
   2   1  -8    8.52   35.78   1
  -2  -1   9  389.99   74.92   1
  -2  -1   9  264.49   75.95   1
  -2  -1   9  205.40   79.13   1
   2   1  -9  209.11   78.34   1
   2   1  -9  284.21   95.61   1
  -2  -1  10 5540.58 1450.89   1
  -2  -1  10 5656.30 2124.62   1
   2   1 -10 6103.94 2124.88   1
  -2  -1  11  202.31  157.07   1
  -2  -1  11  774.63  166.96   1
   2   1 -11  862.73  225.67   1
  -2  -1  12    6.37   24.85   1
  -2  -1  12  -33.51  102.86   1
   2   1 -12    7.69   53.86   1
  -2   0   113046.35 3126.72   1
  -2   0   110576.47 3036.96   1
   2   0  -112514.68 3037.03   1
   2   0  -111575.98 3036.97   1
   2   0  -112781.92 4455.87   1
  -2   0   296797.4119328.80   1
   2   0  -254560.9627547.96   1
  -2   0   3  369.34   97.88   1
  -2   0   3  410.41  143.91   1
   2   0  -3  389.22  143.98   1
  -2   0   4  849.41   76.80   1
  -2   0   4  870.83  209.85   1
  -2   0   4  739.21  209.75   1
  -2   0   4  867.17  307.70   1
   2   0  -4  826.67  307.74   1
  -2   0   5 2957.38  642.86   1
  -2   0   5 2274.07  642.56   1
  -2   0   5 2408.33  942.40   1
  -2   0   5 2677.69  787.67   1
   2   0  -5 2613.78  642.72   1
   2   0  -5 2416.42  942.38   1
  -2   0   6 1258.06  342.03   1
  -2   0   6 1422.92  332.39   1
  -2   0   6 1422.94  332.63   1
  -2   0   6 1299.20  406.27   1
   2   0  -6 1309.11  332.46   1
   2   0  -6 1286.60  486.27   1
  -2   0   7   20.07   22.35   1
  -2   0   7   11.52   26.59   1
  -2   0   7    0.73   11.05   1
  -2   0   7   -5.45    9.68   1
   2   0  -7   -0.61   19.84   1
   2   0  -7    5.86   12.63   1
   2   0  -8 1630.59  387.22   1
  -2   0   8 2353.43  378.40   1
  -2   0   8 1148.09  375.97   1
  -2   0   8 1190.66  549.95   1
  -2   0   8 1481.27  459.73   1
   2   0  -8 1275.49  376.37   1
  -2   0   9   52.32   49.88   1
  -2   0   9   54.34   27.92   1
   2   0  -9   63.12   34.98   1
  -2   0  10  951.60  245.06   1
  -2   0  10  941.56  349.69   1
   2   0 -10  944.33  349.76   1
  -2   0  11  312.12   91.67   1
  -2   0  11    5.75   75.66   1
   2   0 -11  258.37   87.38   1
  -2   1   128199.0312301.63   1
   2  -1  -132934.06 8384.35   1
   2  -1  -131832.22 8384.35   1
   2  -1  -140913.0012301.77   1
   2  -1  -215701.80 4079.37   1
  -2   1   215990.05 5813.76   1
  -2   1   3  577.13  144.11   1
  -2   1   3  507.93  144.02   1
  -2   1   3  642.77  211.55   1
   2  -1  -3  529.29  144.05   1
   2  -1  -3  602.12  211.54   1
  -2   1   4  180.47   18.01   1
  -2   1   4  160.68   44.12   1
  -2   1   4  160.23   44.10   1
  -2   1   4  178.18   63.82   1
   2  -1  -4  162.13   43.82   1
   2  -1  -4  173.22   63.99   1
  -2   1   5 4794.73  428.07   1
  -2   1   5 4637.89 1183.37   1
  -2   1   5 4482.83 1183.30   1
  -2   1   5 4905.92 1735.60   1
   2  -1  -5 4622.09 1183.33   1
   2  -1  -5 4805.87 1735.62   1
  -2   1   6 3151.94  838.85   1
  -2   1   6 3214.79  838.80   1
  -2   1   6 3333.21 1229.66   1
  -2   1   6 3429.30 1027.90   1
   2  -1  -6 3534.69  838.88   1
   2  -1  -6 3304.32 1229.67   1
  -2   1   7  328.39   32.59   1
  -2   1   7  287.09   84.39   1
  -2   1   7  311.64  118.08   1
   2  -1  -7  380.57   83.00   1
   2  -1  -7  282.11  117.87   1
  -2   1   8  417.58   95.61   1
  -2   1   8  215.36   90.54   1
  -2   1   8  377.16  126.99   1
  -2   1   8  239.97  126.93   1
   2  -1  -8  441.07  128.78   1
  -2   1   9 1750.12  442.45   1
  -2   1   9 1722.02  643.22   1
   2  -1  -9 1776.81  643.52   1
  -2   1  10  527.44  139.97   1
  -2   1  10  530.80  190.17   1
   2  -1 -10  461.74  189.18   1
  -2   1  11   -9.70   41.64   1
   2  -1 -11   -1.18   39.09   1
  -2   2   1 1447.49  372.92   1
  -2   2   1 1509.85  546.99   1
   2  -2  -1 1482.63  373.00   1
   2  -2  -1 1509.54  547.02   1
  -2   2   2  663.87  169.99   1
  -2   2   2  693.84  249.23   1
   2  -2  -2  644.23  170.02   1
   2  -2  -2  706.21  249.23   1
  -2   2   3 2285.05  680.67   1
  -2   2   3 2679.75  680.69   1
  -2   2   3 2822.02  998.40   1
  -2   2   3 2797.83  834.67   1
   2  -2  -3 2822.28  998.40   1
  -2   2   4  723.42  188.11   1
  -2   2   4  732.98  188.11   1
  -2   2   4  767.50  230.17   1
   2  -2  -4  752.31  188.14   1
   2  -2  -4  737.84  275.15   1
  -2   2   5 3182.69  296.39   1
  -2   2   5 3383.03  817.59   1
  -2   2   5 3168.51  817.54   1
  -2   2   5 3551.36 1198.48   1
   2  -2  -5 3308.32  817.54   1
   2  -2  -5 3106.37 1198.36   1
  -2   2   6  384.89   90.32   1
  -2   2   6  258.53   89.80   1
  -2   2   6  367.49  129.90   1
  -2   2   6  341.66  108.59   1
   2  -2  -6  410.47   90.56   1
   2  -2  -6  341.40  129.73   1
  -2   2   7   40.13   11.49   1
  -2   2   7   98.79   41.46   1
  -2   2   7   44.62   22.99   1
  -2   2   7   70.01   28.16   1
  -2   2   7   39.15   29.30   1
   2  -2  -7   60.11   29.53   1
   2  -2  -7   77.46   28.89   1
  -2   2   8  348.70   78.55   1
  -2   2   8  253.83   98.01   1
  -2   2   8  141.42   98.51   1
   2  -2  -8  280.88   70.55   1
   2  -2  -8  297.46   97.73   1
  -2   2   9 3228.42  732.94   1
  -2   2   9 2730.84 1070.15   1
   2  -2  -9 3143.98  731.57   1
   2  -2  -9 2646.44 1070.19   1
  -2   2  10  186.62   66.26   1
  -2   2  10   49.89   45.31   1
   2  -2 -10   55.64   47.04   1
  -2   3   1 5747.39 1484.01   1
  -2   3   1 5957.95 2176.85   1
   2  -3  -1 5615.00 1484.03   1
   2  -3  -1 6267.73 2176.88   1
   2  -3  -1 6018.09 2176.85   1
  -2   3   2  878.74   77.60   1
  -2   3   2  807.68  210.77   1
  -2   3   2  854.94  308.51   1
   2  -3  -2  767.91  210.83   1
   2  -3  -2  836.23  308.53   1
  -2   3   3  599.50  145.23   1
  -2   3   3  551.70  211.77   1
  -2   3   3  605.27  177.39   1
   2  -3  -3  516.29  145.04   1
   2  -3  -3  561.83  211.76   1
  -2   3   4 6881.38 1767.20   1
  -2   3   4 7703.64 1767.31   1
  -2   3   4 7082.18 2591.64   1
  -2   3   4 6990.53 2166.77   1
   2  -3  -4 6480.15 1767.10   1
   2  -3  -4 7306.22 2591.64   1
  -2   3   5 1718.42  151.07   1
  -2   3   5 1381.36  412.37   1
  -2   3   5 1938.06  413.39   1
  -2   3   5 1598.33  603.55   1
  -2   3   5 1561.11  603.60   1
   2  -3  -5 1582.91  412.56   1
   2  -3  -5 1673.95  603.68   1
  -2   3   6   -6.53   26.81   1
  -2   3   6   -0.98   22.24   1
  -2   3   6    9.25   10.39   1
  -2   3   6   -7.01   11.43   1
  -2   3   6    6.43   11.24   1
   2  -3  -6   -5.48   20.12   1
   2  -3  -6    1.72   11.68   1
  -2   3   7  136.68   50.91   1
  -2   3   7   78.60   33.27   1
  -2   3   7   89.11   38.46   1
  -2   3   7   71.27   38.92   1
   2  -3  -7  119.52   32.01   1
   2  -3  -7   76.79   38.81   1
  -2   3   8   30.16   44.59   1
  -2   3   8   -8.04   23.43   1
   2  -3  -8    9.12   41.16   1
   2  -3  -8  -15.55   19.55   1
  -2   3   9  352.75   80.07   1
  -2   3   9   64.26   79.77   1
   2  -3  -9  257.29   61.48   1
  -2   3  10 1894.37  484.32   1
  -2   4   1 1203.64  254.37   1
  -2   4   1  992.83  371.31   1
  -2   4   1  958.83  310.60   1
   2  -4  -1  929.63  253.96   1
   2  -4  -1 1056.94  371.36   1
   2  -4  -1 1049.89  371.34   1
  -2   4   2   85.83   23.49   1
  -2   4   2   70.78   26.58   1
  -2   4   2   75.68   24.06   1
   2  -4  -2   59.02   22.67   1
   2  -4  -2   67.13   26.61   1
   2  -4  -2   64.46   26.56   1
  -2   4   3   81.98   11.11   1
  -2   4   3   63.22   21.13   1
  -2   4   3   50.85   21.40   1
   2  -4  -3   46.51   20.27   1
  -2   4   4 1904.02  169.82   1
  -2   4   4 1793.24  464.96   1
  -2   4   4 1860.17  464.89   1
   2  -4  -4 1781.08  464.91   1
  -2   4   5  785.80  180.49   1
  -2   4   5  738.00  178.94   1
  -2   4   5  609.11  217.28   1
   2  -4  -5  846.89  179.40   1
  -2   4   6 1465.22  334.45   1
  -2   4   6 1110.74  333.47   1
   2  -4  -6 1365.14  333.35   1
  -2   4   7  690.46  170.28   1
   2  -4  -7  632.29  168.84   1
  -2   4   8  329.72  103.74   1
   2  -4  -8  302.31   90.63   1
  -2   4   9   62.77   76.91   1
   2  -4  -9   17.98   42.74   1
  -2   5   1 2143.39  185.31   1
  -2   5   1 2233.75  509.63   1
   2  -5  -1 1807.09  509.20   1
   2  -5  -1 1837.68  745.47   1
  -2   5   2  476.14   46.42   1
  -2   5   2  500.41  122.76   1
   2  -5  -2  477.87  122.88   1
  -2   5   3    3.35    7.99   1
  -2   5   3    1.43   14.07   1
  -2   5   3    8.16   22.07   1
   2  -5  -3   16.99   16.82   1
  -2   5   4 1814.39  179.68   1
  -2   5   4 2110.02  492.53   1
  -2   5   4 2269.98  493.03   1
   2  -5  -4 1920.51  492.14   1
  -2   5   5  676.07  165.51   1
  -2   5   5  542.00  163.51   1
   2  -5  -5  685.56  163.64   1
  -2   5   6   15.63   39.31   1
   2  -5  -6   30.26   29.96   1
  -2   5   7 1169.51  297.06   1
   2  -5  -7 1164.53  297.13   1
  -2   5   8   43.80   70.86   1
   2  -5  -8   18.21   42.92   1
  -2   6   1 3825.72  910.82   1
  -2   6   1 3609.58 1115.25   1
   2  -6  -1 3540.29  910.53   1
  -2   6   2 2650.14  248.00   1
  -2   6   2 2953.62  682.47   1
   2  -6  -2 2639.44  682.25   1
  -2   6   3   61.92   22.70   1
  -2   6   3   60.41   30.22   1
  -2   6   3   48.50   20.79   1
   2  -6  -3   53.08   21.63   1
  -2   6   4 3148.05  725.81   1
  -2   6   4 2730.54  725.83   1
   2  -6  -4 2782.15  725.31   1
  -2   6   5  335.67   77.03   1
   2  -6  -5  188.63   73.48   1
  -2   6   6 1724.84  441.70   1
   2  -6  -6 1774.54  441.87   1
  -2   6   7   12.12   40.05   1
   2  -6  -7  -13.32   28.15   1
  -2   7   1 1664.84  157.39   1
  -2   7   1 1778.89  430.90   1
   2  -7  -1 1772.86  430.26   1
  -2   7   2 3979.98  868.92   1
  -2   7   2 3052.14 1063.02   1
   2  -7  -2 3981.29  868.57   1
  -2   7   3 1535.79  421.60   1
   2  -7  -3 1801.32  422.02   1
  -2   7   4  195.88   57.71   1
   2  -7  -4  140.01   52.31   1
  -2   7   5 1159.46  303.90   1
   2  -7  -5 1230.72  303.87   1
  -2   7   6  115.34   42.25   1
   2  -7  -6   -6.56   40.22   1
  -2   8   1 7760.98 1975.74   1
   2  -8  -1 7977.12 1974.72   1
   2  -8  -2  144.88   49.29   1
  -2   8   3  297.95   90.30   1
   2  -8  -3  329.36   91.19   1
  -2   8   4  998.83  237.91   1
   2  -8  -4  831.98  235.12   1
  -2   8   5  457.88   80.91   1
   2  -8  -5    3.25   73.09   1
   2  -9  -1   62.43   28.41   1
  -2   9   2  531.32  131.05   1
   2  -9  -2  420.46  124.54   1
  -2   9   3  152.78   46.58   1
   2  -9  -3   27.05   57.36   1
  -2   9   4  196.83   57.31   1
   2  -9  -4   -5.77   50.79   1
   2 -10  -1   66.10   35.76   1
  -2  10   2   25.94   55.00   1
   2 -10  -2    0.78   42.29   1
  -2  10   3    8.19   39.08   1
   2 -10  -3    6.86   43.40   1
  -2  11   1  139.86   62.80   1
   2 -11  -1    0.40   38.21   1
  -2  11   2  185.76   55.52   1
   2 -11  -2   22.18   56.01   1
  -1 -13   4    8.41   29.01   1
  -1 -13   5    3.97   41.43   1
  -1 -13   6    0.63   44.60   1
  -1 -13   7  230.42   72.26   1
  -1 -13   8  641.32  169.33   1
  -1 -12   1  148.71   55.39   1
   1  12  -1  165.81   53.65   1
  -1 -12   2  221.24   68.17   1
  -1 -12   3  104.65   42.25   1
  -1 -12   4  179.02   58.56   1
  -1 -12   5  215.22   66.76   1
  -1 -12   6  343.52   54.71   1
  -1 -12   6  188.29   69.83   1
   1  12  -6   -0.49   66.39   1
  -1 -12   7  260.10   50.96   1
  -1 -12   7  166.76   63.98   1
   1  12  -7   27.79   67.08   1
  -1 -12   8   39.04   37.14   1
  -1 -12   8   -7.81   38.23   1
   1  12  -8   28.03   45.63   1
  -1 -12   9  -10.65   25.91   1
   1  12  -9   15.06   35.14   1
  -1 -12   9   -9.90   38.46   1
  -1 -12  10   32.86   50.62   1
  -1 -12  10   -1.31   39.34   1
   1  12 -10   23.78   26.37   1
  -1 -11   1   97.28   46.71   1
  -1 -11   2   59.36   32.78   1
  -1 -11   3  174.50   38.18   1
  -1 -11   3   23.55   42.43   1
   1  11  -3   69.53   44.93   1
  -1 -11   4  188.28   47.07   1
  -1 -11   4   64.98   43.67   1
   1  11  -4   72.84   45.34   1
  -1 -11   5  140.39   39.83   1
  -1 -11   5   58.38   41.69   1
   1  11  -5  101.14   43.68   1
   1  11  -6 1020.88  258.23   1
  -1 -11   6 1111.17  251.28   1
  -1 -11   6  894.25  362.79   1
  -1 -11   7  209.74   56.74   1
   1  11  -7  158.41   56.90   1
  -1 -11   7  179.70   70.38   1
  -1 -11   8   -3.80   23.29   1
  -1 -11   8    9.40   23.27   1
   1  11  -8    3.25   37.31   1
  -1 -11   9  515.11  125.88   1
  -1 -11   9  416.26  170.06   1
   1  11  -9  462.47  173.21   1
  -1 -11  10  470.73  116.26   1
  -1 -11  10  461.88  175.81   1
   1  11 -10  472.35  178.05   1
  -1 -11  11  168.41   57.32   1
  -1 -11  11  135.95   61.11   1
   1  11 -11  134.53   61.73   1
   1  11 -12   -0.52   19.71   1
  -1 -11  12    5.99   28.18   1
  -1 -10   1 1121.27  230.01   1
  -1 -10   1 1027.06  326.05   1
  -1 -10   2  181.10   20.25   1
  -1 -10   2  147.84   43.58   1
  -1 -10   2   56.33   48.66   1
   1  10  -2   70.97   50.78   1
  -1 -10   3  251.25   62.74   1
  -1 -10   3  155.66   77.16   1
  -1 -10   3  247.78   65.20   1
   1  10  -3  146.58   77.71   1
  -1 -10   4   25.77   26.68   1
   1  10  -4   -0.66   19.62   1
  -1 -10   5  441.53   96.66   1
   1  10  -5  317.48  134.33   1
  -1 -10   6  791.09  181.52   1
   1  10  -6  658.39  260.37   1
  -1 -10   7  949.76  222.45   1
   1  10  -7  815.14  318.34   1
  -1 -10   8 1387.69  314.38   1
  -1 -10   8 1192.67  454.32   1
   1  10  -8 1187.73  454.60   1
  -1 -10   9  239.32   85.02   1
  -1 -10   9  308.34  113.20   1
   1  10  -9  318.45  113.39   1
  -1 -10  10  317.11   83.82   1
   1  10 -10  291.28   83.62   1
  -1 -10  10  310.60   86.87   1
  -1 -10  11  837.77  211.76   1
  -1 -10  11  738.28  209.22   1
   1  10 -11  809.16  299.17   1
  -1 -10  12   74.43   29.13   1
  -1 -10  12   85.78   69.77   1
   1  10 -12   51.63   35.37   1
  -1  -9   1   34.97   27.00   1
  -1  -9   1   11.31   15.00   1
  -1  -9   1    3.81   17.01   1
  -1  -9   1   46.69   16.57   1
   1   9  -1   29.31   17.81   1
   1   9  -1    3.64   14.17   1
  -1  -9   2 3866.23  692.88   1
  -1  -9   2 2319.68 1225.40   1
  -1  -9   2 3917.53 1025.02   1
   1   9  -2 3015.52 1225.51   1
  -1  -9   3  281.33   28.10   1
  -1  -9   3  247.44   67.97   1
  -1  -9   3  141.07   89.23   1
   1   9  -3  256.79   90.29   1
  -1  -9   4  749.09  142.60   1
  -1  -9   4  752.62   61.02   1
  -1  -9   4  436.75  228.85   1
   1   9  -4  744.95  229.49   1
   1   9  -4  510.22  190.86   1
  -1  -9   5    8.12   14.35   1
  -1  -9   5   19.30   26.26   1
   1   9  -5   38.10   21.66   1
   1   9  -5   13.45   10.05   1
  -1  -9   6 2275.74  507.83   1
   1   9  -6 1849.49  740.35   1
  -1  -9   7  120.14   42.33   1
   1   9  -7   98.96   43.11   1
  -1  -9   8   15.03   22.93   1
   1   9  -8   10.78   22.83   1
  -1  -9   9   54.42   35.05   1
   1   9  -9   52.17   30.75   1
  -1  -9  10  392.44   85.85   1
  -1  -9  10  275.37  116.47   1
   1   9 -10  299.72  116.84   1
  -1  -9  11  880.61  217.69   1
  -1  -9  11  854.52  309.06   1
   1   9 -11  790.11  309.10   1
  -1  -9  12   45.04   24.57   1
   1   9 -12   17.35   24.50   1
  -1  -9  12   51.04   73.65   1
  -1  -9  13   76.90   42.98   1
   1   9 -13   89.52   40.95   1
  -1  -8   1 2310.30  167.13   1
  -1  -8   1 2044.80  454.13   1
  -1  -8   1 1863.97  662.24   1
   1   8  -1 1791.44  662.10   1
   1   8  -1 1331.48  553.45   1
  -1  -8   2   37.11   26.22   1
  -1  -8   2   29.72   18.77   1
  -1  -8   2   36.89   14.81   1
   1   8  -2    8.00   23.65   1
   1   8  -2   41.25   19.60   1
   1   8  -2   20.74   14.19   1
  -1  -8   3  420.46  107.89   1
   1   8  -3  435.69  110.00   1
  -1  -8   3  414.80  169.45   1
  -1  -8   3  494.20  141.54   1
   1   8  -3  471.32  169.55   1
   1   8  -3  455.19  141.54   1
  -1  -8   4 2775.05  857.53   1
   1   8  -4 3221.89  301.82   1
  -1  -8   4 3393.75  833.94   1
  -1  -8   4 3689.63 1020.44   1
   1   8  -4 2980.46  833.66   1
   1   8  -4 3523.13 1220.96   1
  -1  -8   5   17.30   16.33   1
  -1  -8   5   81.99   27.43   1
   1   8  -5   26.34   26.09   1
   1   8  -5   50.16   22.33   1
  -1  -8   6 2260.88  473.21   1
  -1  -8   6 2051.92  583.37   1
   1   8  -6 2787.79  583.92   1
   1   8  -6 1834.71  567.01   1
  -1  -8   7  158.27   49.90   1
   1   8  -7  156.75   60.65   1
  -1  -8   810940.05 2374.88   1
   1   8  -8 8653.96 3480.67   1
   1   8  -9   15.74   18.44   1
  -1  -8   9   14.55   37.96   1
  -1  -8  10 2027.69  492.49   1
  -1  -8  10 1920.04  717.11   1
   1   8 -10 1939.23  717.22   1
  -1  -8  11  387.67  105.15   1
   1   8 -11  396.84  105.40   1
  -1  -8  11  393.73  116.39   1
  -1  -8  12  407.12  119.80   1
  -1  -8  12  495.20  123.36   1
   1   8 -12  455.63  172.74   1
  -1  -8  13   24.71   52.75   1
  -1  -8  13   20.24   23.39   1
   1   8 -13   21.27   26.03   1
  -1  -7   1  172.45   17.48   1
   1   7  -1   93.41   41.49   1
  -1  -7   1  143.85   41.77   1
  -1  -7   1  131.07   51.13   1
   1   7  -1  139.22   51.94   1
   1   7  -1  116.20   42.64   1
   1   7  -2  274.96   74.07   1
  -1  -7   2  227.86   79.29   1
  -1  -7   2  304.25  111.77   1
  -1  -7   2  332.82   93.59   1
   1   7  -2  313.00  111.83   1
  -1  -7   3  283.16   82.65   1
   1   7  -3  326.19   79.19   1
   1   7  -3  327.58   31.30   1
  -1  -7   3  317.23   82.85   1
  -1  -7   3  303.71   97.11   1
   1   7  -3  323.99  116.68   1
  -1  -7   4  105.44   11.96   1
  -1  -7   4  116.66   33.97   1
  -1  -7   4   69.69   38.19   1
   1   7  -4  110.49   33.31   1
   1   7  -4  110.84   38.81   1
   1   7  -4   86.94   30.65   1
  -1  -7   5   49.38   23.87   1
  -1  -7   5   21.86   19.39   1
   1   7  -5   29.16   23.59   1
   1   7  -5   49.01   20.02   1
  -1  -7   6   68.26   21.11   1
   1   7  -6   50.32   29.72   1
  -1  -7   6   59.85   29.26   1
   1   7  -6   60.30   27.18   1
   1   7  -7   15.07   13.39   1
  -1  -7   7   23.88   24.94   1
  -1  -7   7   11.76   15.31   1
   1   7  -7   -8.11   24.99   1
  -1  -7   8  576.00  110.25   1
   1   7  -8   97.07  107.38   1
   1   7  -8  539.18  154.81   1
   1   7  -9 3946.03  981.69   1
  -1  -7   9 3597.17  954.59   1
  -1  -7  10  163.63   46.92   1
   1   7 -10  153.37   47.18   1
  -1  -7  10  173.75   70.90   1
  -1  -7  11 2088.16  417.20   1
  -1  -7  11 1943.89  506.67   1
   1   7 -11 1897.87  506.63   1
   1   7 -12 1066.29  255.60   1
  -1  -7  12  831.08  256.19   1
  -1  -7  12  979.90  361.14   1
  -1  -7  13  357.14  124.88   1
  -1  -7  13  321.22  148.25   1
   1   7 -13  487.46  149.53   1
  -1  -6   1 7149.66 1391.12   1
   1   6  -1 6439.24 1391.54   1
  -1  -6   1 7394.74 2494.51   1
  -1  -6   1 6998.21 2085.34   1
   1   6  -1 6526.02 2494.42   1
   1   6  -1 6475.94 2085.26   1
  -1  -6   2 1578.31  413.64   1
  -1  -6   2 2326.56  725.64   1
  -1  -6   2 2220.62  606.41   1
   1   6  -2 2056.46  495.89   1
   1   6  -2 1953.45  725.40   1
   1   6  -2 1722.58  606.21   1
  -1  -6   3  201.54   31.16   1
  -1  -6   3   28.39   33.82   1
  -1  -6   3  166.33   28.72   1
   1   6  -3  168.21   31.98   1
   1   6  -3   21.52   33.64   1
   1   6  -3   10.49   27.01   1
  -1  -6   4 7052.31 1787.37   1
  -1  -6   4 6663.07 1736.50   1
  -1  -6   4 6822.44 2128.16   1
   1   6  -4 6971.55 1736.47   1
   1   6  -4 6778.35 2546.24   1
   1   6  -4 7149.83 2128.16   1
   1   6  -5  351.44  104.34   1
  -1  -6   5  392.69  116.12   1
  -1  -6   5  511.08  166.80   1
   1   6  -5  506.37  166.80   1
  -1  -6   6 2155.35  557.93   1
   1   6  -6 1858.45  451.67   1
  -1  -6   6 2460.32  542.62   1
   1   6  -6 2136.83  793.65   1
  -1  -6   7  228.57   66.25   1
  -1  -6   7  291.20   67.80   1
   1   6  -7  155.07   66.13   1
   1   6  -7  300.75   93.15   1
  -1  -6   8  112.87   35.62   1
   1   6  -8  173.61   36.49   1
  -1  -6   8  169.07   42.18   1
  -1  -6   8   96.08   39.28   1
   1   6  -8   55.79   40.62   1
   1   6  -9  635.97  163.16   1
  -1  -6   9  597.68  160.86   1
  -1  -6  10 3154.48  675.15   1
  -1  -6  10 3207.11 1185.66   1
   1   6 -10 3281.21 1185.79   1
  -1  -6  11    2.91   20.13   1
   1   6 -11    1.16   21.16   1
  -1  -6  11    8.33   53.89   1
  -1  -6  12  263.81  105.49   1
  -1  -6  12  343.08  122.81   1
   1   6 -12  323.82  122.93   1
  -1  -6  13   61.65   35.70   1
   1   6 -13  136.03   39.93   1
  -1  -6  13  106.61   77.14   1
   1   5  -1 2186.11  444.30   1
   1   5  -1 2086.43  193.11   1
  -1  -5   1 2241.35  532.62   1
  -1  -5   1 2201.92  779.41   1
  -1  -5   1 2061.00  651.50   1
   1   5  -1 2120.83  779.41   1
   1   5  -2 1269.65  325.64   1
   1   5  -2 1158.43  115.08   1
  -1  -5   2 1256.03  316.92   1
  -1  -5   2 1339.18  463.12   1
   1   5  -2 1415.41  316.97   1
   1   5  -3   32.48    4.77   1
  -1  -5   3   33.36   19.25   1
  -1  -5   3   29.60   15.08   1
  -1  -5   3   28.64   11.14   1
   1   5  -3   41.18   19.37   1
   1   5  -3   23.86   14.91   1
  -1  -5   4  525.85  133.22   1
  -1  -5   4  570.00  130.79   1
  -1  -5   4  493.54  156.99   1
   1   5  -4  525.09  130.15   1
   1   5  -4  483.41  188.60   1
  -1  -5   5 2015.64  519.96   1
   1   5  -5 2008.40  520.02   1
  -1  -5   5 1933.06  505.33   1
   1   5  -5 2109.68  505.52   1
   1   5  -6  650.78  185.01   1
  -1  -5   6  812.20  213.89   1
  -1  -5   6  915.53  311.60   1
   1   5  -6  942.83  311.70   1
  -1  -5   7  278.07   69.63   1
  -1  -5   7  314.72   71.23   1
  -1  -5   7  170.34   69.15   1
   1   5  -7  248.59   69.98   1
   1   5  -7  292.35   97.65   1
  -1  -5   8  629.27  167.53   1
  -1  -5   8  755.26  165.06   1
  -1  -5   8  532.85  164.13   1
   1   5  -8  534.35  163.80   1
   1   5  -8  751.07  237.39   1
   1   5  -9  620.03  123.55   1
  -1  -5   9  629.28  123.40   1
  -1  -5   9  414.82  123.10   1
   1   5  -9  186.39  122.49   1
  -1  -5  10   83.49   41.39   1
  -1  -5  10  109.81   44.32   1
   1   5 -10  105.03   44.99   1
  -1  -5  11  322.93   92.90   1
  -1  -5  11  283.87  110.32   1
   1   5 -11  277.58  110.77   1
  -1  -5  12  151.17   72.42   1
  -1  -5  12  157.92   65.73   1
   1   5 -12  162.38   66.42   1
  -1  -5  13   90.11   53.64   1
   1   5 -13  157.25   67.45   1
  -1  -4   1  245.16   23.13   1
   1   4  -1  233.49   22.94   1
  -1  -4   1  230.05   61.39   1
  -1  -4   1  235.32   87.24   1
   1   4  -1  248.79   61.54   1
   1   4  -1  218.76   87.29   1
  -1  -4   2  652.30  210.30   1
  -1  -4   2  891.93   74.51   1
   1   4  -2  491.38  175.94   1
  -1  -4   2  840.82  205.04   1
   1   4  -2  850.36  299.16   1
   1   4  -2  910.14  249.80   1
  -1  -4   3 1779.03  466.63   1
  -1  -4   3 1792.29  683.30   1
   1   4  -3 2400.90  467.14   1
   1   4  -3 1667.85  683.28   1
   1   4  -3 1852.49  570.81   1
   1   4  -4   50.61   17.83   1
  -1  -4   4   48.48   22.15   1
  -1  -4   4   68.97   24.24   1
   1   4  -4   64.94   21.08   1
   1   4  -5 1260.35  379.10   1
  -1  -4   5 1575.56  368.74   1
  -1  -4   5 1477.03  539.12   1
   1   4  -5 1590.66  368.54   1
   1   4  -6 2079.80  566.52   1
  -1  -4   6 2339.86  550.76   1
  -1  -4   6 2220.43  806.17   1
   1   4  -6 2180.35  550.42   1
  -1  -4   7 5566.03 1389.88   1
   1   4  -7 5237.77 1106.09   1
  -1  -4   7 5715.38 1350.29   1
  -1  -4   7 4754.41 1350.15   1
   1   4  -7 5571.36 1979.52   1
  -1  -4   8 2800.97  620.02   1
  -1  -4   8 2235.65  619.66   1
  -1  -4   8 2326.07  907.02   1
   1   4  -8 2331.48  619.81   1
   1   4  -8 2651.39  907.10   1
  -1  -4   9   82.58   31.27   1
  -1  -4   9   54.58   35.88   1
   1   4  -9   57.97   36.04   1
   1   4  -9   56.43   27.74   1
  -1  -4  10 1049.79  300.89   1
  -1  -4  10 1234.73  437.75   1
   1   4 -10 1230.89  437.89   1
  -1  -4  11   35.08   23.65   1
  -1  -4  11   46.80   52.85   1
   1   4 -11   33.29   30.65   1
  -1  -4  12   55.31   30.22   1
   1   4 -12   78.68   36.22   1
  -1  -4  12  143.04   65.48   1
  -1  -4  13   73.66   77.78   1
  -1  -4  13    6.28   47.20   1
   1   4 -13  214.06   65.54   1
  -1  -3   1    7.81    4.52   1
   1   3  -1    0.72    3.67   1
  -1  -3   1    8.25   10.94   1
  -1  -3   1    8.06    6.84   1
   1   3  -1    4.61   11.48   1
   1   3  -1   10.53    7.45   1
   1   3  -2    1.04    6.57   1
   1   3  -2    2.21    2.46   1
  -1  -3   2    2.09   12.69   1
  -1  -3   2    3.69    7.14   1
  -1  -3   2    1.80    4.57   1
   1   3  -2   -0.55   11.65   1
   1   3  -3 5558.61 1479.79   1
  -1  -3   3 5773.16 1437.50   1
  -1  -3   3 5896.14 2108.43   1
  -1  -3   3 5753.03 1762.15   1
   1   3  -3 5732.61 1437.46   1
  -1  -3   4  296.78   79.05   1
  -1  -3   4  319.21   77.90   1
  -1  -3   4  281.12   92.64   1
   1   3  -4  385.96   78.18   1
   1   3  -4  280.06  111.82   1
  -1  -3   5  194.54   47.52   1
  -1  -3   5  155.17   47.44   1
  -1  -3   5  174.93   54.34   1
   1   3  -5  181.94   47.23   1
   1   3  -5  182.10   66.74   1
  -1  -3   6 1938.69  490.78   1
  -1  -3   6 1820.52  490.92   1
  -1  -3   6 1924.02  718.75   1
  -1  -3   6 2086.32  600.16   1
   1   3  -6 1853.26  490.70   1
   1   3  -6 1940.90  718.78   1
  -1  -3   7 4299.84 1101.54   1
  -1  -3   7 3904.60 1101.50   1
  -1  -3   7 4204.23 1614.65   1
  -1  -3   7 4769.17 1349.20   1
   1   3  -7 4189.35 1101.43   1
   1   3  -7 4452.14 1614.70   1
   1   3  -8  135.75   35.27   1
  -1  -3   8  126.65   39.33   1
  -1  -3   8  104.02   41.96   1
  -1  -3   8  112.67   48.05   1
  -1  -3   8  142.10   38.66   1
   1   3  -8   87.59   40.15   1
  -1  -3   9  155.75   43.89   1
  -1  -3   9   87.70   42.28   1
  -1  -3   9  164.95   51.56   1
  -1  -3   9   73.34   50.99   1
  -1  -3   9  149.66   42.08   1
   1   3  -9   70.82   40.13   1
   1   3  -9  183.98   52.61   1
  -1  -3  10   97.62   53.24   1
  -1  -3  10  107.75   38.19   1
  -1  -3  10   52.10   28.27   1
   1   3 -10   97.62   39.31   1
  -1  -3  11 3599.71  949.61   1
   1   3 -11 3855.73  949.98   1
  -1  -3  11 3562.92  924.65   1
  -1  -3  12  564.60  136.36   1
  -1  -3  12  -12.39  165.88   1
   1   3 -12  825.64  174.28   1
  -1  -3  13   10.88   83.12   1
   1   3 -13  390.97   92.02   1
  -1  -2   110928.57 1071.23   1
  -1  -2   115379.55 2973.59   1
  -1  -2   115468.02 4362.21   1
   1   2  -115397.80 2973.58   1
   1   2  -115179.32 4362.18   1
   1   2  -1 7295.30 3646.36   1
  -1  -2   2 1348.46  382.75   1
  -1  -2   2 1495.10  134.05   1
   1   2  -2 1554.29  311.32   1
   1   2  -2 1385.73  382.71   1
  -1  -2   2 1714.66  372.05   1
  -1  -2   316775.30 3865.78   1
  -1  -2   315563.30 5671.19   1
   1   2  -315411.04 3865.58   1
   1   2  -314507.73 5671.17   1
  -1  -2   4  222.45   50.99   1
  -1  -2   4  180.61   50.12   1
  -1  -2   4  185.75   59.04   1
   1   2  -4  195.99   49.86   1
   1   2  -4  185.25   71.62   1
   1   2  -5 5470.18 1421.71   1
  -1  -2   5 5410.36 1380.99   1
  -1  -2   5 5322.53 1381.03   1
  -1  -2   5 5369.41 2025.36   1
  -1  -2   5 5659.89 1692.70   1
   1   2  -5 5710.03 1381.04   1
   1   2  -6 5490.94 1385.99   1
  -1  -2   6 5270.52 1346.37   1
  -1  -2   6 5074.06 1346.36   1
  -1  -2   6 5080.19 1974.22   1
  -1  -2   6 5793.50 1649.99   1
   1   2  -6 4975.21 1346.29   1
  -1  -2   7 1100.89  279.48   1
  -1  -2   7  957.53  279.36   1
  -1  -2   7 1050.60  408.11   1
  -1  -2   7 1239.75  340.72   1
   1   2  -7 1005.61  279.29   1
   1   2  -7 1118.76  408.13   1
  -1  -2   8  700.50  156.72   1
  -1  -2   8  462.80  156.11   1
  -1  -2   8  701.59  226.24   1
  -1  -2   8  598.03  226.25   1
  -1  -2   8  635.53  188.61   1
   1   2  -8  380.03  155.78   1
   1   2  -8  700.94  226.37   1
  -1  -2   9  533.75  177.61   1
  -1  -2   9  727.09   64.56   1
  -1  -2   9  688.46  173.73   1
  -1  -2   9  431.87  173.14   1
  -1  -2   9  850.30  251.03   1
   1   2  -9  574.02  176.18   1
   1   2  -9  807.90  251.18   1
  -1  -2  10  441.98  112.45   1
   1   2 -10  386.97  112.40   1
  -1  -2  10  435.93  115.50   1
  -1  -2  11 2772.69  728.70   1
  -1  -2  11 2763.84 1063.47   1
   1   2 -11 3132.24 1064.39   1
  -1  -2  12   31.88   71.03   1
  -1  -2  12    5.16   32.53   1
   1   2 -12   20.51   40.70   1
  -1  -1   1 3485.49  854.15   1
  -1  -1   1 3504.09 1253.02   1
   1   1  -1 3476.20  854.15   1
   1   1  -1 3225.02 1252.99   1
  -1  -1   2  522.21  132.62   1
  -1  -1   2  526.23  194.28   1
   1   1  -2  546.69  132.57   1
   1   1  -2  520.24  194.32   1
  -1  -1   3  715.56  201.64   1
   1   1  -3  770.65  201.68   1
  -1  -1   3  846.04  195.80   1
  -1  -1   3  722.77  195.74   1
   1   1  -3  856.22  195.76   1
  -1  -1   4 4785.42 1114.31   1
  -1  -1   4 4338.80 1114.20   1
  -1  -1   4 4529.19 1634.26   1
  -1  -1   4 4644.63 1365.87   1
   1   1  -4 3691.23 1114.08   1
   1   1  -4 4443.40 1634.26   1
  -1  -1   5 7976.25 1980.96   1
  -1  -1   5 7468.77 1924.22   1
  -1  -1   5 7522.56 1924.25   1
  -1  -1   5 7971.08 2359.19   1
   1   1  -5 7274.29 1924.20   1
   1   1  -5 7494.80 2822.44   1
  -1  -1   6  387.68   95.62   1
  -1  -1   6  411.92   34.92   1
  -1  -1   6  375.63   93.78   1
  -1  -1   6  293.53   93.29   1
   1   1  -6  319.97   93.78   1
   1   1  -6  339.96  134.88   1
  -1  -1   7    0.69    9.48   1
  -1  -1   7   14.52   19.64   1
  -1  -1   7   -2.77   19.58   1
  -1  -1   7   -1.07    6.67   1
   1   1  -7    0.91   14.18   1
   1   1  -7   -0.68   12.07   1
  -1  -1   8   12.77   17.00   1
  -1  -1   8    4.80   24.57   1
  -1  -1   8   -4.49   16.64   1
  -1  -1   8   -0.92   13.32   1
  -1  -1   8   -0.96    8.35   1
   1   1  -8   11.66   39.43   1
   1   1  -8    0.05   15.10   1
  -1  -1   9  563.15  119.07   1
  -1  -1   9  513.83  167.11   1
  -1  -1   9  329.95  138.97   1
   1   1  -9  558.33  167.47   1
  -1  -1  10 4493.03 1134.97   1
  -1  -1  10 4499.43 1661.12   1
   1   1 -10 4575.51 1661.23   1
  -1  -1  11   -4.33   54.60   1
  -1  -1  11    9.08   28.98   1
   1   1 -11   15.70   36.79   1
  -1  -1  12   20.85   68.75   1
  -1  -1  12   10.68   44.50   1
   1   1 -12  155.31   56.15   1
   1   0  -1   33.67   10.41   1
  -1   0   1   32.82    9.30   1
  -1   0   1   34.14   14.29   1
   1   0  -1   43.49    9.39   1
  -1   0   216284.93 4900.73   1
   1   0  -220254.17 4900.82   1
  -1   0   219066.22 4760.54   1
  -1   0   221051.54 4760.57   1
   1   0  -3 2020.15  533.97   1
  -1   0   3 2035.75  518.64   1
  -1   0   3 1958.23  518.62   1
  -1   0   3 2198.79  760.67   1
  -1   0   3 2148.61  635.68   1
   1   0  -3 1935.78  518.63   1
   1   0  -3 2070.26  518.64   1
  -1   0   4 4071.52 1057.94   1
  -1   0   4 4054.00 1057.93   1
  -1   0   4 4226.58 1551.64   1
  -1   0   4 4309.03 1296.93   1
   1   0  -4 4453.01 1058.06   1
   1   0  -4 4168.94 1057.95   1
   1   0  -4 4198.89 1551.65   1
  -1   0   5   67.40   22.13   1
   1   0  -5   75.21   22.32   1
  -1   0   5   86.51   23.91   1
  -1   0   5   61.80   22.90   1
  -1   0   5   85.55   25.26   1
   1   0  -5   66.58   22.88   1
   1   0  -5   91.92   22.47   1
  -1   0   6  297.35   27.05   1
  -1   0   6  257.11   70.23   1
  -1   0   6  233.14   69.70   1
  -1   0   6  245.60   99.68   1
   1   0  -6  248.90   69.48   1
   1   0  -6  304.84   69.59   1
   1   0  -6  261.19   99.71   1
  -1   0   7   78.40   11.51   1
  -1   0   7   76.98   30.24   1
  -1   0   7  101.01   39.26   1
  -1   0   7   82.88   34.79   1
  -1   0   7   87.39   37.12   1
   1   0  -7   91.11   36.21   1
   1   0  -7  110.10   28.20   1
   1   0  -7   91.22   35.50   1
  -1   0   8  180.97   39.63   1
  -1   0   8  117.23   17.01   1
  -1   0   8  162.55   43.80   1
  -1   0   8  136.64   51.41   1
  -1   0   8  122.41   56.05   1
   1   0  -8   96.89   40.44   1
   1   0  -8  181.03   41.47   1
   1   0  -8  141.73   54.36   1
  -1   0   9 1607.10  379.07   1
  -1   0   9 1470.05  551.63   1
   1   0  -9 1426.22  551.68   1
  -1   0  10 1145.05  254.46   1
  -1   0  10  928.19  363.50   1
   1   0 -10  908.63  363.43   1
   1   0 -11   92.43   38.56   1
  -1   0  11  141.76   65.09   1
  -1   0  11  -17.27   41.60   1
  -1   1   1 8889.80 3572.46   1
  -1   1   121166.69 5241.65   1
   1  -1  -110784.29 3572.48   1
   1  -1  -114408.49 5241.59   1
  -1   1   2 5598.15 1465.09   1
  -1   1   2 5487.80 1465.04   1
  -1   1   2 5863.89 2149.28   1
  -1   1   2 5865.78 1796.70   1
   1  -1  -2 6009.69 1465.09   1
   1  -1  -2 6239.28 2149.32   1
  -1   1   3 4487.29  388.36   1
  -1   1   3 3972.82 1075.72   1
  -1   1   3 3991.95 1075.73   1
  -1   1   3 4422.92 1577.81   1
   1  -1  -3 4243.27 1075.81   1
   1  -1  -3 4288.41 1075.76   1
   1  -1  -3 4347.59 1577.81   1
  -1   1   4 4086.51  990.33   1
  -1   1   4 4090.19  990.28   1
  -1   1   4 3986.13 1452.01   1
  -1   1   4 3940.01 1213.78   1
   1  -1  -4 3741.18  990.23   1
   1  -1  -4 3801.24  990.19   1
   1  -1  -4 4039.42 1452.01   1
  -1   1   5 4749.77  415.30   1
  -1   1   5 4295.85 1148.57   1
  -1   1   5 4578.63 1148.68   1
  -1   1   5 4552.51 1684.06   1
  -1   1   5 4638.87 1684.13   1
   1  -1  -5 4573.99 1148.71   1
   1  -1  -5 4755.24 1148.68   1
   1  -1  -5 4383.05 1684.10   1
  -1   1   6 2423.17  620.56   1
  -1   1   6 2175.72  620.52   1
  -1   1   6 2624.07  908.85   1
  -1   1   6 2656.85  908.97   1
  -1   1   6 2384.27  759.68   1
   1  -1  -6 2303.69  620.52   1
   1  -1  -6 2637.29  620.57   1
   1  -1  -6 2596.94  908.94   1
  -1   1   7 1169.18  285.38   1
  -1   1   7  936.59  284.95   1
  -1   1   7 1276.23  416.20   1
  -1   1   7 1200.00  416.40   1
  -1   1   7 1018.28  347.67   1
   1  -1  -7 1327.16  285.29   1
   1  -1  -7 1129.63  416.47   1
  -1   1   8   25.77   24.23   1
  -1   1   8    4.47   27.23   1
  -1   1   8    6.84   19.56   1
  -1   1   8    9.66   15.46   1
  -1   1   8    7.41   12.67   1
   1  -1  -8   -0.58   25.20   1
   1  -1  -8   18.04   18.91   1
  -1   1   9  298.46   82.99   1
  -1   1   9  261.41  104.21   1
   1  -1  -9  244.60   73.55   1
   1  -1  -9  283.42  103.98   1
  -1   1  10  990.43  230.58   1
  -1   1  10  867.59  328.60   1
   1  -1 -10  817.00  327.83   1
  -1   1  11   71.71   68.44   1
  -1   2   1  258.51   59.14   1
  -1   2   1  237.40   85.74   1
   1  -2  -1  198.28   59.02   1
   1  -2  -1  238.27   85.74   1
  -1   2   2  955.33   89.46   1
  -1   2   2  905.04  245.55   1
  -1   2   2  976.80  245.52   1
  -1   2   2  994.08  359.44   1
   1  -2  -2 1030.23  245.63   1
   1  -2  -2 1036.18  359.44   1
  -1   2   3  659.17   57.65   1
  -1   2   3  665.31  156.37   1
  -1   2   3  542.69  156.06   1
  -1   2   3  577.66  227.87   1
   1  -2  -3  621.04  156.27   1
   1  -2  -3  614.00  227.89   1
  -1   2   4 2097.65  197.39   1
  -1   2   4 2105.63  543.72   1
  -1   2   4 2158.96  543.65   1
  -1   2   4 2294.11  796.39   1
  -1   2   4 2167.64  796.41   1
   1  -2  -4 2172.73  543.63   1
   1  -2  -4 2273.09  796.43   1
   1  -2  -4 2163.50  665.87   1
  -1   2   5 2506.11  208.61   1
  -1   2   5 2229.17  573.58   1
  -1   2   5 2372.27  573.62   1
  -1   2   5 2408.28  839.79   1
  -1   2   5 2432.59  839.90   1
   1  -2  -5 2232.64  573.43   1
   1  -2  -5 1731.82  839.70   1
   1  -2  -5 2215.85  702.13   1
  -1   2   6   39.18   20.44   1
  -1   2   6   33.04   24.33   1
  -1   2   6   49.99   17.57   1
  -1   2   6   17.89   17.17   1
  -1   2   6   24.68   13.72   1
   1  -2  -6   45.51   18.33   1
   1  -2  -6   39.43   17.23   1
  -1   2   7 1458.68  139.30   1
  -1   2   7 1632.87  379.98   1
  -1   2   7 1392.68  380.01   1
  -1   2   7 1649.45  554.75   1
  -1   2   7 1130.73  554.34   1
   1  -2  -7 1749.53  379.87   1
   1  -2  -7 1600.31  554.67   1
  -1   2   8 2195.70  458.13   1
  -1   2   8 2109.82  666.56   1
  -1   2   8  868.83  665.51   1
   1  -2  -8 2163.01  457.08   1
   1  -2  -8 1878.58  666.21   1
  -1   2   9  612.25  128.97   1
  -1   2   9  360.01  173.87   1
   1  -2  -9  564.73  123.51   1
   1  -2  -9  367.07  173.63   1
  -1   2  10  330.79   73.58   1
  -1   2  10  110.57   64.24   1
   1  -2 -10   17.92   54.20   1
  -1   3   1    3.20   10.12   1
  -1   3   1   10.99    8.04   1
   1  -3  -1   11.96    9.35   1
  -1   3   2  683.81   64.25   1
  -1   3   2  695.73  174.35   1
   1  -3  -2  714.20  174.47   1
   1  -3  -313384.44 1227.24   1
  -1   3   313103.14 3403.27   1
  -1   3   314581.71 3403.35   1
   1  -3  -313662.59 3403.26   1
  -1   3   4  463.20  116.67   1
  -1   3   4  512.93  116.75   1
  -1   3   4  435.69  168.22   1
  -1   3   4  466.96  168.32   1
  -1   3   4  456.84  141.15   1
   1  -3  -4  461.59  116.48   1
   1  -3  -4  424.49  168.23   1
  -1   3   5   26.48    8.28   1
  -1   3   5   28.40   18.66   1
  -1   3   5   27.87   18.21   1
  -1   3   5   41.38   15.60   1
  -1   3   5   37.27   15.27   1
   1  -3  -5   38.05   17.14   1
   1  -3  -5   41.89   16.35   1
   1  -3  -5   32.37   15.16   1
  -1   3   6 3953.85  957.66   1
  -1   3   6 3725.02  957.79   1
  -1   3   6 3742.28 1402.50   1
  -1   3   6 3505.95 1402.45   1
   1  -3  -6 4336.83  957.75   1
   1  -3  -6 3755.76 1402.47   1
  -1   3   7  186.58   48.66   1
  -1   3   7  129.28   57.32   1
  -1   3   7   92.18   56.78   1
   1  -3  -7  201.51   45.06   1
  -1   3   8 1900.99  407.76   1
  -1   3   8 1070.31  589.96   1
   1  -3  -8 1975.05  405.75   1
  -1   3   9   53.26   54.06   1
  -1   3   9   11.65   29.06   1
   1  -3  -9    7.79   35.39   1
  -1   3  10   48.05   67.60   1
   1  -3 -10   -3.83   45.21   1
  -1   4   1 3128.27  291.59   1
  -1   4   1 3788.37  806.39   1
   1  -4  -1 2953.07  806.06   1
  -1   4   2  309.93   28.68   1
  -1   4   2  309.21   74.01   1
   1  -4  -2  291.50   74.55   1
   1  -4  -2  258.76   89.39   1
  -1   4   3 2556.42  661.65   1
  -1   4   3 2539.37  661.50   1
  -1   4   3 2790.90  810.19   1
   1  -4  -3 2526.59  661.55   1
   1  -4  -3 2583.63  810.17   1
   1  -4  -4 2917.09  253.31   1
  -1   4   4 2621.31  696.92   1
  -1   4   4 2933.85  697.14   1
  -1   4   4 2642.05  853.33   1
   1  -4  -4 2849.01  697.00   1
  -1   4   5   46.38    9.91   1
  -1   4   5   54.77   22.82   1
  -1   4   5   61.71   33.27   1
   1  -4  -5   71.61   22.60   1
  -1   4   6 1036.59  230.00   1
  -1   4   6  776.59  231.05   1
   1  -4  -6  877.09  229.56   1
  -1   4   7 4387.91 1121.33   1
   1  -4  -7 4551.24 1121.17   1
  -1   4   8 1119.92  301.04   1
   1  -4  -8 1220.60  299.00   1
  -1   4   9    2.37   60.18   1
   1  -4  -9  -33.81   40.51   1
  -1   5   1 5866.65  527.71   1
  -1   5   1 6045.87 1460.87   1
   1  -5  -1 5558.54 1460.78   1
  -1   5   2 1281.84  113.16   1
   1  -5  -2 1092.34  261.19   1
  -1   5   2 1375.77  309.00   1
   1  -5  -2 1170.67  377.18   1
  -1   5   3 1701.78  157.33   1
  -1   5   3 1814.40  430.94   1
  -1   5   3 1723.56  430.69   1
   1  -5  -3 1612.97  430.73   1
   1  -5  -3 1726.25  526.69   1
  -1   5   4   24.93    8.46   1
  -1   5   4   46.70   22.40   1
  -1   5   4   37.67   20.03   1
   1  -5  -4   55.25   20.97   1
  -1   5   5   19.73   20.24   1
  -1   5   5   26.36   25.01   1
   1  -5  -5   16.56   20.17   1
  -1   5   6  692.02  183.42   1
   1  -5  -6  734.13  183.58   1
  -1   5   7   -3.98   28.20   1
   1  -5  -7   17.19   24.17   1
  -1   5   8  120.30   48.77   1
   1  -5  -8    1.40   43.82   1
  -1   6   1  553.46  138.46   1
  -1   6   1  549.64  167.35   1
   1  -6  -1  512.82  138.50   1
  -1   6   2 1807.94  475.31   1
  -1   6   2 1890.44  580.94   1
   1  -6  -2 1963.29  475.19   1
  -1   6   3  968.65  219.13   1
  -1   6   3  882.99  219.73   1
   1  -6  -3  743.33  218.62   1
  -1   6   4 3147.79  785.47   1
   1  -6  -4 3115.49  785.51   1
  -1   6   5  168.30   48.86   1
   1  -6  -5   66.44   43.28   1
  -1   6   6   61.74   35.72   1
   1  -6  -6   31.48   30.09   1
  -1   6   7  283.10   51.18   1
   1  -6  -7  -11.96   42.01   1
  -1   7   1 2262.68  219.59   1
  -1   7   1 2481.80  604.13   1
   1  -7  -1 2684.91  604.43   1
  -1   7   210307.78 2633.49   1
   1  -7  -210743.77 2633.53   1
  -1   7   3   12.90   20.75   1
   1  -7  -3   19.30   20.19   1
  -1   7   4 1484.93  362.40   1
   1  -7  -4 1368.94  360.91   1
  -1   7   5  -14.33   29.86   1
   1  -7  -5    7.87   36.43   1
  -1   7   6   14.71   36.47   1
   1  -7  -6   -5.40   30.24   1
   1  -7  -7   13.62   37.68   1
   1  -8  -1    5.42   20.08   1
  -1   8   2   17.94   26.62   1
   1  -8  -2   14.72   23.58   1
  -1   8   3  679.40  183.57   1
   1  -8  -3  742.00  184.40   1
  -1   8   4  479.00  124.43   1
   1  -8  -4  434.40  123.28   1
  -1   8   5   10.81   44.66   1
   1  -8  -5  -13.56   40.65   1
   1  -8  -6    4.20   33.99   1
   1  -9  -1 2849.64  715.74   1
  -1   9   2  331.47   96.84   1
   1  -9  -2  389.28   97.97   1
  -1   9   3   24.76   35.45   1
   1  -9  -3   14.36   37.99   1
  -1   9   4   47.57   46.96   1
   1  -9  -4   25.40   53.65   1
   1 -10  -1    0.18   23.06   1
  -1  10   1    6.35   30.69   1
  -1  10   2   18.35   46.51   1
   1 -10  -2   13.46   43.06   1
  -1  10   3  123.63   47.53   1
   1 -10  -3    6.44   33.77   1
  -1  11   1  554.79   90.27   1
   1 -11  -1  -19.60   74.68   1
  -1  11   2   -8.72   28.56   1
   1 -11  -2   -1.53   46.99   1
   0 -13   3  182.62   57.21   1
   0 -13   4  537.93  130.98   1
   0 -13   5   -0.36   45.15   1
   0 -13   6   23.72   35.58   1
   0 -13   7  408.17  111.97   1
   0 -13   8  313.50   97.97   1
   0 -13   9  181.25   71.91   1
   0 -12   1  331.44   94.49   1
   0 -12   2  828.55  212.74   1
   0 -12   3   27.80   38.62   1
   0 -12   4  281.92   84.35   1
   0 -12   5  157.85   37.73   1
   0 -12   5   78.07   44.06   1
   0  12  -5   -1.62   39.37   1
   0 -12   6  130.64   37.17   1
   0 -12   6   39.59   37.30   1
   0  12  -6   -2.60   37.08   1
   0 -12   7   24.68   25.31   1
   0 -12   7   50.84   35.29   1
   0  12  -7   12.03   32.15   1
   0 -12   8   -3.02   40.00   1
   0 -12   8   -4.11   28.08   1
   0  12  -8    8.90   28.12   1
   0 -12   9  114.77   44.05   1
   0  12  -9   -3.93   29.16   1
   0 -12   9  106.17   40.55   1
   0  12 -10    3.37   33.37   1
   0 -12  10  153.74   52.40   1
   0 -12  10  115.55   46.31   1
   0 -12  11  213.83   79.55   1
   0 -11   1    2.47   27.49   1
   0 -11   2  444.86  108.14   1
   0 -11   3   96.17   34.20   1
   0 -11   3   31.93   29.54   1
   0  11  -3   22.76   29.09   1
   0 -11   4 2576.98  539.72   1
   0 -11   4 2424.90  944.85   1
   0  11  -4 2709.30  944.78   1
   0 -11   5  720.53  196.31   1
   0 -11   5  730.90  283.71   1
   0  11  -5  821.68  283.82   1
   0 -11   6  977.95  268.56   1
   0 -11   6 1161.97  390.45   1
   0  11  -6  992.54  389.43   1
   0 -11   7 1991.64  499.42   1
   0 -11   7 1864.23  486.18   1
   0  11  -7 1900.78  708.37   1
   0  11  -8  244.49   69.78   1
   0 -11   8  231.00   76.64   1
   0 -11   8  267.61   99.57   1
   0  11  -9 1871.60  464.52   1
   0 -11   9 1471.17  451.68   1
   0 -11   9 1911.41  659.85   1
   0 -11  10    4.49   37.85   1
   0 -11  10   45.02   31.52   1
   0  11 -10   28.87   27.92   1
   0 -11  11  197.67   74.54   1
   0 -11  11  245.39   94.82   1
   0  11 -11  259.31   95.38   1
   0 -11  12   11.15   25.55   1
   0  11 -12    1.61   27.85   1
   0 -10   1  281.53   78.18   1
   0 -10   2 1222.18  156.82   1
   0 -10   2  489.73  217.70   1
   0 -10   2  348.83  217.22   1
   0  10  -2  493.09  217.54   1
   0 -10   3  738.35  151.98   1
   0 -10   3  840.14  245.32   1
   0 -10   3  273.13  243.65   1
   0  10  -3  858.36  245.26   1
   0 -10   4   28.14   28.73   1
   0 -10   4   10.05   19.81   1
   0  10  -4    6.70   27.55   1
   0 -10   5  124.35   40.44   1
   0 -10   5  202.72   35.75   1
   0  10  -5  195.61   46.79   1
   0  10  -5   12.70   34.68   1
   0 -10   6  697.60  157.54   1
   0 -10   6  718.75  181.40   1
   0  10  -6  662.43  256.19   1
   0  10  -7  919.00  218.35   1
   0 -10   7  682.71  212.21   1
   0 -10   7  846.51  307.30   1
   0  10  -8   22.87   22.32   1
   0 -10   8    3.20   31.12   1
   0 -10   8   27.17   27.07   1
   0 -10   9 1426.67  790.94   1
   0 -10   9 3642.79 1159.14   1
   0  10  -9 3626.52 1159.20   1
   0 -10  10  152.03   60.70   1
   0 -10  10  196.13   72.78   1
   0  10 -10  177.50   72.82   1
   0 -10  11  286.94   79.67   1
   0  10 -11  319.12   80.93   1
   0 -10  11  238.41   88.64   1
   0 -10  12  176.40   49.77   1
   0 -10  12  119.65   63.69   1
   0  -9   1 7336.68 1837.09   1
   0  -9   2  632.45  136.84   1
   0   9  -2  494.76   57.16   1
   0  -9   2  756.73  219.71   1
   0  -9   2  552.18  219.18   1
   0   9  -2  657.36  219.64   1
   0  -9   3  306.79   76.89   1
   0   9  -3  262.46   30.68   1
   0  -9   3  344.39  112.11   1
   0  -9   3  265.27  112.00   1
   0   9  -3  359.46  112.49   1
   0   9  -4 1913.57  211.23   1
   0  -9   4 2326.42  582.37   1
   0  -9   4 2751.85  851.40   1
   0  -9   4 2051.47  851.16   1
   0   9  -4 2854.81  851.55   1
   0  -9   5    8.60   14.38   1
   0  -9   5   30.62   33.68   1
   0  -9   5   18.49   18.73   1
   0   9  -5    8.01   20.04   1
   0   9  -5   12.64   11.36   1
   0   9  -6 1165.30  269.38   1
   0  -9   6  851.71  262.31   1
   0  -9   6 1036.67  381.55   1
   0   9  -7 1140.10  265.99   1
   0  -9   7  772.46  259.11   1
   0  -9   7 1053.01  376.41   1
   0  -9   8  589.82  156.94   1
   0  -9   8  599.24  156.42   1
   0   9  -8  602.22  221.52   1
   0  -9   9 5608.32 1464.33   1
   0  -9   9 5862.40 1423.56   1
   0   9  -9 5628.66 2085.00   1
   0  -9  10  258.95   82.67   1
   0  -9  10  294.38  103.28   1
   0   9 -10  247.14  103.29   1
   0   9 -11  145.13   47.69   1
   0  -9  11  177.86   80.31   1
   0  -9  11  147.45   63.64   1
   0  -9  12    1.02   53.79   1
   0   9 -12   18.91   19.57   1
   0  -9  12   17.57   28.28   1
   0  -9  13    1.78   31.67   1
   0   9 -13   30.91   27.83   1
   0  -8   1 5841.17 1456.32   1
   0  -8   1 5981.12 2133.64   1
   0  -8   1 6149.54 2133.63   1
   0  -8   1 6031.18 1784.07   1
   0   8  -1 4477.60 1455.68   1
   0   8  -1 6027.79 2133.64   1
   0  -8   2    6.08    8.25   1
   0  -8   2   15.28   20.52   1
   0  -8   2    7.07   13.69   1
   0  -8   2   15.37   11.08   1
   0   8  -2    3.01   24.28   1
   0   8  -2   12.60   15.05   1
   0   8  -2    7.77    9.32   1
   0  -8   3  294.36   76.23   1
   0  -8   3  335.12  105.55   1
   0  -8   3  289.50  105.45   1
   0   8  -3  215.11   75.58   1
   0   8  -3  352.30  105.83   1
   0   8  -3  242.89   87.73   1
   0  -8   4  562.24  125.33   1
   0  -8   4  479.42  123.13   1
   0   8  -4  403.67  122.63   1
   0   8  -4  460.89  175.88   1
   0   8  -4  476.73  146.61   1
   0  -8   5  409.15  107.80   1
   0   8  -5  451.16  107.35   1
   0  -8   5  369.96  106.66   1
   0   8  -5  317.36  106.02   1
   0   8  -5  433.91  125.56   1
   0   8  -6  848.62  193.26   1
   0  -8   6  846.80  189.60   1
   0  -8   6  841.43  273.27   1
   0  -8   6  629.31  273.17   1
   0   8  -6  499.41  188.49   1
   0   8  -7  194.16   44.12   1
   0  -8   7  172.00   48.94   1
   0  -8   7  172.93   59.61   1
   0  -8   7   85.33   59.06   1
   0   8  -8 2117.76  621.71   1
   0  -8   8 2738.49  606.38   1
   0  -8   8 2438.82  883.81   1
   0  -8   9  124.59   51.10   1
   0  -8   9   87.54   32.37   1
   0   8  -9   81.86   43.50   1
   0  -8  10 3318.25  717.59   1
   0  -8  10 3508.34  890.82   1
   0   8 -10 3478.27 1267.54   1
   0  -8  11  580.86  140.10   1
   0  -8  11  539.85  147.81   1
   0   8 -11  565.07  148.31   1
   0  -8  12   86.31   79.35   1
   0  -8  12   20.56   30.61   1
   0   8 -12   21.74   27.87   1
   0  -8  13  800.80  223.59   1
   0   8 -13  979.02  223.12   1
   0  -8  13  716.06  225.77   1
   0  -7   1  149.60  102.95   1
   0   7  -1  477.64   43.23   1
   0  -7   1  507.40  162.23   1
   0  -7   1  459.69  135.99   1
   0   7  -1  416.71  113.26   1
   0   7  -1  472.74  162.23   1
   0  -7   2  329.77   31.69   1
   0   7  -2  326.40   31.80   1
   0  -7   2  291.31   83.75   1
   0  -7   2  327.14  117.70   1
   0   7  -2  295.11   83.86   1
   0   7  -2  308.74  117.56   1
   0  -7   3  117.06   42.55   1
   0  -7   3  152.62   54.70   1
   0   7  -3  139.80   42.17   1
   0   7  -3  150.89   54.30   1
   0   7  -3  147.08   45.01   1
   0   7  -4    2.62    9.69   1
   0  -7   4   -6.96   22.09   1
   0  -7   4   -2.67   11.31   1
   0   7  -4    2.60   19.77   1
   0   7  -4    0.56    6.27   1
   0  -7   5 1279.89  320.82   1
   0  -7   5 1335.38  312.71   1
   0   7  -5 1222.67  312.70   1
   0   7  -5 1246.52  455.69   1
   0   7  -5 1191.75  380.21   1
   0  -7   6  293.22   64.69   1
   0  -7   6  248.63   91.91   1
   0   7  -6  159.16   66.15   1
   0   7  -6  271.38   91.94   1
   0  -7   7  169.81   38.48   1
   0  -7   7  110.52   38.42   1
   0  -7   7  139.94   43.34   1
   0   7  -7   90.06   41.73   1
   0   7  -7  153.85   52.65   1
   0  -7   8 3148.82  825.57   1
   0  -7   8 3379.65 1208.25   1
   0   7  -8 3280.70 1208.29   1
   0  -7   9 1251.28  360.91   1
   0  -7   9 1486.90  525.51   1
   0   7  -9 1450.88  525.55   1
   0  -7  10   79.97   43.31   1
   0  -7  10  121.72   35.04   1
   0   7 -10   98.35   46.82   1
   0  -7  11   -0.13   35.51   1
   0  -7  11   -6.94   24.82   1
   0   7 -11   -2.08   27.67   1
   0  -7  12  118.77   37.10   1
   0   7 -12  116.74   35.30   1
   0  -7  12   46.38   67.03   1
   0  -7  13   11.52   21.78   1
   0   7 -13  -10.41   20.36   1
   0  -7  13  -13.88   69.25   1
   0  -6   1    5.12    7.02   1
   0  -6   1   15.53   16.20   1
   0  -6   1   10.95    8.31   1
   0   6  -1   27.89   18.00   1
   0   6  -1   12.23    8.54   1
   0   6  -1    7.18    9.00   1
   0  -6   2 7660.54 1934.87   1
   0  -6   2 8132.89 2837.21   1
   0  -6   2 7386.61 2371.67   1
   0   6  -2 8386.53 1935.16   1
   0   6  -2 7584.76 2837.15   1
   0   6  -2 7764.49 2371.70   1
   0  -6   3 6688.71 1678.61   1
   0   6  -3 6731.24 1333.32   1
   0   6  -3 6756.81  588.32   1
   0  -6   3 5903.82 1630.94   1
   0   6  -3 6202.32 2391.39   1
   0  -6   4 7996.52 1990.12   1
   0  -6   4 8272.47 2918.40   1
   0   6  -4 7775.29 1990.02   1
   0   6  -4 7923.37 2918.36   1
   0   6  -4 7873.05 2439.19   1
   0  -6   5  277.39   75.59   1
   0  -6   5  283.22  105.97   1
   0   6  -5  286.11   76.29   1
   0   6  -5  292.05  105.99   1
   0  -6   6  433.15  107.19   1
   0  -6   6  448.51  168.38   1
   0   6  -6  448.84  117.16   1
   0   6  -6  478.85  168.31   1
   0   6  -7   27.90   23.69   1
   0  -6   7   91.23   29.80   1
   0  -6   7    7.18   23.27   1
   0  -6   7   66.08   20.75   1
   0  -6   7   23.25   20.59   1
   0   6  -7   23.75   20.59   1
   0  -6   8 1875.89  564.58   1
   0  -6   8 2268.50  549.70   1
   0  -6   8 1521.19  548.55   1
   0  -6   8 2772.83  803.28   1
   0   6  -8 1635.67  548.63   1
   0   6  -8 2705.20  803.34   1
   0  -6   9  432.16  122.59   1
   0   6  -9  428.30  122.93   1
   0  -6   9  562.35  122.85   1
   0  -6  10 2416.97  601.78   1
   0  -6  10 2386.88  878.50   1
   0   6 -10 2376.48  878.56   1
   0  -6  11  834.50  206.75   1
   0  -6  11  802.56  293.46   1
   0   6 -11  754.21  293.91   1
   0  -6  12  206.83   80.93   1
   0  -6  12  199.88   78.92   1
   0   6 -12  184.76   77.62   1
   0  -6  13  163.74   45.83   1
   0  -6  13   85.76   77.12   1
   0   6 -13  152.16   59.42   1
   0  -5   1 2057.10  197.56   1
   0  -5   1 2050.39  545.38   1
   0  -5   1 2269.57  798.51   1
   0   5  -1 2269.30  545.33   1
   0   5  -1 2274.63  798.52   1
   0   5  -1 2197.65  667.52   1
   0  -5   2  889.90   89.25   1
   0  -5   2  944.43  245.97   1
   0  -5   2 1058.88  359.00   1
   0   5  -2 1250.10  246.50   1
   0   5  -2  995.21  358.97   1
   0   5  -2  937.99  299.84   1
   0   5  -3 3296.17  798.22   1
   0   5  -3 3697.41 1000.24   1
   0  -5   3 4047.87  972.02   1
   0  -5   3 4288.08 1424.75   1
   0   5  -3 3950.84 1190.63   1
   0  -5   4   20.72   18.61   1
   0  -5   4    5.55   12.24   1
   0   5  -4   19.88   18.84   1
   0   5  -4   17.53   12.38   1
   0   5  -4    8.54    4.38   1
   0   5  -5 2120.33  606.91   1
   0  -5   5 2143.80  590.16   1
   0  -5   5 2730.99  864.09   1
   0   5  -5 2350.32  589.91   1
   0  -5   6  977.42  204.61   1
   0  -5   6  748.17  203.86   1
   0   5  -6  901.95  203.99   1
   0   5  -6 1024.01  244.30   1
   0  -5   6 1011.44  346.97   1
   0  -5   7  235.63   73.29   1
   0  -5   7  323.47   77.91   1
   0  -5   7  319.52   78.64   1
   0   5  -7  264.27   73.10   1
   0  -5   7  291.75   78.35   1
   0   5  -7  305.30  109.49   1
   0   5  -8 1847.49  496.45   1
   0  -5   8 2567.41  597.70   1
   0  -5   8 1912.49  597.22   1
   0  -5   8 2655.66  874.26   1
   0  -5   8 2309.12  874.32   1
   0   5  -8 2753.22  874.39   1
   0  -5   9  323.11   91.02   1
   0  -5   9  331.36  126.60   1
   0   5  -9  360.96  127.02   1
   0  -5  10  340.99   90.28   1
   0  -5  10  291.92  118.92   1
   0   5 -10  320.60  119.39   1
   0  -5  11  692.22  167.31   1
   0  -5  11  759.54  270.98   1
   0   5 -11  730.18  270.73   1
   0  -5  12   13.63   20.23   1
   0  -5  12  -30.25   58.69   1
   0   5 -12   -1.33   24.10   1
   0  -5  13   70.09   67.64   1
   0  -5  13    8.06   32.96   1
   0   5 -13   44.47   41.72   1
   0  -4   124124.86 4244.60   1
   0   4  -120312.50 1881.46   1
   0  -4   121395.16 7660.56   1
   0  -4   120889.93 6403.99   1
   0   4  -118835.20 7660.52   1
   0  -4   214998.29 3927.45   1
   0  -4   217475.18 5761.38   1
   0  -4   212713.79 4816.05   1
   0   4  -221052.53 3927.98   1
   0   4  -216327.88 5761.35   1
   0   4  -216147.66 4816.10   1
   0   4  -3 1280.62  374.60   1
   0  -4   3 1270.04  364.16   1
   0  -4   3 1694.71  533.37   1
   0   4  -3 1487.70  364.20   1
   0   4  -3 1492.54  445.25   1
   0  -4   414485.41 3485.05   1
   0  -4   412964.73 3385.50   1
   0   4  -413713.90 3385.49   1
   0   4  -412955.02 4966.08   1
   0  -4   5 2442.31  641.08   1
   0  -4   5 2401.69  622.73   1
   0   4  -5 2483.69  622.70   1
   0   4  -5 2594.04  912.44   1
   0  -4   6  144.32   38.09   1
   0  -4   6  103.34   38.34   1
   0  -4   6  134.90   49.16   1
   0   4  -6  122.55   37.23   1
   0   4  -6  126.29   48.78   1
   0  -4   7 2407.97  572.37   1
   0  -4   7 1811.54  572.04   1
   0  -4   7 2311.41  837.64   1
   0  -4   7 2368.61  837.83   1
   0   4  -7 2278.48  572.40   1
   0   4  -7 2433.12  837.78   1
   0  -4   8 4341.33  798.09   1
   0  -4   8 2762.51  797.68   1
   0   4  -8 3165.08  797.94   1
   0  -4   8 4288.25 1419.45   1
   0  -4   8 3714.82 1419.44   1
   0   4  -8 4481.39 1419.58   1
   0  -4   9  723.09  179.45   1
   0  -4   9  703.30  258.35   1
   0   4  -9  679.55  258.51   1
   0  -4  10  446.60  108.32   1
   0  -4  10  402.88  147.43   1
   0   4 -10  343.63  148.37   1
   0   4 -11   21.01   19.94   1
   0  -4  11   22.00   43.53   1
   0  -4  11    1.36   26.25   1
   0  -4  12   20.54   65.22   1
   0  -4  12   15.54   30.19   1
   0   4 -12   40.15   37.51   1
   0  -4  13   13.82   40.59   1
   0   4 -13  111.73   48.85   1
   0  -3   1 4811.27 1177.18   1
   0  -3   1 4990.28 1726.30   1
   0  -3   1 4565.53 1442.98   1
   0   3  -1 4693.99 1177.09   1
   0   3  -1 4951.50 1726.31   1
   0   3  -1 4561.84 1442.98   1
   0  -3   2 2076.08  494.97   1
   0  -3   2 1893.60  480.99   1
   0  -3   2 1723.68  588.88   1
   0   3  -2 1972.31  480.92   1
   0   3  -2 2133.87  704.91   1
   0   3  -2 1949.93  588.89   1
   0  -3   318689.80 6199.44   1
   0  -3   330773.36 6022.73   1
   0   3  -324329.38 6022.55   1
   0   3  -323435.06 8835.55   1
   0   3  -4 2074.65  548.99   1
   0   3  -4 2816.22  684.31   1
   0  -3   4 2628.67  664.81   1
   0  -3   4 2990.50  974.48   1
   0  -3   5  815.08  215.72   1
   0  -3   5  858.75  216.00   1
   0  -3   5  864.26  314.96   1
   0   3  -5  928.21  215.77   1
   0   3  -5  820.08  314.92   1
   0  -3   6  728.28  168.30   1
   0  -3   6  797.81  199.01   1
   0  -3   6  734.22  193.86   1
   0  -3   6  798.36  282.23   1
   0   3  -6  758.34  194.12   1
   0   3  -6  760.99  282.27   1
   0  -3   7  290.82   84.61   1
   0  -3   7  398.53   92.07   1
   0  -3   7  367.70   92.31   1
   0   3  -7  425.51   92.45   1
   0  -3   7  297.42   90.73   1
   0  -3   7  327.36  107.33   1
   0   3  -7  338.42   91.50   1
   0  -3   8  687.43  194.71   1
   0  -3   8  980.62  226.32   1
   0  -3   8  990.64  328.81   1
   0  -3   8  920.96  328.99   1
   0  -3   8  871.09  274.10   1
   0   3  -8  680.30  225.56   1
   0   3  -8 1049.56  329.06   1
   0  -3   9 1030.72  310.53   1
   0  -3   9 1348.00  452.88   1
   0   3  -9 1251.96  452.95   1
   0  -3  10 2272.75  539.18   1
   0  -3  10 2165.63  786.24   1
   0   3 -10 1993.48  786.11   1
   0  -3  11   31.01   23.63   1
   0  -3  11   35.64   52.27   1
   0   3 -11   26.65   38.64   1
   0  -3  12  588.81  120.94   1
   0  -3  12   16.64  142.46   1
   0   3 -12  570.33  147.16   1
   0   2  -113075.50 2972.59   1
   0  -2   114586.85 2887.85   1
   0  -2   113192.57 4236.51   1
   0  -2   112247.56 3541.39   1
   0   2  -110572.59 2887.71   1
   0   2  -1 8638.68 3541.35   1
   0  -2   2 1827.35  374.90   1
   0   2  -2 1798.30  464.55   1
   0  -2   2 1966.03  661.65   1
   0   2  -2 2060.20  451.40   1
   0   2  -2 1614.91  552.68   1
   0  -2   3 7931.82 1745.10   1
   0   2  -3 7850.40 1745.12   1
   0  -2   3 7707.03 1695.27   1
   0   2  -3 7945.44 1695.25   1
   0   2  -3 4886.16 2078.20   1
   0  -2   4 4219.09  852.77   1
   0   2  -4 4179.50  852.18   1
   0   2  -4 4212.47 1068.67   1
   0  -2   4 4361.42 1522.41   1
   0  -2   4 4152.20 1272.21   1
   0   2  -4 3971.20 1272.20   1
   0  -2   5   51.03   15.49   1
   0  -2   5   50.04   15.86   1
   0   2  -5   52.17   15.78   1
   0  -2   5   47.81   22.22   1
   0  -2   5   50.26   22.23   1
   0  -2   5   44.66   15.02   1
   0   2  -5   49.59   20.41   1
   0   2  -5   43.92   15.17   1
   0  -2   6   31.87   21.34   1
   0  -2   6   32.90   21.22   1
   0  -2   6   34.77   15.06   1
   0  -2   6   34.96   15.96   1
   0  -2   6   21.92    9.17   1
   0   2  -6   23.93   17.11   1
   0   2  -6   18.77   16.11   1
   0   2  -6   21.37    9.67   1
   0  -2   7   -1.41   10.11   1
   0  -2   7   12.84    7.89   1
   0   2  -7   13.78   11.79   1
   0  -2   7   14.44   22.94   1
   0  -2   7    5.38   17.66   1
   0  -2   7   13.66   14.70   1
   0   2  -7    7.53   17.88   1
   0   2  -7    1.11    7.02   1
   0  -2   8 3486.83  778.95   1
   0  -2   8 2247.40  778.13   1
   0  -2   8 3462.11 1140.13   1
   0  -2   8 3041.02 1140.14   1
   0  -2   8 3239.57  952.75   1
   0   2  -8 2359.94  777.98   1
   0   2  -8 3471.08 1140.23   1
   0  -2   9  573.54  114.86   1
   0   2  -9  506.48  114.91   1
   0  -2   9  442.78  114.28   1
   0  -2   9  348.41  133.57   1
   0  -2  10  187.27   52.28   1
   0  -2  10  152.06   65.23   1
   0   2 -10  152.55   64.09   1
   0  -2  11  992.43  238.57   1
   0  -2  11  878.57  339.42   1
   0   2 -11  895.96  340.01   1
   0  -2  12   38.85   61.03   1
   0  -2  12   -1.54   34.07   1
   0   2 -12   20.75   38.37   1
   0  -1   2  728.60  182.99   1
   0  -1   2  726.43  177.95   1
   0  -1   2  741.07  177.84   1
   0  -1   2  676.15  217.33   1
   0   1  -2  752.23  177.86   1
   0   1  -2  765.03  260.47   1
   0   1  -2  671.65  217.33   1
   0  -1   3   28.26   15.24   1
   0  -1   3   19.74   12.93   1
   0  -1   3   28.57   14.16   1
   0  -1   3   30.00   10.43   1
   0   1  -3   23.54   13.21   1
   0   1  -3   29.85   13.51   1
   0   1  -3   31.61   14.70   1
   0   1  -3   47.17   10.56   1
   0  -1   4    0.93   10.44   1
   0  -1   4    1.21    3.12   1
   0  -1   4    1.77   15.69   1
   0  -1   4    0.70    8.74   1
   0  -1   4    0.57    9.30   1
   0   1  -4   -1.23   12.22   1
   0   1  -4    4.43   11.64   1
   0   1  -4    0.78    9.14   1
   0   1  -4    9.08    4.97   1
   0   1  -5 4164.20  928.48   1
   0  -1   5 4443.66 1131.68   1
   0  -1   5 4630.53 1131.68   1
   0  -1   5 4599.41 1659.20   1
   0  -1   5 4686.85 1659.22   1
   0  -1   5 4491.36 1386.74   1
   0   1  -5 4681.02 1131.73   1
   0   1  -5 4681.49 1659.27   1
   0   1  -5 4410.62 1386.74   1
   0  -1   6 4428.82 1137.07   1
   0  -1   6 4240.68 1104.80   1
   0  -1   6 4232.94 1104.83   1
   0  -1   6 4401.51 1619.48   1
   0  -1   6 4275.45 1353.57   1
   0   1  -6 4718.13 1104.95   1
   0   1  -6 4646.96 1104.85   1
   0   1  -6 4558.20 1619.58   1
   0  -1   7    1.29   13.58   1
   0  -1   7    8.36   21.52   1
   0  -1   7   -1.15   12.05   1
   0  -1   7    7.05   14.12   1
   0  -1   7    1.86    7.65   1
   0   1  -7    7.44   11.98   1
   0   1  -7    3.38   17.11   1
   0   1  -7  -16.05   14.34   1
   0   1  -7    8.26    8.69   1
   0  -1   812031.05 2208.92   1
   0   1  -813774.05 2789.22   1
   0  -1   8 5900.70 2707.99   1
   0  -1   812802.96 3972.83   1
   0  -1   8 9504.80 3972.46   1
   0  -1   810618.29 3320.72   1
   0   1  -8 9619.02 2708.98   1
   0   1  -812475.37 2709.23   1
   0   1  -811029.81 3320.76   1
   0  -1   9 1720.42  455.37   1
   0  -1   9 2439.12  800.67   1
   0   1  -9 2279.98  800.59   1
   0  -1  10 2148.67  558.99   1
   0  -1  10 2290.60  815.02   1
   0   1 -10 2198.57  815.10   1
   0  -1  11 1816.45  274.91   1
   0  -1  11    0.37  386.95   1
   0   1 -11 1431.32  390.06   1
   0  -1  12   14.60   62.05   1
   0   0   2 6535.23  620.12   1
   0   0  -2 7546.13 1771.63   1
   0   0   2 8001.66 1721.17   1
   0   0   2 7442.29 1721.08   1
   0   0   2 7873.75 2524.72   1
   0   0   2 7871.56 2524.74   1
   0   0  -2 8359.76 1721.18   1
   0   0  -2 8330.46 1721.16   1
   0   0  -2 4211.67 2110.35   1
   0   0   3 9296.75 1223.64   1
   0   0  -311716.94 1223.82   1
   0   0   315723.04 3396.93   1
   0   0   315274.48 3396.89   1
   0   0   315744.18 4983.16   1
   0   0   315745.05 4983.18   1
   0   0  -316147.49 3396.99   1
   0   0  -315547.60 3396.92   1
   0   0  -315367.42 4983.18   1
   0   0   4 8494.34 2169.41   1
   0   0   4 9290.35 2169.55   1
   0   0   4 8294.68 3182.02   1
   0   0   4 8725.36 3182.10   1
   0   0   4 8394.78 2659.95   1
   0   0  -4 9845.26 2169.67   1
   0   0  -4 8924.64 2169.47   1
   0   0  -4 8220.54 3182.06   1
   0   0  -5  268.71   73.22   1
   0   0  -5  318.62   79.70   1
   0   0   5  321.49   78.77   1
   0   0   5  311.12   78.32   1
   0   0   5  293.92  112.37   1
   0   0   5  301.00  112.52   1
   0   0   5  307.24   93.93   1
   0   0  -5  306.35   78.23   1
   0   0   6   60.15   20.03   1
   0   0  -6   65.86   10.20   1
   0   0   6   68.70   24.97   1
   0   0   6   71.87   23.76   1
   0   0   6   56.95   27.42   1
   0   0   6   51.72   21.92   1
   0   0  -6   96.09   23.10   1
   0   0  -6   78.08   21.94   1
   0   0  -6   70.46   27.76   1
   0   0   7  490.01   49.45   1
   0   0   7  544.64  132.69   1
   0   0   7  509.92  132.62   1
   0   0   7  604.08  191.09   1
   0   0   7  440.16  190.94   1
   0   0  -7  512.55  132.24   1
   0   0  -7  528.08  131.83   1
   0   0  -7  565.36  191.10   1
   0   0  -7  501.56  159.47   1
   0   0  -8 7218.12 1635.17   1
   0   0  -8 7839.85 1634.61   1
   0   0  -8 9028.87 2060.13   1
   0   0   8 8756.08 2001.40   1
   0   0   8 6736.42 2000.95   1
   0   0   8 9803.54 2934.06   1
   0   0   8 6235.46 2933.55   1
   0   0  -8 8077.93 2452.42   1
   0   0   9  171.58   56.44   1
   0   0   9  181.31   68.04   1
   0   0  -9  165.14   50.45   1
   0   0  -9  147.83   67.02   1
   0   0  10  193.92   67.50   1
   0   0  10  153.48   72.19   1
   0   0 -10  195.90   75.44   1
   0   0  11  326.07   74.68   1
   0   0  11    9.16   65.69   1
   0   0 -11  177.71   70.44   1
   0   1   117249.80 2883.86   1
   0  -1  -1 8146.32 1276.38   1
   0   1   114608.57 3543.67   1
   0   1   117002.27 5198.86   1
   0   1   114711.51 5198.85   1
   0   1   115881.71 4346.10   1
   0  -1  -116314.63 3543.76   1
   0  -1  -117263.23 5198.86   1
   0  -1  -112240.31 5198.83   1
   0   1   2 2387.96  612.29   1
   0   1   2 2578.30  612.32   1
   0   1   2 2469.61  897.56   1
   0   1   2 2441.02  897.57   1
   0   1   2 2412.51  750.30   1
   0  -1  -2 2672.88  612.37   1
   0  -1  -2 2287.36  612.23   1
   0  -1  -2 2398.69  897.58   1
   0  -1  -3  703.69   84.49   1
   0   1   3  928.11  231.99   1
   0   1   3  865.59  231.86   1
   0   1   3 1015.74  339.09   1
   0   1   3 1012.84  339.11   1
   0   1   3  980.82  283.44   1
   0  -1  -3 1036.84  232.04   1
   0  -1  -3  974.90  231.91   1
   0  -1  -3  965.71  339.13   1
   0  -1  -414608.53 1740.38   1
   0   1   419684.90 4829.94   1
   0   1   420704.84 4830.03   1
   0   1   420201.14 7085.32   1
   0   1   420692.64 7085.36   1
   0   1   420765.28 5923.16   1
   0  -1  -420183.60 4830.04   1
   0  -1  -420321.72 4829.97   1
   0  -1  -419981.99 7085.35   1
   0   1   5  198.65   63.88   1
   0   1   5  230.25   63.50   1
   0   1   5  268.09   89.62   1
   0   1   5  234.53   89.69   1
   0   1   5  241.02   75.12   1
   0  -1  -5  276.77   63.21   1
   0  -1  -5  255.44   63.17   1
   0  -1  -5  227.96   89.62   1
   0   1   6 7019.06 1756.55   1
   0   1   6 6516.97 1756.50   1
   0   1   6 7424.24 2575.52   1
   0   1   6 6838.39 2575.48   1
   0   1   6 6693.33 2152.94   1
   0  -1  -6 7401.24 1756.77   1
   0  -1  -6 7414.60 1756.60   1
   0  -1  -6 7219.38 2575.54   1
   0  -1  -6 7050.51 2153.01   1
   0   1   7   45.25   25.69   1
   0   1   7   25.59   22.96   1
   0   1   7   92.15   27.66   1
   0   1   7   34.81   23.68   1
   0   1   7   34.14   18.21   1
   0  -1  -7   49.73   22.18   1
   0  -1  -7   61.60   26.77   1
   0  -1  -7   60.82   19.80   1
   0   1   8  987.08  229.77   1
   0   1   8 1109.23  333.85   1
   0   1   8  478.56  332.54   1
   0  -1  -8  967.37  228.96   1
   0  -1  -8 1005.95  333.57   1
   0  -1  -8  931.11  278.37   1
   0   1   9 1821.54  428.37   1
   0   1   9 1637.30  622.41   1
   0  -1  -9 1771.73  426.71   1
   0  -1  -9 1575.50  622.36   1
   0   1  10   33.39   54.66   1
   0   1  10    8.64   32.31   1
   0  -1 -10    5.03   37.59   1
   0   1  11  209.51   81.21   1
   0   2   013689.49 2710.49   1
   0   2   0 9798.95 1200.10   1
   0   2   0 9825.68 4887.47   1
   0  -2   024006.38 3331.97   1
   0  -2   015128.11 4887.50   1
   0  -2   013012.88 4085.80   1
   0   2   1  123.83   10.75   1
   0   2   1   98.35   26.22   1
   0   2   1   84.49   36.01   1
   0   2   1   90.40   36.03   1
   0  -2  -1   80.15   27.75   1
   0  -2  -1   80.57   35.98   1
   0   2   2  331.26   91.97   1
   0   2   2  338.89  102.38   1
   0   2   2  419.35  148.27   1
   0   2   2  424.48  148.28   1
   0   2   2  430.84  124.16   1
   0  -2  -2  423.54  102.30   1
   0   2   3  598.98   56.42   1
   0  -2  -3  587.26   56.58   1
   0   2   3  644.01  153.64   1
   0   2   3  595.11  153.26   1
   0   2   3  647.88  223.16   1
   0   2   3  589.05  223.17   1
   0  -2  -3  626.73  153.36   1
   0  -2  -3  608.77  223.20   1
   0  -2  -4 4183.39  881.30   1
   0   2   4 4350.64 1073.83   1
   0   2   4 4193.00 1073.68   1
   0   2   4 4541.92 1573.90   1
   0   2   4 4156.22 1573.86   1
   0   2   4 4283.38 1315.80   1
   0  -2  -4 4313.76 1573.90   1
   0   2   5 1122.56  263.44   1
   0   2   5 1013.96  263.15   1
   0   2   5 1048.78  384.03   1
   0   2   5 1068.18  384.05   1
   0   2   5 1002.24  321.14   1
   0  -2  -5 1056.56  263.26   1
   0  -2  -5 1066.55  384.05   1
   0  -2  -5 1044.17  321.13   1
   0  -2  -6   47.98   11.15   1
   0   2   6   57.51   25.80   1
   0   2   6   43.43   23.01   1
   0   2   6   65.25   25.09   1
   0   2   6   53.34   23.26   1
   0   2   6   41.31   19.49   1
   0  -2  -6   69.31   22.26   1
   0  -2  -6   67.97   25.39   1
   0   2   7 4717.44  966.38   1
   0   2   7 5348.84 1724.44   1
   0   2   7 3355.16 1724.00   1
   0  -2  -7 5170.72 1176.99   1
   0  -2  -7 4573.85 1724.23   1
   0  -2  -7 4974.23 1441.54   1
   0   2   8 1048.59  272.47   1
   0   2   8 1026.85  392.87   1
   0  -2  -8 1183.28  270.34   1
   0  -2  -8 1037.13  328.14   1
   0   2   9  244.61   71.65   1
   0   2   9  138.30   80.41   1
   0  -2  -9  210.04   60.53   1
   0   2  10  334.35   74.33   1
   0  -2 -10  -17.35   53.19   1
   0   3   0 2141.52  533.55   1
   0   3   0 2152.61  653.61   1
   0  -3   0 1817.63  533.48   1
   0  -3   0 2359.84  781.83   1
   0   3   1 3693.47  767.59   1
   0   3   1 3822.61 1144.89   1
   0  -3  -1 3600.82  934.11   1
   0  -3  -1 3711.79 1144.89   1
   0  -3  -211886.79 1110.05   1
   0   3   212731.90 3078.69   1
   0   3   212679.85 3078.59   1
   0   3   212442.70 4515.44   1
   0   3   212014.23 4515.44   1
   0   3   212563.64 3775.05   1
   0  -3  -212050.82 3078.56   1
   0  -3  -3 4617.70  411.92   1
   0   3   3 4640.44 1139.14   1
   0   3   3 4827.03 1139.19   1
   0   3   3 4624.73 1669.58   1
   0   3   3 4370.88 1669.57   1
   0   3   3 4411.95 1395.93   1
   0  -3  -3 4551.35 1139.04   1
   0   3   4 2929.85  272.89   1
   0   3   4 3106.82  752.21   1
   0   3   4 2920.27  752.09   1
   0   3   4 2956.79 1101.46   1
   0   3   4 3186.84 1101.52   1
   0  -3  -4 3237.81  752.22   1
   0  -3  -4 2901.20  921.02   1
   0   3   5    3.03   17.90   1
   0   3   5    8.96   17.71   1
   0   3   5   11.37   10.56   1
   0   3   5    4.61   10.55   1
   0   3   5   15.62   12.43   1
   0  -3  -5    4.91   16.31   1
   0  -3  -5   22.55   12.21   1
   0  -3  -6 2726.67  201.67   1
   0   3   6 2723.25  550.27   1
   0   3   6 2055.26  549.86   1
   0   3   6 2045.92  803.66   1
   0   3   6 1894.67  803.66   1
   0   3   6 1642.76  671.89   1
   0  -3  -6 2695.60  550.03   1
   0   3   7 5260.37 1152.03   1
   0   3   7 3347.43 1686.48   1
   0   3   7 3700.35 1686.67   1
   0  -3  -7 5400.41 1151.92   1
   0  -3  -7 5069.17 1410.36   1
   0  -3  -8  550.84   53.92   1
   0   3   8  645.95  143.08   1
   0   3   8  299.96  195.81   1
   0  -3  -8  632.96  139.25   1
   0   3   9   24.37   54.47   1
   0  -3  -9   -1.70   35.17   1
   0   4   0  104.70   28.43   1
   0   4   0  113.83   36.78   1
   0   4   0   96.87   31.20   1
   0  -4   0   71.41   28.26   1
   0  -4   0  109.23   36.71   1
   0  -4  -1  723.82   76.24   1
   0   4   1  849.77  207.28   1
   0   4   1  905.93  253.00   1
   0  -4  -1  806.38  207.65   1
   0   4   2  873.53  189.70   1
   0   4   2  871.88  189.02   1
   0   4   2  860.97   80.62   1
   0  -4  -2  890.45  219.53   1
   0   4   3 2191.56  420.18   1
   0   4   3 2165.87  183.34   1
   0  -4  -3 1780.07  183.21   1
   0   4   3 2019.15  503.15   1
   0  -4  -3 1963.22  503.07   1
   0   4   4  434.15   43.68   1
   0   4   4  531.75  114.80   1
   0   4   4  433.36  114.39   1
   0  -4  -4  460.38  114.23   1
   0  -4  -4  418.11  137.34   1
   0   4   5  207.41   27.27   1
   0  -4  -5  270.35   65.83   1
   0  -4  -5  289.41   28.31   1
   0   4   5  310.51   69.45   1
   0   4   5  245.04   71.75   1
   0   4   6  473.35  115.14   1
   0  -4  -6  420.88  115.40   1
   0   4   7   15.44   28.46   1
   0  -4  -7   42.70   24.64   1
   0  -4  -7   14.43   16.74   1
   0   4   8  107.18   48.00   1
   0  -4  -8   81.67   45.20   1
   0   4   9   50.06   59.36   1
   0  -4  -9  -19.44   38.93   1
   0   5   0  268.08   27.04   1
   0   5   0  283.89   71.89   1
   0   5   0  268.12  101.69   1
   0  -5   0  263.28   72.33   1
   0  -5   0  280.15  101.69   1
   0  -5   0  289.62   85.57   1
   0   5   1  135.18   37.31   1
   0   5   1  116.35   42.51   1
   0  -5  -1  136.56   39.84   1
   0  -5  -1  155.73   43.11   1
   0   5   2 2464.57  551.17   1
   0   5   2 2291.79  550.91   1
   0   5   2 2136.80  674.05   1
   0  -5  -2 2292.62  550.99   1
   0  -5  -2 2082.06  674.04   1
   0   5   3 2031.33  198.90   1
   0  -5  -3 2251.82  199.04   1
   0   5   3 2235.71  545.86   1
   0   5   3 2335.74  546.13   1
   0  -5  -3 2137.00  545.76   1
   0   5   4    2.63    8.69   1
   0  -5  -4    6.88    9.74   1
   0   5   4   21.94   16.48   1
   0   5   4   23.75   26.09   1
   0  -5  -4    9.83   15.04   1
   0  -5  -5  645.70   62.10   1
   0   5   5  607.09  162.92   1
   0  -5  -5  651.78  162.96   1
   0  -5  -6   39.41   13.15   1
   0   5   6   64.03   34.85   1
   0  -5  -6   31.39   25.14   1
   0  -5  -7   44.37   13.94   1
   0   5   7   34.44   31.66   1
   0  -5  -7   37.18   27.62   1
   0   5   8    1.41   22.80   1
   0  -5  -8   15.06   41.00   1
   0   6   0  850.33   81.26   1
   0  -6   0  708.93   80.56   1
   0   6   0 1130.47  220.01   1
   0   6   0  749.66  318.76   1
   0  -6   0  993.86  219.87   1
   0  -6   0  914.31  318.78   1
   0  -6   0  939.26  318.81   1
   0   6   1  196.99   54.56   1
   0  -6  -1  206.96   24.04   1
   0   6   1  145.27   61.90   1
   0  -6  -1  302.32   56.43   1
   0   6   2 1155.49  246.55   1
   0   6   2  897.34  246.00   1
   0   6   2  868.60  299.59   1
   0  -6  -2 1011.64  246.45   1
   0  -6  -2 1034.99  299.76   1
   0   6   3   75.83   51.42   1
   0   6   3  172.24   50.75   1
   0  -6  -3  296.06   53.76   1
   0   6   4  490.62  102.29   1
   0  -6  -4  330.09  101.18   1
   0  -6  -4  366.33  120.33   1
   0  -6  -5  163.24   24.59   1
   0   6   5  258.69   59.64   1
   0  -6  -5  213.63   59.85   1
   0   6   6  223.66   58.85   1
   0  -6  -6  147.45   55.50   1
   0  -6  -6  176.96   59.08   1
   0   6   7   -9.12   31.86   1
   0  -6  -7   -1.71   26.91   1
   0  -7   025420.43 4777.19   1
   0   7   022508.10 5876.62   1
   0   7   022790.89 7206.49   1
   0  -7   024005.27 7206.52   1
   0   7   1 1033.38  110.43   1
   0   7   1  999.90  300.35   1
   0  -7  -1 1332.03  300.56   1
   0  -7  -1 1361.47  366.09   1
   0   7   2  419.96   94.55   1
   0  -7  -2  403.41   40.35   1
   0  -7  -2  350.66  102.58   1
   0   7   3 1947.55  476.36   1
   0  -7  -3 1833.19  476.06   1
   0  -7  -3 1891.73  581.15   1
   0   7   4 3676.44  883.69   1
   0  -7  -4 3470.80  883.79   1
   0  -7  -4 3472.83 1081.07   1
   0  -7  -5   57.34   15.34   1
   0   7   5  109.20   46.48   1
   0  -7  -5   76.82   42.86   1
   0   7   6   74.82   38.23   1
   0  -7  -6  -15.16   31.37   1
   0   8   0  338.73   44.86   1
   0  -8   0  580.01   46.83   1
   0  -8   0  508.31  120.54   1
   0  -8  -1   60.69   13.19   1
   0  -8  -1   81.27   37.27   1
   0   8   2   25.75   27.63   1
   0  -8  -2   26.65   30.08   1
   0  -8  -2   25.35   16.82   1
   0  -8  -3    0.59   11.25   1
   0   8   3  -11.61   34.47   1
   0  -8  -3    8.72   29.92   1
   0   8   4 1155.82  287.39   1
   0  -8  -4 1092.28  287.41   1
   0   8   5   11.54   44.18   1
   0  -8  -5   -0.20   35.71   1
   0  -9   0   16.17   25.11   1
   0   9   1 1289.20  271.74   1
   0  -9  -1 1237.97  271.36   1
   0   9   2  726.99  170.94   1
   0  -9  -2  576.79  169.20   1
   0   9   3  161.64   55.44   1
   0  -9  -3  167.04   57.50   1
   0   9   4 1044.08  155.35   1
   0  -9  -4   12.83  149.13   1
   0 -10   0  573.92  150.33   1
   0  10   1  378.18   99.89   1
   0 -10  -1  360.98  100.18   1
   0  10   2  273.78   72.57   1
   0 -10  -2  242.26   80.65   1
   0  10   3  471.78   74.94   1
   0 -10  -3   -7.00   74.68   1
   0  11   0  108.51   52.22   1
   0 -11   0  198.78   57.08   1
   0  11   1   15.33   49.04   1
   0 -11  -1   61.62   45.84   1
   0  12   0  592.43  164.81   1
   0 -12   0  642.25  163.75   1
   1 -13   2   22.33   33.25   1
   1 -13   3   18.07   41.14   1
   1 -13   4   31.79   45.44   1
   1 -13   5  226.37   70.28   1
   1 -13   6  529.68  141.22   1
   1 -13   7  -15.33   51.13   1
   1 -13   8   33.65   49.68   1
   1 -13   9  211.84   74.32   1
  -1  12   0  183.63   53.89   1
   1 -12   0   -5.55   39.45   1
   1 -12   1   54.20   31.10   1
   1 -12   2  234.87   71.79   1
   1 -12   3   22.21   41.06   1
   1 -12   4   11.12   24.32   1
   1 -12   5   41.93   34.93   1
   1 -12   5  -17.25   40.74   1
  -1  12  -5   13.43   29.44   1
   1 -12   6   95.65   36.45   1
   1 -12   6   33.87   37.16   1
  -1  12  -6    0.58   37.49   1
  -1  12  -7    2.13   28.88   1
   1 -12   7   44.18   44.35   1
   1 -12   7   -1.20   26.89   1
  -1  12  -8    3.98   28.50   1
   1 -12   8  -15.82   43.96   1
   1 -12   8   18.53   27.83   1
   1 -12   9  355.11   68.06   1
   1 -12   9  313.53   85.20   1
  -1  12  -9    7.90   83.82   1
   1 -12  10   -8.96   22.77   1
   1 -12  10   20.11   62.91   1
  -1  12 -10    6.97   36.28   1
   1 -11   0  581.11  151.53   1
   1 -11   1  484.25  127.89   1
   1 -11   2  167.09   57.39   1
   1 -11   3  976.72  133.70   1
   1 -11   3  355.74  184.60   1
  -1  11  -3  384.88  183.98   1
   1 -11   4  222.94   51.61   1
   1 -11   4  121.81   63.83   1
  -1  11  -4  123.60   61.86   1
   1 -11   5  309.53  135.80   1
   1 -11   5  443.08  194.52   1
  -1  11  -5  745.28  196.25   1
   1 -11   6  303.76   75.15   1
   1 -11   6  178.12   92.44   1
  -1  11  -6  252.53   93.72   1
   1 -11   7  101.29   41.77   1
   1 -11   7   70.98   39.40   1
  -1  11  -7   69.41   40.85   1
   1 -11   8  100.27   36.90   1
   1 -11   8   78.89   43.23   1
  -1  11  -8  119.99   48.42   1
  -1  11  -9   55.70   26.51   1
   1 -11   9   -3.22   35.77   1
   1 -11   9   46.46   31.17   1
  -1  11 -10   11.68   20.83   1
   1 -11  10   -0.98   49.62   1
   1 -11  10    9.99   26.38   1
   1 -11  11  116.73   52.39   1
   1 -11  11  107.39   41.27   1
  -1  11 -11  146.06   54.22   1
   1 -10   0    6.79   26.81   1
   1 -10   1  193.89   57.92   1
   1 -10   2  298.86   53.80   1
   1 -10   2   93.63   63.95   1
   1 -10   3  581.39  101.73   1
   1 -10   3  451.40  154.25   1
   1 -10   3  191.60  151.75   1
  -1  10  -3  478.26  153.53   1
   1 -10   4  141.93   62.53   1
   1 -10   4  211.43   83.74   1
  -1  10  -4  277.83   84.91   1
   1 -10   5 1406.26  206.44   1
   1 -10   5 1440.67  296.01   1
  -1  10  -5 1589.54  295.80   1
  -1  10  -5   26.37  243.90   1
  -1  10  -6   50.71   25.23   1
   1 -10   6   39.86   29.08   1
   1 -10   6   71.82   34.32   1
  -1  10  -6   -0.73   13.08   1
   1 -10   7 1185.67  277.30   1
   1 -10   7  630.91  269.14   1
  -1  10  -7 1241.62  392.27   1
  -1  10  -8 1067.40  291.48   1
   1 -10   8 1162.33  285.86   1
   1 -10   8 1132.59  413.12   1
  -1  10  -9   97.91   32.56   1
   1 -10   9  101.70   49.71   1
   1 -10   9   78.65   44.59   1
   1 -10  10   96.13   40.28   1
   1 -10  10  139.72   55.46   1
  -1  10 -10  117.79   50.87   1
   1 -10  11  391.43  114.09   1
   1 -10  11  453.69  125.58   1
  -1  10 -11  429.68  159.22   1
  -1  10 -12  296.66   75.81   1
   1 -10  12  303.21   96.37   1
   1 -10  12  215.58  103.89   1
   1  -9   0 1794.95  452.10   1
   1  -9   1  208.62   60.95   1
  -1   9  -2    7.39    7.36   1
   1  -9   2    3.03   21.97   1
   1  -9   2   17.75   18.55   1
   1  -9   2    3.59   11.59   1
  -1   9  -2   14.87   16.31   1
   1  -9   3    1.78   19.78   1
   1  -9   3    6.82   18.87   1
   1  -9   3   11.20   17.42   1
  -1   9  -3   28.00   19.53   1
  -1   9  -3   12.51   10.70   1
  -1   9  -4  752.28   74.28   1
   1  -9   4  766.39  200.33   1
   1  -9   4  979.50  291.08   1
   1  -9   4  533.92  289.90   1
  -1   9  -4  947.10  290.80   1
   1  -9   5   23.01   13.50   1
   1  -9   5   11.80   27.98   1
   1  -9   5   26.51   16.70   1
  -1   9  -5   13.86   17.28   1
  -1   9  -5    2.55    8.42   1
   1  -9   6 1742.47  269.68   1
  -1   9  -6 1573.82  323.15   1
   1  -9   6 1431.53  457.83   1
  -1   9  -6  874.91  381.37   1
  -1   9  -7 1759.54  467.72   1
   1  -9   7 1902.93  455.80   1
   1  -9   7 1776.09  664.53   1
   1  -9   8  335.21   78.17   1
  -1   9  -8  149.37   73.01   1
   1  -9   8  306.40   99.48   1
   1  -9   9 3075.37  784.46   1
   1  -9   9 3196.89  764.14   1
  -1   9  -9 2863.34 1115.29   1
   1  -9  10   12.67   21.77   1
   1  -9  10   21.83   62.83   1
  -1   9 -10   11.95   24.12   1
  -1   9 -11   17.17   19.08   1
   1  -9  11    8.37   69.18   1
   1  -9  11   15.80   25.12   1
   1  -9  12   12.91   20.89   1
   1  -9  12   45.78   65.19   1
  -1   9 -12   25.74   26.20   1
  -1   8   0 1239.40  112.43   1
   1  -8   0 1422.53  305.19   1
  -1   8   0  899.63  304.40   1
   1  -8   1 2131.88  499.56   1
   1  -8   1 1777.47  729.33   1
   1  -8   1 2116.17  729.38   1
  -1   8  -1 2030.50  500.06   1
  -1   8  -1 1970.70  610.11   1
   1  -8   2  270.36   63.10   1
   1  -8   2  243.69   85.36   1
   1  -8   2  185.22   84.95   1
  -1   8  -2  185.15   62.49   1
  -1   8  -2  280.82   85.87   1
  -1   8  -2  215.76   70.99   1
  -1   8  -3  154.51   50.70   1
  -1   8  -3  155.13   19.34   1
   1  -8   3  190.99   52.22   1
   1  -8   3  217.27   70.39   1
   1  -8   3  163.44   68.56   1
  -1   8  -3  235.60   69.80   1
  -1   8  -4  201.35   62.27   1
   1  -8   4  252.34   66.56   1
   1  -8   4  281.20   89.54   1
   1  -8   4  234.08   90.11   1
  -1   8  -4  266.24   89.64   1
  -1   8  -4  216.94   73.93   1
   1  -8   5  189.44   47.17   1
  -1   8  -5  117.18   45.67   1
   1  -8   5  212.67   59.87   1
   1  -8   5  163.60   61.05   1
  -1   8  -5  203.50   60.11   1
  -1   8  -5   98.13   48.16   1
   1  -8   6 1416.78  312.08   1
   1  -8   6  920.49  311.51   1
   1  -8   6 1352.17  304.23   1
  -1   8  -6  825.64  303.38   1
  -1   8  -6 1429.15  442.77   1
   1  -8   7    3.23   12.92   1
   1  -8   7    6.00   26.49   1
  -1   8  -7    4.13   17.07   1
  -1   8  -8 1639.46  439.08   1
   1  -8   8 1933.42  430.69   1
   1  -8   8 1591.91  623.38   1
   1  -8   9  139.93   52.51   1
  -1   8  -9  159.59   46.40   1
   1  -8   9  169.51   64.19   1
   1  -8  10   13.75   34.60   1
   1  -8  10   10.10   25.87   1
  -1   8 -10    2.56   22.43   1
   1  -8  11  539.59  139.47   1
  -1   8 -11  569.32  151.35   1
   1  -8  11  591.51  213.03   1
   1  -8  12  141.18   58.38   1
  -1   8 -12  176.32   47.32   1
   1  -8  12  139.46   63.53   1
   1  -8  13   50.59   49.10   1
  -1   8 -13  167.45   50.40   1
   1  -7   0 1867.44  383.98   1
  -1   7   0 1871.61  167.10   1
  -1   7   0 1676.48  457.60   1
   1  -7   1   34.62   19.62   1
  -1   7  -1   21.05    8.16   1
   1  -7   1   21.84   13.45   1
   1  -7   1   17.15   11.44   1
  -1   7  -1   30.97   22.34   1
  -1   7  -1   26.71   13.61   1
   1  -7   2 4674.88 1228.05   1
   1  -7   2 5211.10 1799.94   1
   1  -7   2 4584.87 1799.84   1
  -1   7  -2 4753.88 1227.96   1
  -1   7  -2 5494.50 1799.99   1
  -1   7  -2 4814.89 1504.58   1
   1  -7   3   48.51   24.39   1
   1  -7   3   39.13   18.65   1
   1  -7   3   52.01   21.28   1
  -1   7  -3   36.15   21.81   1
  -1   7  -3   40.62   18.92   1
  -1   7  -3   37.50   15.16   1
   1  -7   4 1452.70  367.08   1
   1  -7   4 1545.80  536.27   1
   1  -7   4 1352.89  536.31   1
  -1   7  -4 1408.67  367.31   1
  -1   7  -4 1532.56  536.28   1
  -1   7  -4 1449.94  447.81   1
  -1   7  -5 1177.38  265.55   1
   1  -7   5  955.82  258.41   1
   1  -7   5 1054.25  376.61   1
   1  -7   5  981.40  376.72   1
  -1   7  -5  950.92  258.42   1
  -1   7  -5 1014.85  314.07   1
   1  -7   6 6664.46 1138.94   1
   1  -7   6 6292.79 1428.33   1
  -1   7  -6 3585.70 1135.84   1
   1  -7   6 5311.21 2033.92   1
  -1   7  -6 5864.81 2033.95   1
   1  -7   7 2095.34  422.05   1
   1  -7   7 2379.00  514.42   1
   1  -7   7 1888.15  513.90   1
  -1   7  -7 2646.12  514.47   1
   1  -7   7 1424.87  499.17   1
  -1   7  -7 1308.38  499.48   1
   1  -7   8 1211.75  301.31   1
  -1   7  -8 1286.94  301.71   1
   1  -7   8  874.81  292.79   1
  -1   7  -9 3408.29  894.40   1
   1  -7   9 3577.87  869.84   1
   1  -7   9 3436.68 1272.65   1
   1  -7  10  460.29  121.82   1
  -1   7 -10  424.92  121.27   1
   1  -7  10  490.47  125.23   1
   1  -7  11    6.06   18.56   1
  -1   7 -11   15.96   18.64   1
   1  -7  11   39.18   49.20   1
  -1   7 -12   56.18   23.21   1
   1  -7  12   29.69   55.73   1
   1  -7  12   23.22   27.82   1
   1  -7  13   94.79   35.09   1
  -1   7 -13   99.03   34.72   1
   1  -6   0  175.12   49.79   1
  -1   6   0  198.53   50.20   1
  -1   6   0  181.34   57.64   1
   1  -6   1  397.70  121.86   1
   1  -6   1  300.96  197.65   1
   1  -6   1  194.67  197.54   1
  -1   6  -1  921.51  139.13   1
  -1   6  -1  292.47  197.63   1
  -1   6  -1  856.63  165.91   1
   1  -6   2 1045.33  302.80   1
   1  -6   2 1234.35  442.11   1
   1  -6   2 1008.79  442.11   1
  -1   6  -2 1524.87  303.01   1
  -1   6  -2  971.50  442.00   1
  -1   6  -2 1296.83  369.51   1
  -1   6  -3 1101.31  363.09   1
   1  -6   3 1783.70  354.01   1
   1  -6   3 1474.45  516.84   1
   1  -6   3 1486.03  516.92   1
  -1   6  -3 1717.69  353.81   1
  -1   6  -3 1187.78  431.64   1
   1  -6   4  176.68   48.01   1
  -1   6  -4  182.68   47.27   1
   1  -6   4  205.15   65.71   1
   1  -6   4  165.39   65.73   1
  -1   6  -4  170.18   50.02   1
  -1   6  -4  159.81   53.73   1
  -1   6  -5 3297.73  858.67   1
   1  -6   5 3328.92  834.68   1
   1  -6   5 3755.99 1222.31   1
   1  -6   5 3312.94 1222.21   1
  -1   6  -5 3281.95  834.19   1
  -1   6  -5 3161.78 1021.00   1
   1  -6   6 2046.62  505.18   1
   1  -6   6 1502.36  504.67   1
   1  -6   6 2314.47  738.98   1
   1  -6   6 1870.61  738.83   1
  -1   6  -6 1950.46  505.12   1
  -1   6  -6 2258.41  739.02   1
   1  -6   7  687.00  135.27   1
   1  -6   7  468.17  134.29   1
   1  -6   7  539.67  155.64   1
  -1   6  -7  420.88  134.22   1
  -1   6  -7  681.40  156.05   1
   1  -6   7  725.41  220.46   1
   1  -6   8 4132.63  999.22   1
   1  -6   8 4174.00 1463.52   1
  -1   6  -8 3676.71 1463.43   1
  -1   6  -9 1396.26  372.53   1
   1  -6   9 1444.38  363.66   1
   1  -6   9 1469.78  529.04   1
  -1   6 -10 1340.88  347.58   1
   1  -6  10 1358.18  340.00   1
   1  -6  10 1320.73  493.11   1
   1  -6  11  267.86   76.01   1
   1  -6  11  209.24   88.22   1
  -1   6 -11  219.33   88.17   1
   1  -6  12  -16.41   37.54   1
   1  -6  12   13.53   18.96   1
  -1   6 -12   14.62   18.34   1
   1  -6  13   -6.42   19.80   1
  -1   6 -13   -0.65   19.46   1
  -1   5   0 3463.21  300.41   1
   1  -5   0 3245.71  830.37   1
   1  -5   0 3109.43 1216.57   1
   1  -5   0 3205.45 1216.58   1
  -1   5   0 3339.55  830.22   1
  -1   5   0 3353.00 1216.58   1
   1  -5   1  561.58  158.92   1
   1  -5   1  598.98  231.07   1
   1  -5   1  640.29  231.10   1
  -1   5  -1  801.00  159.66   1
  -1   5  -1  640.23  231.09   1
  -1   5  -1  608.42  193.18   1
   1  -5   212865.51 3201.64   1
   1  -5   212340.97 4696.23   1
   1  -5   212365.51 4696.25   1
  -1   5  -213189.53 3201.62   1
  -1   5  -213073.41 4696.27   1
  -1   5  -212926.23 3925.79   1
  -1   5  -3 5340.73 1417.44   1
   1  -5   3 5461.52 1377.22   1
   1  -5   3 5453.82 2019.37   1
   1  -5   3 5574.32 2019.42   1
  -1   5  -3 5944.70 1377.37   1
  -1   5  -3 5412.33 1687.79   1
   1  -5   4 2336.48  584.27   1
   1  -5   4 2221.55  567.96   1
   1  -5   4 2233.22  831.66   1
  -1   5  -4 2376.34  567.95   1
  -1   5  -4 2159.63  831.61   1
  -1   5  -4 2270.48  694.65   1
   1  -5   5 1769.11  423.77   1
   1  -5   5 1580.92  411.78   1
   1  -5   5 1493.41  411.78   1
   1  -5   5 1799.37  602.51   1
  -1   5  -5 1729.82  411.99   1
  -1   5  -5 1681.59  602.50   1
  -1   5  -5 1686.62  502.87   1
  -1   5  -5 1471.69  502.84   1
   1  -5   6 1339.80  307.39   1
  -1   5  -6 1300.86  307.46   1
   1  -5   6 1161.84  299.11   1
   1  -5   6 1075.69  299.19   1
   1  -5   6 1087.08  436.58   1
  -1   5  -6 1128.67  299.09   1
  -1   5  -7 2800.12  613.65   1
   1  -5   7 2588.41  596.44   1
   1  -5   7 1950.70  595.97   1
   1  -5   7 2684.09  872.67   1
   1  -5   7 2069.17  872.48   1
  -1   5  -7 2099.37  596.30   1
   1  -5   8  991.37  193.18   1
   1  -5   8  834.45  188.74   1
   1  -5   8  563.97  188.38   1
   1  -5   8  509.04  272.33   1
  -1   5  -8  592.30  188.15   1
  -1   5  -8  947.05  272.98   1
   1  -5   9   -8.46   28.40   1
   1  -5   9   27.94   19.01   1
  -1   5  -9   23.34   20.77   1
   1  -5  10 1003.96  261.86   1
  -1   5 -10 1032.98  261.77   1
   1  -5  10  972.01  256.87   1
   1  -5  11   90.93   50.40   1
   1  -5  11   83.04   40.29   1
  -1   5 -11   92.58   40.21   1
   1  -5  12  157.61   67.56   1
   1  -5  12  189.95   69.65   1
  -1   5 -12  166.53   69.26   1
   1  -4   0 5319.58 1336.62   1
   1  -4   0 5325.16 1959.90   1
   1  -4   0 5182.07 1959.89   1
  -1   4   0 5170.14 1336.48   1
  -1   4   0 5725.62 1959.92   1
  -1   4   0 5340.98 1638.53   1
   1  -4   1 2270.90  587.50   1
   1  -4   1 2411.74  860.77   1
   1  -4   1 2340.36  860.78   1
  -1   4  -1 2559.34  587.51   1
  -1   4  -1 2419.00  860.78   1
  -1   4  -1 2230.15  719.45   1
   1  -4   2 6455.69 1651.86   1
  -1   4  -2 6204.20  578.46   1
   1  -4   2 6512.15 1604.99   1
   1  -4   2 6498.95 2353.81   1
  -1   4  -2 6631.54 2353.80   1
   1  -4   3 3409.69  895.68   1
   1  -4   3 3104.51  870.18   1
   1  -4   3 3531.09 1275.87   1
  -1   4  -3 3874.91  870.45   1
  -1   4  -3 3514.90 1275.86   1
   1  -4   4 1080.06  294.67   1
   1  -4   4 1076.50  286.60   1
   1  -4   4 1094.52  286.69   1
   1  -4   4 1185.70  419.06   1
  -1   4  -4 1209.09  286.66   1
  -1   4  -4 1182.61  419.07   1
  -1   4  -4 1142.82  349.67   1
   1  -4   5 4195.58 1086.43   1
   1  -4   5 4165.67 1055.66   1
   1  -4   5 3977.43 1055.64   1
   1  -4   5 4160.58 1547.46   1
  -1   4  -5 4096.58 1055.57   1
  -1   4  -5 4051.28 1547.41   1
  -1   4  -5 4502.81 1292.99   1
   1  -4   6  533.60  115.70   1
   1  -4   6  573.11  132.00   1
   1  -4   6  426.72  129.33   1
   1  -4   6  494.82  186.71   1
  -1   4  -6  518.56  129.74   1
  -1   4  -6  541.61  186.71   1
  -1   4  -6  473.20  155.04   1
   1  -4   7  153.57   42.74   1
   1  -4   7  189.55   45.50   1
   1  -4   7  140.85   46.93   1
   1  -4   7  169.70   58.67   1
  -1   4  -7  150.25   45.84   1
  -1   4  -7   94.27   59.08   1
  -1   4  -7  164.10   47.27   1
   1  -4   8  251.97   79.77   1
   1  -4   8  489.07   85.76   1
  -1   4  -8  228.44   77.83   1
  -1   4  -8  519.24   86.17   1
   1  -4   8  452.35   85.29   1
   1  -4   8  255.78  118.35   1
  -1   4  -8  183.19   97.50   1
   1  -4   9 1935.70  498.40   1
   1  -4   9 1986.15  727.10   1
  -1   4  -9 2003.97  727.13   1
   1  -4  10  147.48   46.88   1
   1  -4  10  182.98   61.76   1
  -1   4 -10  159.74   63.83   1
   1  -4  11  542.11  141.62   1
   1  -4  11  533.35  193.29   1
  -1   4 -11  487.12  193.11   1
   1  -4  12   11.27   64.05   1
   1  -4  12    3.84   29.52   1
  -1   4 -12  -12.19   34.79   1
  -1   3   0 1887.99  186.41   1
   1  -3   0 2036.54  515.77   1
   1  -3   0 2074.86  755.86   1
   1  -3   0 2097.11  755.86   1
  -1   3   0 2144.11  515.70   1
  -1   3   0 2334.64  755.89   1
   1  -3   1 4777.69 1244.96   1
   1  -3   1 4899.82 1825.93   1
   1  -3   1 5085.97 1825.96   1
  -1   3  -1 4992.94 1244.95   1
  -1   3  -1 5113.38 1825.96   1
   1  -3   217227.90 5331.98   1
   1  -3   221176.47 5179.84   1
   1  -3   221513.86 7599.25   1
  -1   3  -223671.96 5180.00   1
  -1   3  -220913.32 7599.22   1
   1  -3   320282.81 3988.76   1
   1  -3   319772.38 5050.23   1
  -1   3  -319423.20 5050.25   1
   1  -3   318706.04 4906.00   1
   1  -3   319929.13 7197.36   1
  -1   3  -4 1321.37  354.87   1
   1  -3   4 1320.45  345.05   1
   1  -3   4 1374.16  345.24   1
   1  -3   4 1296.96  504.87   1
   1  -3   4 1392.42  504.96   1
  -1   3  -4 1379.12  345.08   1
  -1   3  -4 1450.42  421.60   1
   1  -3   519395.14 4732.18   1
   1  -3   518787.10 4597.04   1
   1  -3   518847.75 6743.45   1
  -1   3  -518802.97 4596.98   1
  -1   3  -518417.35 6743.47   1
  -1   3  -517310.50 5636.90   1
   1  -3   6  238.15   59.28   1
   1  -3   6  227.27   61.19   1
   1  -3   6  229.98   61.06   1
   1  -3   6  209.93   82.99   1
  -1   3  -6  224.00   60.48   1
  -1   3  -6  229.28   83.22   1
  -1   3  -6  208.55   68.35   1
   1  -3   7  948.53  220.05   1
   1  -3   7  693.93  219.05   1
   1  -3   7  954.54  319.33   1
   1  -3   7  798.56  319.21   1
  -1   3  -7  751.22  219.04   1
  -1   3  -7  964.54  319.44   1
  -1   3  -7  893.43  266.27   1
   1  -3   8 2838.22  515.15   1
   1  -3   8 1649.67  513.34   1
   1  -3   8 3246.49  906.51   1
   1  -3   8 2167.97  906.03   1
  -1   3  -8 1521.99  618.29   1
  -1   3  -8 3375.35  906.63   1
  -1   3  -8 2326.63  757.01   1
   1  -3   9  138.73   30.74   1
   1  -3   9  166.34   44.96   1
  -1   3  -9  110.11   39.85   1
  -1   3  -9   26.32   30.56   1
   1  -3  10  598.06  152.91   1
   1  -3  10  606.69  214.62   1
  -1   3 -10  534.68  214.47   1
   1  -3  11 1912.33  479.13   1
   1  -3  11 1800.16  696.81   1
  -1   3 -11 1964.50  697.06   1
   1  -3  12   19.14   57.94   1
   1  -3  12   -6.79   27.04   1
  -1   3 -12   -8.40   35.90   1
   1  -2   0 8987.34 2419.65   1
   1  -2   010001.55 3549.81   1
   1  -2   0 9762.33 3549.80   1
  -1   2   010160.19 2419.73   1
  -1   2   0 9520.43 3549.79   1
  -1   2  -124843.45 7479.53   1
   1  -2   133254.85 7265.97   1
   1  -2   122132.2710660.11   1
   1  -2   133126.4010660.23   1
  -1   2  -124774.67 7265.86   1
  -1   2  -136482.8110660.23   1
   1  -2   212311.34 2553.17   1
   1  -2   212772.99 3228.50   1
  -1   2  -212855.00 2553.09   1
  -1   2  -212609.82 3228.44   1
  -1   2  -212256.22 3228.45   1
   1  -2   212713.20 3136.30   1
   1  -2   212345.67 4600.93   1
   1  -2   328128.18 5006.77   1
  -1   2  -318802.47 5006.39   1
   1  -2   328039.12 4863.85   1
   1  -2   316411.91 7134.76   1
  -1   2  -328092.26 4863.82   1
  -1   2  -311245.92 5964.15   1
   1  -2   4 4892.24 1355.45   1
   1  -2   4 5547.34 1355.66   1
   1  -2   4 5154.94 1987.76   1
   1  -2   4 5354.39 1987.82   1
  -1   2  -4 5573.31 1355.63   1
  -1   2  -4 5385.47 1355.56   1
  -1   2  -4 5527.27 1987.84   1
  -1   2  -4 5652.46 1661.40   1
   1  -2   5  950.68  238.26   1
   1  -2   5  934.00  288.23   1
   1  -2   5 1194.23  288.21   1
   1  -2   5 1034.48  101.53   1
  -1   2  -5 1046.89  238.29   1
   1  -2   5 1180.90  280.55   1
  -1   2  -5 1156.75  280.32   1
  -1   2  -5 1191.00  409.68   1
  -1   2  -5 1254.03  341.97   1
   1  -2   6  372.99   95.70   1
   1  -2   6  444.34  107.07   1
   1  -2   6  387.10  106.95   1
  -1   2  -6  371.43   95.65   1
  -1   2  -6  455.28  107.31   1
   1  -2   6  378.69  105.24   1
   1  -2   6  418.72  125.67   1
  -1   2  -6  413.49  104.81   1
  -1   2  -6  404.80  125.69   1
   1  -2   7 2092.63  518.09   1
   1  -2   7 1777.48  518.03   1
   1  -2   7 2213.60  758.04   1
   1  -2   7 1961.49  758.04   1
   1  -2   7 2103.68  633.26   1
  -1   2  -7 1587.10  517.66   1
  -1   2  -7 2224.29  758.09   1
  -1   2  -7 2207.48  633.33   1
   1  -2   8  142.65   42.96   1
   1  -2   8  157.44   45.23   1
   1  -2   8   83.03   46.19   1
   1  -2   8  211.42   57.01   1
   1  -2   8  123.92   46.23   1
  -1   2  -8   45.74   41.67   1
  -1   2  -8  176.47   57.12   1
  -1   2  -8  182.68   47.03   1
   1  -2   9 8374.90 1802.04   1
   1  -2   910001.68 3235.77   1
  -1   2  -9 9898.28 3235.75   1
  -1   2  -9 7792.15 2704.55   1
  -1   2 -10  492.32   91.65   1
   1  -2  10  460.63   94.53   1
   1  -2  10  482.19  124.95   1
  -1   2 -10   91.43  101.75   1
   1  -2  11  135.54   51.62   1
   1  -2  11   -7.70   40.22   1
  -1   2 -11  137.72   46.61   1
   1  -2  12  -14.10   57.93   1
   1  -1   0 1245.10  308.36   1
   1  -1   0 1214.20  452.26   1
  -1   1   0 1249.41  308.34   1
  -1   1   0 1225.45  452.25   1
   1  -1   1 5237.32 1393.30   1
  -1   1  -1 5264.21 1393.33   1
   1  -1   1 5422.41 1353.52   1
   1  -1   1 5458.78 1353.53   1
   1  -1   1 5211.49 1985.52   1
  -1   1  -1 5799.69 1353.54   1
  -1   1  -1 5629.26 1353.54   1
  -1   1  -1 5424.90 1985.52   1
  -1   1  -2  985.69  223.47   1
  -1   1  -2 1014.52  270.05   1
  -1   1  -2 1035.69   94.89   1
   1  -1   2 1084.65  262.68   1
   1  -1   2 1018.47  262.57   1
   1  -1   2 1084.42  384.46   1
   1  -1   2 1058.79  384.50   1
  -1   1  -2 1079.44  262.60   1
  -1   1  -2 1060.84  384.48   1
   1  -1   3 3395.53  834.21   1
  -1   1  -3 3267.97  834.12   1
  -1   1  -3 3236.21  292.37   1
   1  -1   3 3169.49  810.47   1
   1  -1   3 3349.40  810.55   1
   1  -1   3 3042.88 1188.17   1
   1  -1   3 3161.32  993.03   1
  -1   1  -3 3375.66  810.53   1
  -1   1  -3 3417.48  810.50   1
  -1   1  -3 3179.01 1188.21   1
   1  -1   4 5463.07 1419.21   1
   1  -1   4 5755.55 1419.26   1
   1  -1   4 5557.96 2081.14   1
   1  -1   4 5461.65 2081.16   1
   1  -1   4 5806.44 1739.54   1
  -1   1  -4 5838.86 1419.31   1
  -1   1  -4 5695.53 1419.22   1
  -1   1  -4 5422.76 2081.16   1
  -1   1  -4 5788.09 1739.54   1
  -1   1  -5 1743.29  184.81   1
   1  -1   5 1967.84  509.99   1
   1  -1   5 2189.27  510.27   1
   1  -1   5 2151.08  746.73   1
   1  -1   5 2070.44  746.77   1
   1  -1   5 2149.78  623.97   1
  -1   1  -5 2097.98  510.12   1
  -1   1  -5 2084.15  509.96   1
  -1   1  -5 2014.67  746.73   1
   1  -1   6  766.49  199.52   1
  -1   1  -6  730.19  168.14   1
   1  -1   6  723.02  194.47   1
   1  -1   6  746.67  194.68   1
   1  -1   6  782.00  282.84   1
   1  -1   6  760.34  236.10   1
  -1   1  -6  706.12  194.21   1
  -1   1  -6  815.96  282.94   1
  -1   1  -6  808.20  236.20   1
   1  -1   7   34.60   24.47   1
   1  -1   7   24.21   21.48   1
   1  -1   7   41.74   20.87   1
   1  -1   7   44.49   21.44   1
   1  -1   7   48.20   17.78   1
  -1   1  -7   20.01   19.88   1
  -1   1  -7   50.54   21.76   1
  -1   1  -7   54.39   21.93   1
  -1   1  -7   41.43   16.39   1
   1  -1   8   16.37   26.04   1
   1  -1   8    6.64   16.63   1
   1  -1   8    8.36   21.87   1
   1  -1   8   16.32   15.39   1
  -1   1  -8   14.41   20.48   1
  -1   1  -8   30.05   17.79   1
  -1   1  -8   15.44   14.27   1
   1  -1   9  910.12  194.91   1
   1  -1   9 1003.11  231.10   1
  -1   1  -9  914.12  193.67   1
  -1   1  -9  946.93  230.80   1
  -1   1  -9  748.12   84.36   1
   1  -1  10  177.29   58.36   1
  -1   1 -10  236.56   61.06   1
   1  -1  10  228.68   65.32   1
  -1   1 -10  188.33   68.60   1
   1  -1  11  695.83   99.24   1
   1  -1  11  -11.62  111.32   1
   1   0   0 4384.72 1039.12   1
   1   0   0 3955.11 1039.07   1
   1   0   0 4232.73 1524.41   1
  -1   0   0 4300.81 1039.11   1
  -1   0   0 3686.55 1039.06   1
  -1   0   0 4346.37 1524.41   1
   1   0   1 7650.16 1671.54   1
   1   0   1 8042.49 2109.52   1
   1   0   1 8132.46  738.42   1
  -1   0  -1 8106.53  738.43   1
   1   0   1 8582.41 2049.37   1
   1   0   1 8221.09 3006.32   1
  -1   0  -1 8785.35 2049.40   1
  -1   0  -1 8558.59 2049.35   1
  -1   0  -1 8087.73 3006.32   1
   1   0   2 3548.72  935.18   1
   1   0   2 3666.21  327.79   1
  -1   0  -2 3540.63  935.13   1
   1   0   2 3558.54  908.66   1
   1   0   2 3698.10  908.68   1
   1   0   2 3705.52 1332.40   1
  -1   0  -2 3616.95  908.68   1
  -1   0  -2 3703.72  908.66   1
  -1   0  -2 3608.90 1332.42   1
   1   0   3 6975.30  649.77   1
  -1   0  -3 7166.44  649.81   1
   1   0   3 7509.31 1802.20   1
   1   0   3 7585.34 1802.15   1
   1   0   3 7130.55 2643.06   1
   1   0   3 7302.17 2643.11   1
  -1   0  -3 7633.68 1802.24   1
  -1   0  -3 7546.25 1802.15   1
  -1   0  -3 6956.34 2643.05   1
  -1   0  -3 6892.11 2643.06   1
   1   0   4  243.07   23.73   1
   1   0   4  281.63   64.54   1
   1   0   4  277.96   63.88   1
   1   0   4  233.03   90.86   1
   1   0   4  201.79   90.75   1
  -1   0  -4  281.04   63.78   1
  -1   0  -4  265.27   64.06   1
  -1   0  -4  193.64   90.91   1
  -1   0  -4  249.95   75.74   1
   1   0   5   76.93   21.95   1
   1   0   5   76.05   22.39   1
   1   0   5   64.05    9.09   1
  -1   0  -5   58.46   21.88   1
  -1   0  -5   68.69   10.65   1
   1   0   5   76.27   26.29   1
   1   0   5   74.67   24.96   1
  -1   0  -5   80.84   24.33   1
  -1   0  -5  109.80   26.00   1
  -1   0  -6  567.28   49.80   1
   1   0   6  534.63  132.96   1
   1   0   6  534.46  132.84   1
   1   0   6  600.24  191.63   1
   1   0   6  468.68  191.52   1
   1   0   6  451.91  159.65   1
  -1   0  -6  503.88  132.47   1
  -1   0  -6  600.65  132.51   1
  -1   0  -6  463.68  191.48   1
   1   0   7   16.71   19.13   1
   1   0   7   11.53   12.38   1
  -1   0  -7   15.29   15.10   1
  -1   0  -7   18.20    8.98   1
   1   0   7   22.81   22.81   1
   1   0   7   15.63   14.82   1
   1   0   7   13.04   15.41   1
  -1   0  -7   13.66   20.06   1
  -1   0  -7   -2.65   15.55   1
   1   0   8 4500.77 1066.10   1
   1   0   8 4047.55 1561.30   1
  -1   0  -8 4481.70 1065.76   1
  -1   0  -8 4060.09 1561.29   1
   1   0   9  904.87  243.25   1
  -1   0  -9  911.15  242.99   1
   1   0   9 1099.37  238.89   1
  -1   0  -9 1017.05  236.94   1
  -1   0  -9  844.89  286.99   1
   1   0  10  368.12   77.03   1
   1   0  10    0.63  104.77   1
  -1   0 -10  377.73   78.22   1
  -1   0 -10  348.43   90.95   1
   1   0  11  131.28   66.43   1
   1   1   012383.24 2724.40   1
   1   1   0 8373.10  953.40   1
   1   1   012737.33 2646.62   1
  -1  -1   013637.20 2646.70   1
  -1  -1   013278.17 3882.69   1
  -1  -1   0 9081.06 3245.62   1
   1   1   1  140.31   37.10   1
   1   1   1  136.91   13.31   1
   1   1   1  144.44   36.13   1
   1   1   1  132.11   49.88   1
   1   1   1  128.54   49.89   1
  -1  -1  -1  154.74   35.96   1
  -1  -1  -1  118.57   49.83   1
  -1  -1  -1  129.24   41.81   1
  -1  -1  -2 3447.79  335.94   1
   1   1   2 3731.52  930.41   1
   1   1   2 4054.15  930.43   1
   1   1   2 3808.13 1363.97   1
   1   1   2 3716.07 1363.97   1
  -1  -1  -2 3793.25  930.37   1
  -1  -1  -2 3878.55  930.34   1
  -1  -1  -2 3751.84 1363.95   1
   1   1   3 8092.69 1540.15   1
   1   1   3 7736.06 1940.89   1
   1   1   3 7677.62  680.28   1
  -1  -1  -3 7463.67 1540.37   1
   1   1   3 7249.37 1885.73   1
   1   1   3 7419.04 2765.56   1
  -1  -1  -3 7424.22 1885.68   1
  -1  -1  -3 7415.76 2765.54   1
  -1  -1  -3 7184.79 2765.53   1
  -1  -1  -3 7588.86 2311.86   1
   1   1   4   -0.17    5.16   1
  -1  -1  -4    1.09    6.82   1
   1   1   4    0.74   15.95   1
   1   1   4   11.49   15.21   1
   1   1   4    8.69    8.97   1
   1   1   4   -0.55    8.40   1
  -1  -1  -4    4.67   12.45   1
  -1  -1  -4   -7.22   14.18   1
  -1  -1  -4    2.92    9.15   1
   1   1   5 2175.53  560.66   1
   1   1   5 2263.08  560.63   1
   1   1   5 2354.78  820.57   1
   1   1   5 2209.01  820.56   1
   1   1   5 2173.56  685.79   1
  -1  -1  -5 2103.26  560.46   1
  -1  -1  -5 2249.93  560.47   1
  -1  -1  -5 2319.85  820.60   1
  -1  -1  -5 2269.10  685.86   1
   1   1   6  128.91   16.93   1
  -1  -1  -6  177.05   18.63   1
   1   1   6  170.26   45.55   1
   1   1   6  100.11   44.19   1
   1   1   6  191.89   59.22   1
   1   1   6  131.42   59.18   1
  -1  -1  -6  196.72   45.00   1
  -1  -1  -6  152.65   58.99   1
   1   1   7 2025.22  481.44   1
   1   1   7 2295.72  703.66   1
   1   1   7 1478.01  703.14   1
   1   1   7 1680.00  587.76   1
  -1  -1  -7 2080.78  481.24   1
  -1  -1  -7 2103.66  587.95   1
   1   1   8    9.46   19.68   1
   1   1   8   21.60   40.89   1
  -1  -1  -8   14.17   26.69   1
  -1  -1  -8   10.02   14.49   1
  -1  -1  -9  104.33   22.12   1
   1   1   9   96.75   47.26   1
   1   1   9   78.80   48.35   1
  -1  -1  -9  118.17   38.88   1
   1   1  10  328.28   79.52   1
   1   1  10   14.93   77.57   1
  -1  -1 -10  276.30   65.61   1
  -1  -1 -10  211.29   68.68   1
   1   2   0 2356.65  646.94   1
  -1  -2   0 2414.57  227.12   1
   1   2   0 2655.65  628.76   1
  -1  -2   0 2613.57  628.82   1
  -1  -2   0 2646.91  921.74   1
  -1  -2  -1 6360.48  593.63   1
   1   2   1 6594.08 1646.01   1
   1   2   1 6506.65 1645.85   1
   1   2   1 6513.43 2413.92   1
   1   2   1 6786.29 2017.95   1
  -1  -2  -1 6599.67 1645.95   1
  -1  -2  -1 6709.19 2413.93   1
   1   2   2 9633.18  845.24   1
  -1  -2  -2 9295.12  845.18   1
   1   2   2 8886.25 2343.61   1
   1   2   2 9660.83 2343.61   1
   1   2   2 9749.82 3437.39   1
   1   2   2 9292.17 3437.35   1
  -1  -2  -2 9116.73 2343.53   1
  -1  -2  -2 9060.48 3437.33   1
   1   2   3  142.79   35.95   1
   1   2   3  117.43   34.49   1
   1   2   3  110.67   45.92   1
   1   2   3  127.31   46.12   1
   1   2   3  127.71   38.66   1
  -1  -2  -3  165.01   35.29   1
  -1  -2  -3   99.70   45.86   1
  -1  -2  -3  111.21   39.01   1
   1   2   4   55.51    8.89   1
   1   2   4   57.92   22.26   1
   1   2   4   47.40   21.19   1
   1   2   4   59.70   22.81   1
   1   2   4   52.46   22.68   1
  -1  -2  -4   50.74   20.98   1
  -1  -2  -4   58.19   20.07   1
   1   2   5 1236.05  300.21   1
   1   2   5 1397.69  130.56   1
   1   2   5 1499.41  357.22   1
   1   2   5 1364.90  521.61   1
   1   2   5 1352.49  521.57   1
  -1  -2  -5 1493.85  357.08   1
  -1  -2  -5 1509.00  436.09   1
  -1  -2  -6 1920.75  156.55   1
   1   2   6 1826.84  426.08   1
   1   2   6 1273.30  425.10   1
   1   2   6 1958.94  622.11   1
   1   2   6 1538.74  621.92   1
   1   2   6 1437.93  519.65   1
  -1  -2  -6 2058.89  425.90   1
  -1  -2  -7 1805.14  150.37   1
   1   2   7 1702.85  407.65   1
   1   2   7 1780.67  595.13   1
   1   2   7  946.88  594.40   1
  -1  -2  -7 1855.18  407.58   1
   1   2   8  334.97   91.42   1
   1   2   8  227.02  115.84   1
  -1  -2  -8  319.92   83.99   1
  -1  -2  -8  336.22   97.22   1
   1   2   9   27.81   42.73   1
   1   2   9   13.98   35.14   1
  -1  -2  -9   65.28   36.12   1
  -1  -2  -9   56.13   29.31   1
   1   2  10 2035.11  211.22   1
  -1  -2 -10    1.81  226.75   1
   1   3   0  574.66   59.07   1
   1   3   0  699.28  161.20   1
   1   3   0  648.62  234.95   1
  -1  -3   0  617.77  161.47   1
  -1  -3   0  656.76  234.97   1
  -1  -3   0  675.58  196.46   1
   1   3   110371.63  866.99   1
  -1  -3  -1 9128.04  866.78   1
   1   3   1 9371.34 2403.71   1
   1   3   1 9557.31 2403.62   1
   1   3   1 9399.99 3525.34   1
  -1  -3  -1 9379.36 2403.64   1
  -1  -3  -1 9647.84 3525.34   1
  -1  -3  -2 8130.19 1672.04   1
   1   3   2 7497.38 2048.16   1
   1   3   2 8478.63 2048.16   1
   1   3   2 7851.09 3003.49   1
   1   3   2 8613.21 3003.54   1
   1   3   2 8563.99 2510.96   1
  -1  -3  -2 8218.10 3003.50   1
  -1  -3  -2 7879.03 2510.91   1
   1   3   3 2185.36  514.59   1
   1   3   3 2108.10  514.35   1
   1   3   3 2028.66  752.69   1
   1   3   3 2063.03  752.74   1
   1   3   3 1915.18  629.29   1
  -1  -3  -3 2187.69  514.42   1
  -1  -3  -3 2037.88  752.68   1
  -1  -3  -3 2073.38  629.35   1
   1   3   4  116.53   37.48   1
   1   3   4  126.56   36.94   1
   1   3   4  135.36   48.47   1
   1   3   4  125.78   48.33   1
   1   3   4  127.55   40.26   1
  -1  -3  -4  129.90   37.05   1
  -1  -3  -4  123.44   40.59   1
  -1  -3  -5   24.70   10.05   1
   1   3   5   31.32   22.49   1
   1   3   5   35.49   19.83   1
   1   3   5   24.79   16.24   1
   1   3   5   27.26   15.78   1
   1   3   5   23.83   12.93   1
  -1  -3  -5   37.50   19.89   1
  -1  -3  -6  898.62   72.81   1
   1   3   6  813.76  192.14   1
   1   3   6  692.08  277.63   1
   1   3   6  485.58  277.47   1
  -1  -3  -6  827.01  191.65   1
  -1  -3  -7 1832.71  364.66   1
   1   3   7 1859.13  435.01   1
   1   3   7 1340.03  634.77   1
  -1  -3  -7 1844.87  530.82   1
  -1  -3  -8  290.29   29.97   1
   1   3   8  316.96   78.83   1
   1   3   8   82.45   91.55   1
  -1  -3  -8  274.96   68.66   1
  -1  -3  -9   14.26   45.58   1
  -1  -3  -9  176.49   27.58   1
   1   3   9  200.57   67.79   1
   1   4   0  385.12   85.50   1
   1   4   0  393.71   35.05   1
   1   4   0  344.57  134.77   1
  -1  -4   0  386.63   94.43   1
  -1  -4   0  336.70  134.72   1
  -1  -4   0  346.07  112.84   1
   1   4   1 6216.68  512.75   1
  -1  -4  -1 5900.18 1161.62   1
   1   4   1 5719.80 1418.90   1
   1   4   1 5151.46 2080.11   1
   1   4   1 5769.96 2080.15   1
  -1  -4  -1 5638.38 2080.15   1
  -1  -4  -1 5252.78 1739.02   1
   1   4   2 1509.24  473.67   1
   1   4   2 2250.17  473.39   1
  -1  -4  -2 2366.49  206.93   1
   1   4   2 2147.01  833.05   1
   1   4   2 2453.28  833.16   1
   1   4   2 2306.00  696.62   1
  -1  -4  -2 2330.66  569.30   1
  -1  -4  -2 2442.83  833.13   1
   1   4   3  597.73   57.93   1
  -1  -4  -3  623.48  136.57   1
  -1  -4  -3  646.71   58.24   1
   1   4   3  623.51  155.78   1
   1   4   3  622.57  155.64   1
   1   4   3  575.30  224.74   1
   1   4   3  577.35  224.77   1
   1   4   4 1427.72  146.24   1
  -1  -4  -4 1833.14  147.22   1
   1   4   4 1701.32  400.68   1
   1   4   4 1456.00  400.66   1
   1   4   4 1532.67  584.82   1
   1   4   4 1466.95  584.82   1
  -1  -4  -4 1713.02  400.62   1
  -1  -4  -5  535.91  109.16   1
   1   4   5  524.29  121.31   1
   1   4   5  405.27  172.98   1
   1   4   5  333.33  172.83   1
  -1  -4  -5  530.81  145.11   1
   1   4   6  786.53  149.24   1
   1   4   6  338.91  210.33   1
   1   4   6  306.77  210.48   1
  -1  -4  -6  744.23  147.26   1
  -1  -4  -6  682.37  176.57   1
   1   4   7 1425.22  303.20   1
   1   4   7  351.57  438.45   1
  -1  -4  -7 1403.40  302.46   1
  -1  -4  -7 1498.98  367.71   1
  -1  -4  -8    5.73   13.60   1
   1   4   8    2.58   51.08   1
  -1  -4  -8   23.20   37.91   1
   1   5   0  189.68   20.37   1
  -1  -5   0  207.47   52.71   1
  -1  -5   0  198.90   20.57   1
   1   5   0  197.64   51.77   1
   1   5   0  184.77   72.32   1
  -1  -5   0  196.57   72.24   1
   1   5   1 3664.48  327.27   1
  -1  -5  -1 3499.71  327.23   1
   1   5   1 3551.78  903.47   1
   1   5   1 3599.42 1323.56   1
   1   5   1 3730.02 1323.55   1
  -1  -5  -1 3615.12  903.62   1
  -1  -5  -1 3620.34 1323.55   1
   1   5   2  271.15   61.29   1
   1   5   2  202.33   60.88   1
   1   5   2  209.54   83.77   1
   1   5   2  242.63   83.89   1
   1   5   2  204.42   70.48   1
  -1  -5  -2  241.99   60.70   1
  -1  -5  -2  210.15   83.63   1
  -1  -5  -2  243.87   70.86   1
   1   5   3  874.98   98.23   1
   1   5   3 1130.96  267.96   1
   1   5   3 1037.23  268.00   1
   1   5   3 1049.77  389.60   1
   1   5   3  951.94  389.50   1
  -1  -5  -3 1197.09  268.01   1
  -1  -5  -3 1242.15  326.37   1
  -1  -5  -4 1101.76  102.75   1
   1   5   4 1090.13  277.02   1
  -1  -5  -4 1089.10  277.05   1
   1   5   5 1142.75  322.12   1
  -1  -5  -5 1506.24  321.90   1
  -1  -5  -5 1691.51  141.51   1
  -1  -5  -6  143.59   20.16   1
   1   5   6  136.07   49.68   1
  -1  -5  -6  124.89   43.20   1
   1   5   7  143.80   54.60   1
  -1  -5  -7  155.14   51.62   1
  -1  -5  -7  184.49   55.53   1
  -1  -5  -8   94.63   18.83   1
   1   5   8  120.97   50.11   1
  -1  -5  -8   -3.35   44.96   1
   1   6   0   65.92   10.76   1
   1   6   0   70.54   27.17   1
   1   6   0   71.50   30.06   1
  -1  -6   0   90.94   30.18   1
  -1  -6   0   76.94   30.02   1
  -1  -6   0   82.59   26.00   1
   1   6   1 1751.16  339.43   1
   1   6   1 1476.95  147.15   1
  -1  -6  -1 1807.37  148.05   1
   1   6   1 1450.46  402.83   1
   1   6   1 1558.17  588.56   1
   1   6   1 1608.44  588.55   1
  -1  -6  -1 1550.06  588.49   1
   1   6   2    3.14    8.99   1
  -1  -6  -2   12.64   11.15   1
   1   6   2  195.89   29.27   1
   1   6   2   45.14   25.31   1
  -1  -6  -2  143.21   27.11   1
  -1  -6  -3 1423.75  316.76   1
  -1  -6  -3 1496.92  138.51   1
   1   6   3 1555.59  376.81   1
  -1  -6  -4  951.70  215.40   1
  -1  -6  -4 1002.87   93.58   1
   1   6   4  982.11  250.35   1
  -1  -6  -5   41.10   13.13   1
   1   6   5   56.69   30.98   1
  -1  -6  -5   35.77   25.53   1
   1   6   6  137.66   46.19   1
  -1  -6  -6   70.03   36.21   1
  -1  -6  -6   87.09   34.82   1
  -1  -6  -7   17.40   13.70   1
   1   6   7    5.82   32.09   1
  -1  -6  -7    0.30   27.73   1
   1   7   0 3612.15  360.76   1
  -1  -7   0 3557.35  819.25   1
   1   7   0 3611.97  996.25   1
   1   7   0 4055.36 1458.95   1
  -1  -7   0 4116.23 1458.91   1
  -1  -7   0 4555.76 1220.06   1
  -1  -7  -1  852.58   79.37   1
   1   7   1  840.45  212.32   1
  -1  -7  -1  799.33  212.37   1
  -1  -7  -2 2102.22  191.98   1
   1   7   2 2048.63  524.75   1
  -1  -7  -3  129.93   18.58   1
   1   7   3  120.79   45.68   1
  -1  -7  -3  127.56   44.39   1
  -1  -7  -4  445.59   48.84   1
   1   7   4  516.81  124.99   1
  -1  -7  -4  492.77  125.78   1
   1   7   5  299.83   81.11   1
  -1  -7  -5  288.85   79.57   1
  -1  -7  -5  287.09   92.09   1
  -1  -7  -6  133.76   21.14   1
   1   7   6  187.54   49.85   1
  -1  -7  -6   12.68   40.88   1
  -1  -8   0 8547.63 2064.06   1
  -1  -8   0 8107.43 2529.54   1
   1   8   1 1174.19  270.46   1
  -1  -8  -1 1038.99  270.68   1
  -1  -8  -1 1031.95  328.27   1
  -1  -8  -2 1551.88  149.23   1
   1   8   2 1696.50  405.36   1
  -1  -8  -2 1622.10  405.11   1
  -1  -8  -3   79.23   16.47   1
   1   8   3   53.41   34.70   1
  -1  -8  -3   76.48   37.41   1
  -1  -8  -4    1.84   13.10   1
   1   8   4    6.89   29.50   1
  -1  -8  -4   23.10   32.15   1
   1   8   5   12.01   35.85   1
  -1  -8  -5    2.48   23.52   1
  -1  -8  -5    7.74   18.53   1
  -1  -9   0 1750.92  163.88   1
  -1  -9   0 1799.93  445.79   1
   1   9   1  570.26  139.80   1
  -1  -9  -1  623.32  140.39   1
  -1  -9  -1  627.22   61.07   1
   1   9   2  325.80   96.63   1
  -1  -9  -2  367.24   95.31   1
  -1  -9  -2  349.70  109.32   1
  -1  -9  -3   35.83   32.42   1
   1   9   3   67.60   27.28   1
  -1  -9  -3   41.38   23.26   1
  -1  -9  -4  187.22   26.30   1
   1   9   4  173.05   58.00   1
  -1  -9  -4  157.40   60.12   1
   1  10   0  -12.22   28.86   1
  -1 -10   0   -2.56   37.02   1
  -1 -10   0   10.08   16.72   1
   1  10   1    6.52   39.84   1
  -1 -10  -1   36.03   34.76   1
  -1 -10  -1   19.14   19.11   1
   1  10   2   -3.85   27.15   1
  -1 -10  -2    3.84   24.70   1
  -1 -10  -2    5.44   13.73   1
   1  11   0   47.30   33.40   1
  -1 -11   0   39.44   35.82   1
   1  11   1   94.71   49.84   1
  -1 -11  -1  169.31   49.07   1
   2 -13   3   18.29   46.68   1
   2 -13   4   31.38   39.23   1
   2 -13   5   -5.91   23.94   1
   2 -13   6   51.87   53.81   1
   2 -13   7  179.78   63.06   1
   2 -13   8  243.56   80.05   1
   2 -12   0  -31.24   36.68   1
   2 -12   1   22.86   30.82   1
   2 -12   2  170.66   72.72   1
   2 -12   3 1039.86  266.00   1
   2 -12   4   -4.28   32.75   1
   2 -12   5   63.84   28.98   1
   2 -12   5   13.21   33.42   1
  -2  12  -5    5.81   27.66   1
   2 -12   6   27.13   44.60   1
   2 -12   6   -4.19   39.53   1
  -2  12  -6   -3.30   23.78   1
   2 -12   7  548.62   89.75   1
   2 -12   7  523.50  130.21   1
  -2  12  -7    6.82  122.38   1
   2 -12   8  605.07  114.79   1
   2 -12   8  752.16  162.06   1
  -2  12  -8    5.58  154.38   1
   2 -12   9   85.61   67.49   1
   2 -12   9  134.33   52.30   1
  -2  12  -9   17.73   37.06   1
   2 -12  10    9.15   64.03   1
   2 -11   0   13.04   19.73   1
   2 -11   2  748.02  192.92   1
   2 -11   3  148.22   37.99   1
   2 -11   3   29.73   37.02   1
   2 -11   4   64.47   47.48   1
   2 -11   4  162.79   61.18   1
  -2  11  -4  166.89   58.99   1
   2 -11   5    6.88   26.54   1
   2 -11   5   51.69   41.93   1
  -2  11  -5   -2.25   27.59   1
   2 -11   6  135.12   68.54   1
   2 -11   6  298.15   96.80   1
  -2  11  -6  257.28   92.22   1
  -2  11  -7   86.99   35.50   1
   2 -11   7   72.52   42.67   1
   2 -11   7  104.80   50.48   1
   2 -11   8  116.32   50.93   1
   2 -11   8  127.11   56.65   1
  -2  11  -8   94.53   52.14   1
   2 -11   9   64.55   54.51   1
   2 -11   9  157.12   58.32   1
  -2  11  -9  107.36   53.37   1
  -2  11 -10  173.23   53.02   1
   2 -11  10  175.60   66.37   1
   2 -11  10  146.04   70.59   1
   2 -11  11   36.08   47.90   1
   2 -11  11   25.23   28.48   1
  -2  11 -11   15.26   25.69   1
   2 -10   0   16.41   26.32   1
   2 -10   1  221.80   67.71   1
   2 -10   2 1265.33  157.06   1
   2 -10   2  749.78  220.16   1
   2 -10   2   28.15  218.92   1
   2 -10   3  651.76  175.90   1
   2 -10   3  705.55  253.84   1
  -2  10  -3  684.96  252.90   1
   2 -10   4 1572.18  329.58   1
   2 -10   4 1560.73  569.05   1
  -2  10  -4 1514.72  568.65   1
   2 -10   5  242.87   86.18   1
   2 -10   5  346.86  121.83   1
  -2  10  -5  337.74  120.53   1
   2 -10   6  320.07   84.43   1
   2 -10   6  632.28  118.05   1
  -2  10  -6  611.81  117.59   1
  -2  10  -6   -0.20   93.84   1
   2 -10   7  531.17  109.22   1
   2 -10   7  415.32  166.73   1
  -2  10  -7  414.23  167.43   1
  -2  10  -8  644.94  167.02   1
   2 -10   8  666.17  167.05   1
   2 -10   8  598.93  235.51   1
   2 -10   9   20.21   19.62   1
   2 -10   9   32.24   63.54   1
  -2  10  -9    9.49   22.95   1
   2 -10  10   46.70   25.41   1
  -2  10 -10   53.28   24.92   1
   2 -10  10   69.90   68.72   1
   2 -10  11  -11.18   59.76   1
   2 -10  11   35.08   26.05   1
  -2  10 -11   10.42   23.59   1
   2  -9   0 2438.86  613.00   1
   2  -9   1   95.80   35.94   1
  -2   9  -2  423.18   44.89   1
   2  -9   2  518.08  116.49   1
   2  -9   2  572.12  165.17   1
   2  -9   2  303.88  164.67   1
   2  -9   3   17.65   18.57   1
   2  -9   3    9.44   19.98   1
   2  -9   3   -4.29   17.74   1
  -2   9  -3   -3.38   18.48   1
  -2   9  -3   -5.43   12.69   1
   2  -9   4 2093.53  487.79   1
   2  -9   4 2392.68  712.38   1
   2  -9   4 1221.90  711.48   1
  -2   9  -4 2418.75  712.21   1
  -2   9  -4 1783.23  594.79   1
   2  -9   5   75.74   21.43   1
   2  -9   5   99.62   39.60   1
  -2   9  -5   67.71   26.35   1
  -2   9  -5   18.32   19.67   1
   2  -9   6 1444.53  192.15   1
   2  -9   6 1298.61  273.10   1
  -2   9  -6 1199.59  272.81   1
  -2   9  -6    7.67  225.93   1
   2  -9   7 3476.13  829.33   1
   2  -9   7 3156.44 1212.05   1
  -2   9  -7 3293.29 1212.02   1
   2  -9   8  922.94  243.59   1
   2  -9   8  979.49  243.14   1
  -2   9  -8  910.65  344.57   1
   2  -9   9   58.53   55.34   1
   2  -9   9   61.85   25.39   1
  -2   9  -9   66.39   31.98   1
  -2   9 -10   13.40   18.70   1
   2  -9  10   31.98   34.66   1
   2  -9  10    2.96   23.44   1
   2  -9  11  943.11  237.72   1
  -2   9 -11 1121.62  275.98   1
   2  -9  11 1047.58  390.26   1
   2  -9  12   -5.25   41.60   1
   2  -9  12    7.91   19.85   1
  -2   9 -12    1.24   21.82   1
  -2   8   0   59.17   13.53   1
   2  -8   0   60.19   26.83   1
  -2   8   0   72.87   33.76   1
  -2   8  -1 1847.11  166.15   1
   2  -8   1 1856.90  454.20   1
   2  -8   1 1826.91  662.98   1
   2  -8   1 1744.16  662.95   1
  -2   8  -1 1717.91  454.29   1
   2  -8   2 1321.05  336.11   1
   2  -8   2 1822.20  583.38   1
   2  -8   2 1547.53  583.24   1
  -2   8  -2 1198.03  398.88   1
  -2   8  -2 1912.51  583.38   1
   2  -8   3  540.82  127.63   1
   2  -8   3  534.68  181.89   1
   2  -8   3  388.47  181.69   1
  -2   8  -3  362.71  127.70   1
  -2   8  -3  602.70  182.27   1
  -2   8  -3  496.39  151.79   1
  -2   8  -4  490.01   45.83   1
   2  -8   4  530.63  122.78   1
   2  -8   4  541.54  175.28   1
   2  -8   4  352.03  175.06   1
  -2   8  -4  384.24  122.16   1
  -2   8  -4  525.73  175.16   1
   2  -8   5  689.61  171.14   1
   2  -8   5  776.84  246.97   1
   2  -8   5  566.71  246.74   1
  -2   8  -5  510.37  170.25   1
  -2   8  -5  822.47  246.99   1
  -2   8  -5  645.72  205.65   1
   2  -8   6  564.89  163.73   1
   2  -8   6  872.49  161.78   1
   2  -8   6  956.04  231.71   1
  -2   8  -6  933.58  231.60   1
  -2   8  -6  749.50  192.14   1
  -2   8  -6  116.12  191.69   1
   2  -8   7 5785.22 1576.25   1
   2  -8   7 8552.56 2821.34   1
  -2   8  -7 7867.32 2821.15   1
  -2   8  -8 1389.57  340.17   1
   2  -8   8 1150.25  331.89   1
   2  -8   8 1317.49  482.65   1
   2  -8   9   38.24   33.17   1
   2  -8   9   52.89   27.53   1
  -2   8  -9   43.40   26.63   1
   2  -8  10   25.41   32.17   1
   2  -8  10   43.10   26.29   1
  -2   8 -10   33.90   24.97   1
   2  -8  11   78.97   42.47   1
   2  -8  11  102.35   44.13   1
  -2   8 -11  101.72   43.53   1
   2  -8  12   36.22   50.83   1
   2  -8  12   -1.53   24.59   1
  -2   8 -12    7.21   22.69   1
   2  -7   0  128.00   37.03   1
  -2   7   0   99.46   38.72   1
  -2   7   0  134.40   40.66   1
  -2   7  -1  111.95   14.82   1
   2  -7   1  112.57   35.84   1
   2  -7   1  112.76   44.43   1
   2  -7   1  104.43   44.90   1
  -2   7  -1  136.03   36.04   1
  -2   7  -2  912.47   83.49   1
   2  -7   2  829.13  226.54   1
   2  -7   2  920.07  329.43   1
   2  -7   2  856.56  329.43   1
  -2   7  -2  830.92  226.26   1
  -2   7  -2  980.04  329.45   1
   2  -7   3    6.58    9.69   1
   2  -7   3   -6.88   21.32   1
   2  -7   3   17.42   11.99   1
  -2   7  -3  -13.21   24.07   1
  -2   7  -3   -0.00   11.65   1
  -2   7  -3    4.70    8.79   1
   2  -7   4 1248.83  310.31   1
   2  -7   4 1192.02  302.06   1
   2  -7   4 1113.15  440.65   1
  -2   7  -4 1109.04  301.84   1
  -2   7  -4 1237.75  440.55   1
  -2   7  -4 1231.41  367.90   1
  -2   7  -5   63.29   18.69   1
   2  -7   5   54.46   28.29   1
   2  -7   5   47.88   23.22   1
   2  -7   5   36.63   23.63   1
  -2   7  -5   13.99   24.63   1
  -2   7  -5   55.73   16.38   1
   2  -7   6  584.05  180.58   1
   2  -7   6  994.26  215.71   1
   2  -7   6  855.72  210.79   1
   2  -7   6  700.79  304.78   1
  -2   7  -6  655.86  209.93   1
  -2   7  -6  986.59  305.11   1
  -2   7  -6  939.76  254.00   1
  -2   7  -6  758.14  253.91   1
  -2   7  -7  100.41   32.55   1
   2  -7   7  116.30   39.85   1
   2  -7   7  106.36   43.73   1
  -2   7  -8 1586.34  413.65   1
   2  -7   8 1669.46  403.64   1
   2  -7   8 1550.99  587.64   1
   2  -7   9   20.93   31.84   1
   2  -7   9   15.20   17.12   1
  -2   7  -9   21.47   17.09   1
   2  -7  10  454.81  125.11   1
  -2   7 -10  455.96  124.61   1
   2  -7  10  509.00  128.46   1
   2  -7  11 1733.61  352.75   1
   2  -7  11 1620.20  605.78   1
  -2   7 -11 1608.63  605.61   1
   2  -7  12   -3.97   56.44   1
   2  -7  12   14.88   24.37   1
  -2   7 -12   11.25   21.81   1
  -2   6   0  474.37   42.17   1
   2  -6   0  343.80  110.74   1
   2  -6   0  407.99  159.44   1
  -2   6   0  451.36  111.09   1
   2  -6   1  316.64  186.02   1
   2  -6   1  515.83  314.87   1
   2  -6   1  426.44  314.84   1
  -2   6  -1 1171.80  216.79   1
  -2   6  -1 1274.27  263.75   1
  -2   6  -2 3991.53  358.91   1
   2  -6   2 3747.58  992.47   1
   2  -6   2 4129.81 1454.75   1
   2  -6   2 3880.02 1454.74   1
  -2   6  -2 4011.91  992.72   1
  -2   6  -2 3976.95 1454.70   1
  -2   6  -3 7307.30 1770.73   1
   2  -6   3 6354.67 1720.23   1
   2  -6   3 6942.71 2522.58   1
   2  -6   3 6709.64 2522.60   1
  -2   6  -3 6843.27 1720.39   1
  -2   6  -3 6942.67 2108.55   1
  -2   6  -4 2170.19  509.78   1
   2  -6   4 1809.12  495.94   1
   2  -6   4 2238.95  725.36   1
   2  -6   4 1778.06  725.23   1
  -2   6  -4 2181.73  495.74   1
  -2   6  -4 1788.29  605.79   1
   2  -6   5  220.40   51.83   1
   2  -6   5  173.34   51.64   1
   2  -6   5  226.38   53.71   1
   2  -6   5  125.48   51.92   1
  -2   6  -5  161.07   53.26   1
  -2   6  -5  215.03   71.80   1
   2  -6   6 1801.90  408.19   1
   2  -6   6 1386.17  407.94   1
   2  -6   6 1741.33  397.08   1
   2  -6   6 1232.61  396.63   1
  -2   6  -6 1396.92  396.85   1
  -2   6  -6 1622.38  579.80   1
  -2   6  -6 1671.66  483.91   1
   2  -6   7 2149.10  428.90   1
   2  -6   7 1946.79  416.95   1
   2  -6   7 1149.33  415.96   1
   2  -6   7 1289.48  608.23   1
  -2   6  -7 1126.56  416.14   1
  -2   6  -7 2148.82  608.59   1
  -2   6  -7 1655.67  507.56   1
  -2   6  -8 1200.42  329.87   1
   2  -6   8 1332.26  322.51   1
   2  -6   8 1298.95  468.60   1
   2  -6   9   36.87   23.96   1
  -2   6  -9   36.54   23.26   1
   2  -6   9  132.82   43.20   1
   2  -6  10   -9.82   30.15   1
   2  -6  10    5.77   21.13   1
  -2   6 -10   11.04   20.60   1
   2  -6  11  631.18  169.42   1
   2  -6  11  654.56  237.66   1
  -2   6 -11  632.44  237.32   1
   2  -6  12   17.70   55.42   1
   2  -6  12    7.35   25.81   1
  -2   6 -12   -6.92   21.57   1
   2  -5   0 8528.52 2232.59   1
   2  -5   0 9103.04 3274.40   1
   2  -5   0 8461.69 3274.34   1
  -2   5   0 8693.67 2232.51   1
  -2   5   0 9312.03 2737.41   1
   2  -5   1 6134.33 1579.85   1
   2  -5   1 6338.27 2316.78   1
   2  -5   1 6049.61 2316.76   1
  -2   5  -1 6314.46 1579.86   1
  -2   5  -1 6736.66 2316.82   1
  -2   5  -1 6301.64 1936.70   1
   2  -5   2   81.25   28.24   1
   2  -5   2   71.87   30.40   1
   2  -5   2   72.12   30.77   1
  -2   5  -2   75.67   27.58   1
  -2   5  -2   86.06   30.43   1
   2  -5   318583.30 4957.36   1
   2  -5   319831.44 7272.29   1
   2  -5   320242.57 7272.35   1
  -2   5  -319405.01 4957.38   1
  -2   5  -320677.28 7272.31   1
   2  -5   4 7003.86 1737.64   1
   2  -5   4 8255.29 2129.10   1
   2  -5   4 8783.43 3122.58   1
   2  -5   4 8920.83 3122.64   1
  -2   5  -4 8965.13 2129.37   1
  -2   5  -4 8764.33 3122.55   1
   2  -5   5 2571.68  602.04   1
   2  -5   5 2266.16  601.90   1
   2  -5   5 2405.69  585.05   1
   2  -5   5 2198.70  585.07   1
  -2   5  -5 2163.69  584.98   1
  -2   5  -5 2265.82  856.42   1
  -2   5  -5 2370.93  715.43   1
   2  -5   6 7107.41 1686.67   1
   2  -5   6 5565.86 1686.41   1
  -2   5  -6 7505.35 1686.70   1
   2  -5   6 6523.40 1638.57   1
   2  -5   6 5079.10 1638.18   1
  -2   5  -6 5928.52 1638.45   1
  -2   5  -6 7097.20 2007.69   1
   2  -5   7  498.23  108.61   1
   2  -5   7  598.45  122.57   1
  -2   5  -7  538.48  122.27   1
   2  -5   7  340.13  120.81   1
   2  -5   7  368.79  171.96   1
  -2   5  -7  272.83  120.17   1
  -2   5  -7  523.00  142.94   1
   2  -5   8 3172.52  533.29   1
   2  -5   8 3180.81  519.64   1
  -2   5  -8 3044.91  757.01   1
  -2   5  -8  620.91  631.28   1
   2  -5   9  609.14   92.99   1
  -2   5  -9  565.82   92.48   1
   2  -5   9  557.65   98.69   1
  -2   5  -9   -0.32  104.31   1
   2  -5  10    3.63   43.31   1
   2  -5  10   -0.96   21.25   1
  -2   5 -10    2.30   19.61   1
   2  -5  11   57.19   46.43   1
   2  -5  11   34.16   28.80   1
  -2   5 -11   41.70   26.78   1
   2  -5  12   10.48   25.69   1
  -2   5 -12   13.67   17.87   1
   2  -5  12   -7.44   55.41   1
  -2   4   0  202.20   20.20   1
   2  -4   0  191.65   52.56   1
   2  -4   0  199.99   73.92   1
   2  -4   0  188.01   74.04   1
  -2   4   0  214.40   51.92   1
  -2   4   0  199.84   73.87   1
  -2   4  -1  551.25  143.90   1
  -2   4  -1  549.82  143.92   1
   2  -4   1  533.80  140.49   1
   2  -4   1  536.33  204.42   1
   2  -4   1  558.44  204.48   1
  -2   4  -1  612.31  140.69   1
   2  -4   2 1515.36  383.20   1
   2  -4   2 1906.48  473.93   1
   2  -4   2 1907.83  474.01   1
  -2   4  -2 1804.97  460.49   1
  -2   4  -2 1935.80  674.62   1
  -2   4  -2 1903.54  674.61   1
   2  -4   3  975.81  267.38   1
   2  -4   3 1303.57  326.06   1
  -2   4  -3 1270.30  326.06   1
   2  -4   3 1251.93  316.95   1
   2  -4   3 1306.95  463.59   1
  -2   4  -3 1444.82  317.21   1
   2  -4   4 2336.51  568.20   1
  -2   4  -4 2006.27  459.07   1
  -2   4  -4 2072.97  568.15   1
   2  -4   4 2116.22  552.17   1
   2  -4   4 2166.00  552.31   1
   2  -4   4 2252.11  808.60   1
  -2   4  -4 2284.57  675.53   1
   2  -4   5 1543.52  379.85   1
   2  -4   5 1402.75  369.23   1
   2  -4   5 1369.06  369.39   1
   2  -4   5 1526.09  539.91   1
  -2   4  -5 1391.59  369.38   1
  -2   4  -5 1453.14  539.89   1
  -2   4  -5 1506.50  450.82   1
   2  -4   6  220.34   58.02   1
   2  -4   6  212.00   59.37   1
   2  -4   6  239.44   59.24   1
   2  -4   6  205.83   59.14   1
  -2   4  -6  130.47   58.88   1
  -2   4  -6  260.58   59.47   1
  -2   4  -6  229.33   67.95   1
   2  -4   7   78.95   30.59   1
   2  -4   7  123.53   37.46   1
   2  -4   7   75.51   36.40   1
   2  -4   7  123.10   41.84   1
  -2   4  -7   60.05   33.67   1
  -2   4  -7  121.14   42.00   1
  -2   4  -7  115.67   33.20   1
   2  -4   8   21.69   37.16   1
   2  -4   8   22.35   19.16   1
  -2   4  -8   29.56   19.93   1
  -2   4  -8   21.01   13.23   1
   2  -4   9 1500.67  243.67   1
   2  -4   9 1442.23  349.27   1
  -2   4  -9 1404.60  349.05   1
  -2   4  -9  156.55  290.08   1
   2  -4  10  181.92   55.69   1
   2  -4  10  210.94   50.06   1
  -2   4 -10  180.34   48.72   1
  -2   4 -10   -6.23   39.35   1
   2  -4  11   21.99   21.37   1
   2  -4  11   23.14   49.91   1
  -2   4 -11   30.04   24.43   1
   2  -4  12  234.54   64.16   1
   2  -4  12   -3.91   56.76   1
  -2   4 -12  193.86   60.05   1
   2  -3   012006.26 3076.83   1
   2  -3   012362.30 4513.87   1
   2  -3   012279.92 4513.84   1
  -2   3   012503.34 3076.90   1
  -2   3   012377.03 4513.84   1
   2  -3   1   47.66   13.95   1
  -2   3  -1   39.89   13.77   1
   2  -3   1   50.63   16.80   1
   2  -3   1   46.77   18.87   1
  -2   3  -1   40.72   15.63   1
  -2   3  -1   46.56   18.53   1
   2  -3   2 3532.56  879.83   1
  -2   3  -2 3096.93  879.82   1
   2  -3   2 3252.86  854.72   1
   2  -3   2 3505.03  854.80   1
   2  -3   2 3467.03 1253.16   1
  -2   3  -2 3646.35  854.79   1
  -2   3  -2 3427.88 1253.14   1
   2  -3   3 3686.25  767.46   1
   2  -3   3 3450.40  960.53   1
   2  -3   3 3830.41  960.71   1
   2  -3   3 3584.87  933.32   1
  -2   3  -3 3968.55  933.37   1
  -2   3  -3 3900.08 1368.19   1
  -2   3  -3 3682.50 1368.16   1
   2  -3   4  349.69   77.85   1
   2  -3   4  338.56   84.04   1
  -2   3  -4  306.34   83.76   1
  -2   3  -4  323.43   84.01   1
   2  -3   4  331.25   83.65   1
   2  -3   4  262.85  118.31   1
  -2   3  -4  324.40   82.24   1
  -2   3  -4  326.79   98.38   1
   2  -3   5 2334.36  503.85   1
  -2   3  -5 2476.73  503.97   1
   2  -3   5 2502.74  607.04   1
   2  -3   5 2494.40  888.84   1
   2  -3   5 2278.62  888.78   1
  -2   3  -5 2445.59  888.84   1
  -2   3  -6 2069.79  492.11   1
   2  -3   6 1950.29  478.18   1
   2  -3   6 1594.11  477.96   1
   2  -3   6 2145.90  699.55   1
   2  -3   6 1903.19  699.48   1
  -2   3  -6 1645.00  477.90   1
   2  -3   7   13.83   21.27   1
  -2   3  -7   16.57    8.12   1
   2  -3   7   24.37   22.53   1
   2  -3   7   12.48   15.81   1
   2  -3   7    1.27   14.84   1
  -2   3  -7   -0.53   21.47   1
  -2   3  -7   10.61   16.25   1
   2  -3   8  264.61   76.08   1
   2  -3   8  295.49  100.23   1
  -2   3  -8  260.68  100.03   1
  -2   3  -8  254.02   83.20   1
   2  -3   9  206.48   57.06   1
   2  -3   9  194.98   63.38   1
  -2   3  -9  161.87   62.47   1
  -2   3  -9  117.32   51.95   1
   2  -3  10   70.82   43.09   1
   2  -3  10   56.36   28.32   1
  -2   3 -10   77.11   27.47   1
  -2   3 -10   -0.23   21.12   1
   2  -3  11   90.49   43.06   1
   2  -3  11   -8.87   32.10   1
  -2   3 -11   90.53   37.45   1
   2  -2   0 7506.25 1684.89   1
   2  -2   0 6103.44 1636.44   1
   2  -2   0 6155.47 1636.48   1
   2  -2   0 6637.47 2400.79   1
  -2   2   0 6423.06 1636.49   1
  -2   2   0 6357.38 2400.75   1
   2  -2   113743.06 3498.66   1
  -2   2  -113460.84 3498.61   1
   2  -2   113848.93 3398.65   1
   2  -2   113256.67 3398.62   1
   2  -2   113503.65 4985.93   1
  -2   2  -113771.42 3398.64   1
   2  -2   2 1229.86  258.12   1
   2  -2   2 1210.92  314.00   1
  -2   2  -2 1124.41  314.02   1
   2  -2   2 1144.75  305.08   1
   2  -2   2 1167.26  446.61   1
  -2   2  -2 1289.26  305.12   1
  -2   2  -2 1256.11  305.10   1
  -2   2  -2 1309.74  446.65   1
   2  -2   3 3484.87  694.90   1
   2  -2   3 3358.37  867.93   1
   2  -2   3 2977.45  867.94   1
  -2   2  -3 3206.39  868.00   1
   2  -2   3 3336.31  843.36   1
  -2   2  -3 3706.70  843.45   1
  -2   2  -3 3475.20  843.33   1
  -2   2  -3 3458.48 1236.16   1
  -2   2  -3 3383.92 1033.09   1
   2  -2   4  617.79  148.55   1
  -2   2  -4  586.34  148.51   1
  -2   2  -4  525.69   53.06   1
   2  -2   4  595.25  145.20   1
   2  -2   4  570.92  145.05   1
   2  -2   4  568.10  210.54   1
  -2   2  -4  531.41  144.81   1
  -2   2  -4  608.13  144.85   1
  -2   2  -4  588.06  210.47   1
   2  -2   5  331.96   91.28   1
   2  -2   5  354.24   90.44   1
   2  -2   5  292.21   89.84   1
   2  -2   5  368.24  128.95   1
  -2   2  -5  335.65   90.04   1
  -2   2  -5  370.48   89.81   1
  -2   2  -5  354.82  128.96   1
  -2   2  -5  356.01  107.26   1
   2  -2   6 3876.04 1029.67   1
   2  -2   6 4123.15 1000.68   1
   2  -2   6 3644.97 1000.54   1
   2  -2   6 4138.56 1466.15   1
  -2   2  -6 3479.50 1000.32   1
  -2   2  -6 4440.47 1000.67   1
  -2   2  -6 4170.62 1466.16   1
   2  -2   7 2408.10  529.33   1
  -2   2  -7 2554.25  529.39   1
   2  -2   7 2211.12  514.64   1
   2  -2   7 1555.96  514.16   1
   2  -2   7 1665.91  751.96   1
  -2   2  -7 1424.06  513.59   1
  -2   2  -7 2388.37  514.47   1
   2  -2   8 1291.24  333.69   1
  -2   2  -8 1260.31  333.53   1
   2  -2   8 1344.30  325.45   1
  -2   2  -8 1272.69  395.65   1
   2  -2   9  165.53   47.05   1
  -2   2  -9  155.17   22.82   1
   2  -2   9  168.25   54.08   1
  -2   2  -9  156.11   63.18   1
   2  -2  10  734.09  168.35   1
  -2   2 -10  736.24  168.26   1
   2  -2  10  782.89  167.77   1
  -2   2 -10  441.38  197.17   1
   2  -2  11  803.76  106.99   1
   2  -2  11   19.45  132.85   1
  -2   1   0 3921.75  985.46   1
   2  -1   0 3858.07  957.10   1
   2  -1   0 3404.56  957.07   1
   2  -1   0 4085.42 1404.07   1
  -2   1   0 4010.70  957.15   1
  -2   1   0 3587.22  957.08   1
   2  -1   1 4839.01 1350.67   1
   2  -1   1 5410.88 1350.72   1
   2  -1   1 5225.42 1312.08   1
   2  -1   1 5173.50 1312.08   1
  -2   1  -1 5352.92 1312.13   1
  -2   1  -1 5487.13 1312.10   1
  -2   1  -1 5278.58 1924.51   1
   2  -1   2 1030.32  274.13   1
  -2   1  -2 1019.73  226.18   1
  -2   1  -2  996.64   96.63   1
   2  -1   2 1033.59  266.52   1
   2  -1   2 1105.15  266.58   1
   2  -1   2 1077.02  389.89   1
  -2   1  -2 1246.37  266.67   1
  -2   1  -2 1099.81  389.89   1
   2  -1   3 1344.49  342.03   1
  -2   1  -3 1271.48  341.89   1
   2  -1   3 1205.50  332.48   1
   2  -1   3 1348.02  332.68   1
   2  -1   3 1281.63  486.49   1
  -2   1  -3 1358.26  332.57   1
  -2   1  -3 1353.60  332.55   1
  -2   1  -3 1376.77  486.57   1
  -2   1  -3 1349.42  406.43   1
   2  -1   4  852.28  210.51   1
   2  -1   4 1005.29  253.11   1
  -2   1  -4  952.39  210.09   1
  -2   1  -4  964.45  253.03   1
  -2   1  -4  976.73   89.98   1
   2  -1   4 1086.58  246.67   1
   2  -1   4 1007.85  359.48   1
  -2   1  -4  982.19  246.18   1
  -2   1  -4  960.61  359.54   1
   2  -1   5  214.86   60.19   1
  -2   1  -5  274.94   60.73   1
  -2   1  -5  242.46   23.21   1
   2  -1   5  209.21   60.92   1
   2  -1   5  220.50   60.30   1
   2  -1   5  203.45   84.21   1
  -2   1  -5  190.74   59.71   1
  -2   1  -5  226.32   59.54   1
   2  -1   6   67.55   32.34   1
   2  -1   6  103.61   28.73   1
   2  -1   6   96.66   33.03   1
   2  -1   6   83.26   39.17   1
  -2   1  -6   85.88   30.53   1
  -2   1  -6  119.11   30.04   1
  -2   1  -6  102.44   38.83   1
  -2   1  -6  101.96   31.52   1
  -2   1  -7 4733.49  384.37   1
   2  -1   7 4067.11 1058.93   1
   2  -1   7 4360.21 1551.54   1
   2  -1   7 3136.41 1551.30   1
  -2   1  -7 4429.67 1058.89   1
  -2   1  -7 4266.63 1551.55   1
   2  -1   8  591.07  126.79   1
   2  -1   8  423.33  176.72   1
  -2   1  -8  480.23  123.74   1
  -2   1  -8  395.22  176.48   1
  -2   1  -8  507.93  148.02   1
   2  -1   9  176.14   55.92   1
  -2   1  -9  182.66   52.13   1
   2  -1   9  168.94   70.53   1
  -2   1  -9  184.40   59.60   1
   2  -1  10  158.36   47.33   1
   2  -1  10    7.46   42.69   1
  -2   1 -10  119.78   36.92   1
   2  -1  11   -5.10   46.34   1
   2   0   0   -0.75    7.25   1
   2   0   0    0.84    9.05   1
   2   0   0    4.71    7.36   1
  -2   0   0    1.75    7.66   1
  -2   0   0   -0.71    7.98   1
  -2   0   0   -0.94    7.33   1
   2   0   1  735.37  185.22   1
   2   0   1  712.16  180.19   1
   2   0   1  721.21  180.07   1
   2   0   1  732.38  263.26   1
  -2   0  -1  732.69  180.10   1
  -2   0  -1  762.69  180.17   1
  -2   0  -1  670.02  263.21   1
  -2   0  -1  701.31  219.83   1
   2   0   2 3099.66  692.42   1
   2   0   2 3442.76  840.98   1
   2   0   2 3310.72 1232.72   1
   2   0   2 3230.87 1232.68   1
  -2   0  -2 3603.78  840.99   1
  -2   0  -2 3575.22  840.95   1
  -2   0  -2 3327.85 1232.69   1
   2   0   3 3850.97  350.74   1
  -2   0  -3 3762.57  798.16   1
   2   0   3 3998.26  970.97   1
   2   0   3 3951.57  970.86   1
   2   0   3 3887.07 1423.13   1
   2   0   3 3862.37 1423.14   1
  -2   0  -3 3977.23  970.90   1
  -2   0  -3 3843.54 1423.10   1
  -2   0  -3 3861.21 1189.48   1
   2   0   4 3380.56  656.61   1
  -2   0  -4 3034.18  818.28   1
   2   0   4 3245.64  795.35   1
   2   0   4 3141.14 1165.25   1
   2   0   4 3086.42 1165.29   1
   2   0   4 3050.79  973.89   1
  -2   0  -4 3188.38  795.36   1
  -2   0  -4 3386.13  795.36   1
  -2   0  -4 3242.75  973.93   1
   2   0   5  360.27  106.28   1
   2   0   5  366.58   39.16   1
   2   0   5  409.98  104.95   1
   2   0   5  435.40  104.56   1
   2   0   5  433.90  150.39   1
  -2   0  -5  387.70  104.55   1
  -2   0  -5  487.01  104.94   1
  -2   0  -5  415.26  125.45   1
   2   0   6 7181.33 1357.72   1
  -2   0  -6 7277.00 1356.93   1
   2   0   6 6351.42 1659.63   1
   2   0   6 7224.08 2432.98   1
   2   0   6 5935.63 2432.79   1
   2   0   6 5962.17 2033.54   1
  -2   0  -6 6262.78 1659.57   1
  -2   0  -6 7211.12 2033.73   1
   2   0   7   14.46   13.39   1
   2   0   7    3.11   37.82   1
  -2   0  -7    2.14   24.75   1
  -2   0  -7    6.54   12.29   1
   2   0   8   11.02   34.68   1
   2   0   8   16.59   26.13   1
  -2   0  -8   21.00   26.32   1
  -2   0  -8    2.60   18.51   1
  -2   0  -9  376.99   36.87   1
   2   0   9  396.00   87.88   1
   2   0   9   20.10  111.76   1
  -2   0  -9  396.69   82.51   1
   2   0  10    8.41   41.67   1
   2   0  10   -2.87   27.42   1
  -2   0 -10   11.72   29.94   1
  -2   0 -10    6.67   20.11   1
  -2  -1   0  385.25   36.86   1
   2   1   0  393.68  100.18   1
   2   1   0  429.65  100.21   1
   2   1   0  371.29  145.73   1
  -2  -1   0  400.77  100.14   1
  -2  -1   0  410.31  145.70   1
   2   1   1 2957.18  624.56   1
  -2  -1  -1 2902.38  273.08   1
   2   1   1 3327.99  755.90   1
   2   1   1 3008.19 1107.96   1
   2   1   1 2966.03  926.04   1
  -2  -1  -1 3228.30  755.90   1
  -2  -1  -1 3036.24 1107.95   1
   2   1   2   30.40   11.72   1
   2   1   2   35.32    6.57   1
   2   1   2   26.08   17.16   1
   2   1   2   37.09   16.54   1
   2   1   2   29.69   15.60   1
  -2  -1  -2   30.77   14.81   1
  -2  -1  -2   42.04   16.28   1
  -2  -1  -2   24.41   15.07   1
  -2  -1  -2   36.08   13.00   1
   2   1   3 7058.70 1832.25   1
   2   1   3 7556.29 1832.29   1
   2   1   3 7166.98 2686.82   1
   2   1   3 7559.29 2686.88   1
   2   1   3 7101.55 2245.95   1
  -2  -1  -3 7273.77 1832.29   1
  -2  -1  -3 7371.61 1832.24   1
  -2  -1  -3 7327.07 2686.83   1
  -2  -1  -3 7526.61 2246.00   1
   2   1   4 2918.37  646.26   1
   2   1   4 3101.31  782.67   1
   2   1   4 3362.32 1146.54   1
   2   1   4 3192.96 1146.54   1
   2   1   4 3053.90  958.24   1
  -2  -1  -4 3094.43  782.69   1
  -2  -1  -4 3377.20  782.71   1
  -2  -1  -4 2963.57 1146.44   1
   2   1   5  374.51  120.31   1
   2   1   5  537.34   50.59   1
  -2  -1  -5  464.75  121.11   1
   2   1   5  543.35  135.72   1
   2   1   5  568.58  195.24   1
   2   1   5  439.84  194.84   1
  -2  -1  -5  609.89  135.19   1
  -2  -1  -5  582.29  162.99   1
   2   1   6 5604.69 1624.03   1
   2   1   6 6215.47 1578.11   1
   2   1   6 6818.29 2313.30   1
   2   1   6 5598.88 1933.53   1
  -2  -1  -6 6760.46 1578.10   1
  -2  -1  -6 7019.76 1933.77   1
   2   1   7  338.39   90.78   1
   2   1   7  322.24  119.96   1
  -2  -1  -7  327.22   84.80   1
  -2  -1  -7  301.56   99.19   1
   2   1   8  204.37   63.98   1
   2   1   8  135.84   71.60   1
  -2  -1  -8  179.29   55.75   1
  -2  -1  -8  209.56   61.51   1
   2   1   9 1303.18  238.86   1
   2   1   9   -2.53  339.98   1
  -2  -1  -9 1360.14  236.64   1
  -2  -1  -9 1046.15  285.48   1
   2   1  10  252.64   94.40   1
  -2  -1 -10  364.69   93.23   1
  -2  -2   0  465.45  121.60   1
  -2  -2   0  427.18   43.79   1
   2   2   0  489.83  118.79   1
   2   2   0  477.23  118.54   1
   2   2   0  457.28  172.55   1
   2   2   0  506.96  144.06   1
  -2  -2   0  456.48  118.57   1
   2   2   1 4148.22  870.01   1
   2   2   1 3836.14 1091.22   1
  -2  -2  -1 3876.88  870.25   1
  -2  -2  -1 4495.67  383.23   1
   2   2   1 4182.24 1060.45   1
   2   2   1 4267.02 1299.48   1
  -2  -2  -1 4405.45 1554.63   1
   2   2   215628.87 4036.41   1
  -2  -2  -216031.31 4036.44   1
  -2  -2  -215797.24 1413.79   1
   2   2   215849.82 3921.56   1
   2   2   215506.23 3921.33   1
   2   2   215589.03 5752.12   1
   2   2   215446.19 4808.54   1
  -2  -2  -215832.66 3921.41   1
   2   2   3 1613.09  465.11   1
  -2  -2  -3 1553.32  465.19   1
   2   2   3 1759.45  452.38   1
   2   2   3 1807.35  452.30   1
   2   2   3 1930.97  661.84   1
   2   2   3 1857.20  553.12   1
  -2  -2  -3 1805.52  452.21   1
  -2  -2  -3 1879.05  553.14   1
   2   2   4  687.75  177.07   1
   2   2   4  708.69  173.09   1
   2   2   4  608.64  172.74   1
   2   2   4  751.77  251.04   1
   2   2   4  677.49  209.63   1
  -2  -2  -4  728.19  172.87   1
  -2  -2  -4  541.90  250.72   1
  -2  -2  -4  720.62  209.69   1
  -2  -2  -5 2277.54  181.44   1
   2   2   5 2170.48  495.83   1
   2   2   5 1561.89  495.09   1
   2   2   5 2197.60  724.81   1
   2   2   5 1648.71  724.41   1
   2   2   5 1745.61  605.54   1
  -2  -2  -5 2311.78  495.72   1
   2   2   6 1134.08  440.88   1
   2   2   6 1798.10  429.78   1
   2   2   6 1864.80  627.52   1
  -2  -2  -6 1741.92  429.31   1
  -2  -2  -6 1847.18  524.36   1
  -2  -2  -7 1283.32  118.06   1
   2   2   7 1297.98  318.84   1
   2   2   7 1100.16  463.10   1
  -2  -2  -7 1339.69  317.80   1
   2   2   8   82.38   51.03   1
   2   2   8   32.73   38.56   1
  -2  -2  -8   74.92   35.11   1
  -2  -2  -8   94.45   32.02   1
  -2  -2  -9    3.48   13.72   1
   2   2   9   -1.86   42.42   1
  -2  -2  -9  -15.36   30.33   1
  -2  -3   0  105.86   12.61   1
   2   3   0  113.79   31.25   1
   2   3   0  105.93   30.39   1
   2   3   0  104.23   40.53   1
   2   3   0  112.29   33.58   1
  -2  -3   0   87.32   31.49   1
  -2  -3   0  106.02   40.46   1
   2   3   1   80.93   10.20   1
  -2  -3  -1   80.48   10.73   1
   2   3   1   67.12   25.11   1
   2   3   1   59.85   24.13   1
   2   3   1   73.94   29.10   1
  -2  -3  -1   59.24   22.17   1
  -2  -3  -1   76.17   29.25   1
   2   3   2   27.52   15.77   1
   2   3   2   20.55    5.96   1
   2   3   2   34.10   19.76   1
   2   3   2   17.98   11.98   1
   2   3   2   14.06   12.54   1
  -2  -3  -2   11.36   16.62   1
  -2  -3  -2   15.42   11.76   1
  -2  -3  -2   19.75   11.56   1
   2   3   3   55.04   25.49   1
   2   3   3   29.49   23.69   1
  -2  -3  -3   76.34   11.07   1
   2   3   3   61.08   23.64   1
   2   3   3   11.10   23.16   1
   2   3   3   61.47   19.27   1
  -2  -3  -3   79.69   23.80   1
  -2  -3  -3   46.45   24.00   1
   2   3   4   37.13   10.60   1
  -2  -3  -4   63.61   11.82   1
   2   3   4   59.12   23.50   1
   2   3   4   32.91   20.77   1
   2   3   4   30.54   20.76   1
   2   3   4   38.00   19.75   1
  -2  -3  -4   58.17   21.61   1
  -2  -3  -4   14.43   19.09   1
   2   3   5  712.01  136.97   1
   2   3   5  580.99  221.49   1
   2   3   5  443.95  221.29   1
  -2  -3  -5  663.66  153.41   1
  -2  -3  -5  624.31  185.20   1
   2   3   6  204.89   57.44   1
   2   3   6  153.52   73.92   1
  -2  -3  -6  233.20   54.98   1
  -2  -3  -6  190.39   61.80   1
   2   3   7   12.89   28.17   1
   2   3   7  -12.00   20.55   1
  -2  -3  -7   27.59   27.35   1
  -2  -3  -7    5.15   15.54   1
   2   3   8  -10.77   49.18   1
  -2  -3  -8  -11.73   27.93   1
  -2  -3  -8   -3.79   17.50   1
   2   3   9   -2.71   37.61   1
  -2  -3  -9    0.10   28.54   1
  -2  -3  -9   11.48   17.51   1
   2   4   0 5950.05  520.86   1
  -2  -4   0 5193.83 1180.03   1
  -2  -4   0 5745.28  520.80   1
   2   4   0 6189.82 1441.91   1
   2   4   0 5407.22 2113.83   1
  -2  -4   0 5856.94 2113.91   1
   2   4   1   78.04   10.21   1
  -2  -4  -1   57.41   27.44   1
   2   4   1   67.58   26.68   1
   2   4   1   66.72   25.75   1
   2   4   1   72.39   29.96   1
   2   4   1   84.26   30.50   1
  -2  -4  -1   87.33   30.54   1
  -2  -4  -1   81.33   25.84   1
  -2  -4  -2 2029.77  187.39   1
   2   4   2 2091.35  514.24   1
   2   4   2 2227.13  514.51   1
   2   4   2 2003.19  752.26   1
   2   4   2 2078.12  752.26   1
   2   4   2 1952.71  628.79   1
  -2  -4  -2 2163.83  514.18   1
  -2  -4  -2 2034.61  752.21   1
   2   4   3  380.07   38.38   1
  -2  -4  -3  479.70   91.46   1
  -2  -4  -3  423.58   38.80   1
   2   4   3  351.45   99.00   1
   2   4   3  387.77  141.40   1
   2   4   3  368.51  140.95   1
  -2  -4  -3  270.75  140.82   1
   2   4   4 2241.21  517.80   1
   2   4   4 2095.62  756.68   1
   2   4   4 1433.68  756.24   1
  -2  -4  -4 2282.90  517.58   1
  -2  -4  -4 2235.72  632.58   1
  -2  -4  -5 2729.70  583.44   1
  -2  -4  -5 3416.21  257.53   1
   2   4   5 3336.04  704.86   1
   2   4   5 2631.99 1030.18   1
   2   4   5 1570.94 1029.77   1
   2   4   6   52.56   37.22   1
   2   4   6   39.32   30.55   1
  -2  -4  -6   27.69   25.78   1
  -2  -4  -6   40.66   19.98   1
  -2  -4  -7    9.89   12.23   1
   2   4   7    4.53   29.40   1
  -2  -4  -7    2.00   28.89   1
  -2  -4  -8  538.78   54.26   1
   2   4   8  526.92  136.03   1
  -2  -4  -8  399.45  128.83   1
   2   5   0   17.39    6.06   1
   2   5   0   11.70   15.80   1
   2   5   0   14.68   12.56   1
  -2  -5   0    6.75   19.54   1
  -2  -5   0   15.48   14.25   1
  -2  -5   0   26.42   11.59   1
   2   5   1  402.78   95.86   1
   2   5   1  366.33   95.83   1
   2   5   1  382.24  136.75   1
   2   5   1  375.06  136.57   1
   2   5   1  344.22  113.93   1
  -2  -5  -1  377.23   95.64   1
  -2  -5  -1  373.14  136.56   1
   2   5   2    2.48   18.48   1
   2   5   2  -16.36   18.85   1
   2   5   2   -3.71   13.68   1
   2   5   2   -6.45   12.34   1
   2   5   2    5.37   11.21   1
  -2  -5  -2    7.30   19.03   1
  -2  -5  -2    6.64   11.06   1
  -2  -5  -2   -0.56   12.64   1
  -2  -5  -3    6.39   20.39   1
   2   5   3   13.21   19.90   1
   2   5   3    2.91   18.71   1
   2   5   3    5.56   12.91   1
  -2  -5  -3    5.64   12.66   1
  -2  -5  -3   13.33   13.99   1
  -2  -5  -4 1665.05  124.96   1
   2   5   4 1422.42  334.67   1
   2   5   4 1034.23  487.24   1
   2   5   4  883.71  487.06   1
  -2  -5  -4 1481.08  334.82   1
  -2  -5  -5   92.50   15.93   1
   2   5   5   95.49   39.75   1
   2   5   5   27.92   35.74   1
  -2  -5  -5   79.02   30.53   1
   2   5   6   31.55   30.36   1
  -2  -5  -6   30.51   22.38   1
  -2  -5  -6   19.61   17.96   1
  -2  -5  -7    9.61   13.73   1
   2   5   7  -28.71   32.43   1
  -2  -5  -7   17.24   28.60   1
  -2  -6   0  711.17   61.09   1
   2   6   0  498.58  160.85   1
   2   6   0  778.36  233.45   1
   2   6   0  538.87  194.67   1
  -2  -6   0  587.52  161.54   1
  -2  -6   0  704.28  233.38   1
   2   6   1 2212.71  242.59   1
  -2  -6  -1 3026.69  243.44   1
   2   6   1 2985.45  668.02   1
   2   6   1 2037.93  667.28   1
   2   6   1 2832.69  977.15   1
   2   6   1 2630.18  977.01   1
  -2  -6  -1 2991.08  668.02   1
  -2  -6  -1 2642.89  977.11   1
  -2  -6  -2   85.14   27.60   1
   2   6   2   31.54   82.83   1
   2   6   2   18.24   81.72   1
  -2  -6  -2   11.08   81.54   1
   2   6   3 2046.27  416.22   1
   2   6   3 1207.53  605.93   1
   2   6   3 1036.33  605.73   1
  -2  -6  -3 2003.83  416.33   1
  -2  -6  -3 1950.69  507.14   1
   2   6   4   87.11   33.82   1
  -2  -6  -4   83.18   34.41   1
  -2  -6  -4   80.36   15.93   1
   2   6   5   -3.98   26.44   1
  -2  -6  -5    5.49   18.69   1
  -2  -6  -5   17.90   16.55   1
   2   6   6   51.63   34.49   1
  -2  -6  -6   42.99   27.30   1
  -2  -6  -6   47.46   23.61   1
   2   7   0  726.33  139.84   1
  -2  -7   0  698.24   59.95   1
   2   7   0  524.03  226.30   1
   2   7   0  490.63  226.12   1
  -2  -7   0  723.80  158.89   1
  -2  -7   0  517.33  226.33   1
   2   7   1 1276.44  249.26   1
   2   7   1  853.57  360.06   1
   2   7   1  680.95  359.90   1
  -2  -7  -1 1219.59  249.23   1
  -2  -7  -1  643.86  359.82   1
  -2  -7  -1 1140.91  301.52   1
  -2  -7  -2   10.14   11.31   1
   2   7   2   14.04   33.04   1
   2   7   2    5.39   15.80   1
   2   7   2   -9.46   10.29   1
  -2  -7  -2    7.73   27.89   1
  -2  -7  -3  208.42   27.32   1
   2   7   3  260.35   67.65   1
  -2  -7  -3  264.88   68.59   1
   2   7   4  116.74   39.76   1
  -2  -7  -4  109.98   41.52   1
  -2  -7  -4   89.32   35.91   1
  -2  -7  -5   17.76   14.24   1
   2   7   5   20.81   37.68   1
  -2  -7  -5   30.25   26.58   1
   2   8   0   31.86   23.55   1
  -2  -8   0   34.23   28.02   1
  -2  -8   0   19.07   11.56   1
   2   8   0   36.84   24.18   1
   2   8   0   21.64   17.70   1
  -2  -8   0   25.23   22.32   1
  -2  -8  -1  502.42   48.89   1
   2   8   1  454.21  126.68   1
  -2  -8  -1  445.50  125.46   1
  -2  -8  -2 1120.27  104.85   1
   2   8   2 1065.26  280.22   1
  -2  -8  -2 1111.90  280.40   1
  -2  -8  -3  190.59   24.89   1
   2   8   3  165.17   56.50   1
  -2  -8  -3  188.25   58.93   1
  -2  -8  -4  100.07   19.39   1
   2   8   4  120.59   38.86   1
  -2  -8  -4  101.71   46.18   1
  -2  -9   0   10.94   12.23   1
   2   9   0   15.04   27.99   1
  -2  -9   0   15.25   30.70   1
  -2  -9  -1  164.33   23.18   1
   2   9   1  162.45   57.84   1
  -2  -9  -1  192.43   56.03   1
  -2  -9  -2  881.58   84.03   1
   2   9   2  844.28  219.59   1
  -2  -9  -2  827.64  220.35   1
   2   9   3   98.52   43.56   1
  -2  -9  -3  171.79   58.80   1
  -2  -9  -3  117.50   43.99   1
  -2 -10   0   -0.65   23.38   1
   2  10   0   11.71   34.38   1
  -2 -10   0  -12.28   17.84   1
  -2 -10  -1    7.87   13.51   1
   2  10   1  -24.47   32.81   1
  -2 -10  -1    7.26   28.44   1
   2  10   2  334.22  116.63   1
  -2 -10  -2  560.54  121.71   1
   2  11   0   55.32   36.76   1
  -2 -11   0   28.05   37.42   1
   3 -13   4  -12.51   27.18   1
   3 -13   5    6.35   53.08   1
   3 -13   6  119.04   59.60   1
   3 -13   7 1332.56  341.20   1
   3 -12   1   14.47   47.15   1
   3 -12   2   30.88   63.83   1
   3 -12   3    8.11   35.26   1
   3 -12   4  327.18   98.23   1
   3 -12   5   20.75   46.18   1
   3 -12   5   -8.59   40.91   1
   3 -12   6  149.27   55.69   1
   3 -12   6  100.93   61.32   1
   3 -12   7  179.79   50.03   1
   3 -12   7  202.44   61.32   1
  -3  12  -7    7.13   47.74   1
   3 -12   8    3.49   31.79   1
   3 -12   8    6.12   38.60   1
  -3  12  -8    8.88   22.82   1
   3 -12   9    5.17   56.50   1
   3 -11   0    6.25   29.18   1
   3 -11   1    8.71   54.75   1
   3 -11   2   25.22   32.64   1
   3 -11   3  278.82   61.06   1
   3 -11   3   60.89   62.50   1
   3 -11   4   90.54   46.58   1
   3 -11   4   62.06   39.29   1
   3 -11   5   20.78   35.91   1
   3 -11   5   11.70   35.01   1
   3 -11   6   53.88   38.95   1
   3 -11   6  190.69   48.37   1
  -3  11  -6   -8.29   35.40   1
   3 -11   7  236.22   57.49   1
  -3  11  -7   -4.58   40.63   1
   3 -11   7  241.17   66.71   1
  -3  11  -8    9.74   96.15   1
   3 -11   8  557.86  107.29   1
   3 -11   8  599.96  143.01   1
   3 -11   9   10.20   29.63   1
   3 -11   9    6.47   48.19   1
  -3  11  -9  -11.94   21.50   1
  -3  11 -10   58.18   28.40   1
   3 -11  10   62.20   59.23   1
   3 -11  10   54.74   44.05   1
   3 -10   0    5.91   58.71   1
   3 -10   1   18.14   29.86   1
   3 -10   2  370.84   79.01   1
   3 -10   2  220.86  107.20   1
   3 -10   3 1983.35  424.77   1
   3 -10   3 1482.14  618.53   1
   3 -10   4  190.30   58.74   1
   3 -10   4  202.47   78.94   1
  -3  10  -5  123.29   36.49   1
   3 -10   5   62.19   41.68   1
   3 -10   5  120.89   50.03   1
   3 -10   6  214.43   63.57   1
  -3  10  -6  166.21   58.85   1
   3 -10   6  260.35   86.08   1
   3 -10   7  143.05   36.96   1
   3 -10   7  161.03   49.64   1
  -3  10  -7  128.07   37.73   1
  -3  10  -7   12.30   26.53   1
  -3  10  -8  804.47  223.28   1
   3 -10   8  999.98  226.13   1
   3 -10   8  797.47  316.26   1
   3 -10   9 1557.95  297.96   1
   3 -10   9 1310.08  502.72   1
  -3  10  -9 1287.51  502.30   1
  -3  10 -10   -2.84   17.17   1
   3 -10  10   -3.44   72.29   1
   3 -10  10  -14.57   27.15   1
   3 -10  11  840.93  172.16   1
   3 -10  11  633.90  263.74   1
  -3  10 -11  706.91  263.37   1
   3  -9   0  216.70   68.88   1
   3  -9   1   20.35   26.43   1
   3  -9   1   22.27   23.70   1
   3  -9   1   -0.89   16.12   1
   3  -9   2  195.63   49.60   1
   3  -9   2  232.07   63.53   1
   3  -9   2   62.50   61.42   1
   3  -9   3  895.95  208.98   1
   3  -9   3 1117.84  302.77   1
   3  -9   3  489.15  301.58   1
   3  -9   4  397.24   81.01   1
   3  -9   4  363.83  110.95   1
  -3   9  -4  320.84  109.99   1
  -3   9  -4  196.66   90.65   1
   3  -9   5  836.89  171.51   1
   3  -9   5  742.39  243.79   1
  -3   9  -5  812.30  244.29   1
  -3   9  -5  455.92  203.06   1
  -3   9  -6 2087.03  420.47   1
   3  -9   6 2734.19  412.79   1
   3  -9   6 2473.58  596.59   1
  -3   9  -6  482.54  496.85   1
  -3   9  -7  232.14   47.39   1
   3  -9   7  280.11   75.21   1
   3  -9   7  222.41   65.34   1
  -3   9  -7   71.34   50.74   1
  -3   9  -8   79.18   28.30   1
   3  -9   8   65.45   40.13   1
   3  -9   8   97.37   39.49   1
   3  -9   9   54.48   25.22   1
   3  -9   9   32.80   39.64   1
  -3   9  -9   53.17   27.97   1
   3  -9  10  896.98  244.80   1
   3  -9  10  867.95  241.58   1
  -3   9 -10  998.51  345.91   1
   3  -9  11   60.08   60.44   1
   3  -9  11   63.08   36.10   1
  -3   9 -11   66.57   33.32   1
   3  -8   0  354.62   82.69   1
   3  -8   0  294.51  114.86   1
   3  -8   0  198.93  114.27   1
  -3   8   0  438.21   91.53   1
   3  -8   1   -4.88   21.92   1
   3  -8   1    5.69   21.22   1
   3  -8   1    4.79   14.30   1
  -3   8  -1    7.50   47.04   1
  -3   8  -1    5.57   12.26   1
   3  -8   2  604.72  144.31   1
   3  -8   2  686.88  207.65   1
   3  -8   2  452.82  207.16   1
  -3   8  -2  568.40  148.45   1
  -3   8  -2  526.21  173.23   1
   3  -8   3  856.59  166.74   1
   3  -8   3  869.56  274.85   1
   3  -8   3  615.29  274.72   1
  -3   8  -3  655.09  190.87   1
  -3   8  -3  738.05  229.53   1
   3  -8   4   -3.67   26.31   1
   3  -8   4   -1.15   14.98   1
   3  -8   4   -4.29   16.03   1
  -3   8  -4    9.31   23.57   1
  -3   8  -4   10.54   14.59   1
  -3   8  -4    5.25   10.60   1
   3  -8   5 8756.30 2281.72   1
   3  -8   5 9339.62 3345.53   1
  -3   8  -5 9169.15 3345.42   1
  -3   8  -6   73.25   22.29   1
   3  -8   6  102.93   34.34   1
   3  -8   6   75.97   30.44   1
  -3   8  -6   57.94   20.84   1
  -3   8  -6   31.58   21.85   1
   3  -8   7  550.36  110.25   1
   3  -8   7  729.23  166.31   1
  -3   8  -7  613.66  165.60   1
  -3   8  -7  460.24  136.95   1
  -3   8  -7  153.25  136.64   1
   3  -8   8  473.48  149.55   1
   3  -8   8  752.22  172.22   1
  -3   8  -8  676.74  242.06   1
   3  -8   9    9.75   46.94   1
   3  -8   9   11.75   22.96   1
  -3   8  -9   -5.97   19.78   1
   3  -8  10  218.62   67.01   1
  -3   8 -10  186.12   56.49   1
   3  -8  10  204.54   79.25   1
   3  -8  11  123.24   46.51   1
  -3   8 -11  134.86   45.20   1
   3  -8  11  223.70   71.99   1
   3  -7   0  590.97  142.37   1
   3  -7   0  630.56  205.67   1
   3  -7   0  429.56  205.04   1
  -3   7   0  674.28  146.26   1
  -3   7   0  518.08  171.87   1
  -3   7  -1    4.42    8.68   1
   3  -7   1  -12.14   20.03   1
   3  -7   1   15.30   16.83   1
   3  -7   1    6.32   11.24   1
  -3   7  -1    0.81   39.94   1
   3  -7   2  319.79   86.59   1
  -3   7  -2  366.76   33.67   1
   3  -7   2  353.18   86.58   1
   3  -7   2  380.75  121.71   1
  -3   7  -2  147.90   85.13   1
  -3   7  -3  102.99   14.14   1
   3  -7   3   92.10   34.25   1
   3  -7   3  111.80   39.66   1
   3  -7   3   82.45   39.71   1
  -3   7  -3   54.03   32.95   1
  -3   7  -3  135.43   39.35   1
  -3   7  -4 1156.64  240.61   1
   3  -7   4  952.22  234.80   1
   3  -7   4  702.40  233.62   1
   3  -7   4 1100.83  340.86   1
   3  -7   4  775.17  340.63   1
  -3   7  -4  773.70  234.31   1
  -3   7  -4  942.00  284.50   1
   3  -7   5 4118.56  768.39   1
   3  -7   5 2561.63  767.57   1
   3  -7   5 3296.01  746.84   1
   3  -7   5 2378.26  745.71   1
  -3   7  -5 1691.17  745.35   1
  -3   7  -5 3562.72 1092.52   1
   3  -7   6 7141.27 1939.86   1
   3  -7   6 7405.56 1884.46   1
  -3   7  -6 7660.11 2762.63   1
  -3   7  -6 7656.77 2309.03   1
   3  -7   7   55.55   40.11   1
   3  -7   7   68.11   27.38   1
  -3   7  -7   59.97   25.78   1
  -3   7  -7   27.37   17.38   1
  -3   7  -8  308.01   52.46   1
   3  -7   8  339.29   64.37   1
   3  -7   8  304.66   71.87   1
  -3   7  -8   -2.17   56.05   1
  -3   7  -9  759.55  201.22   1
   3  -7   9  786.91  200.18   1
   3  -7   9  767.63  284.89   1
   3  -7  10   -3.11   19.26   1
  -3   7 -10   -1.89   16.63   1
   3  -7  10  -10.70   47.29   1
   3  -7  11  130.64   52.10   1
  -3   7 -11   80.94   35.54   1
   3  -7  11  135.24   49.98   1
  -3   6   0 1572.19  151.44   1
   3  -6   0 1635.14  605.70   1
   3  -6   0 1330.15  605.56   1
  -3   6   0 2236.70  416.39   1
  -3   6  -1  346.34   32.06   1
   3  -6   1  320.10   83.51   1
   3  -6   1  339.41  116.78   1
   3  -6   1  263.25  116.63   1
  -3   6  -1  276.14   81.75   1
   3  -6   2   90.14   29.02   1
  -3   6  -2   32.07   24.65   1
   3  -6   2   72.25   25.16   1
   3  -6   2   36.97   24.24   1
   3  -6   3  564.70  159.49   1
   3  -6   3  697.85  156.96   1
   3  -6   3  514.36  155.65   1
   3  -6   3  662.27  226.07   1
  -3   6  -3  521.72  156.36   1
  -3   6  -3  703.96  226.13   1
   3  -6   4 5132.87  943.29   1
   3  -6   4 5441.03 1182.85   1
   3  -6   4 3745.23 1148.77   1
   3  -6   4 4189.46 1683.86   1
  -3   6  -4 3892.32 1148.74   1
  -3   6  -4 5040.13 1684.01   1
   3  -6   5 1493.99  349.91   1
   3  -6   5 1196.09  349.35   1
  -3   6  -5 1468.68  124.19   1
   3  -6   5 1497.97  340.39   1
   3  -6   5 1037.90  339.89   1
  -3   6  -5 1072.98  340.20   1
  -3   6  -5 1466.18  496.50   1
   3  -6   6 1449.12  527.16   1
  -3   6  -6  453.27  426.75   1
  -3   6  -6 2571.12  527.96   1
   3  -6   6 2363.34  513.59   1
   3  -6   6 1349.72  512.40   1
   3  -6   6 2574.29  750.70   1
  -3   6  -6 2496.73  626.91   1
  -3   6  -7 8032.17 2055.38   1
   3  -6   7 8249.66 1997.19   1
   3  -6   7 8495.16 2927.77   1
  -3   6  -7 7601.37 2446.98   1
  -3   6  -8   -3.47   18.89   1
   3  -6   8  164.33   42.35   1
   3  -6   8   63.71   28.87   1
  -3   6  -8   11.96   18.78   1
   3  -6   9  238.84   53.41   1
   3  -6   9  207.37   52.01   1
  -3   6  -9  185.68   50.37   1
  -3   6  -9   -6.84   39.33   1
   3  -6  10    6.51   31.21   1
   3  -6  10   -4.51   23.85   1
  -3   6 -10    1.85   20.97   1
   3  -6  11  476.29  117.91   1
  -3   6 -11  452.11  117.10   1
   3  -6  11  364.66  122.54   1
   3  -5   0 4337.92 1056.59   1
   3  -5   0 4342.20 1548.70   1
   3  -5   0 4297.00 1548.66   1
  -3   5   0 3907.91 1056.31   1
  -3   5   0 4197.62 1548.63   1
   3  -5   1   27.04   16.75   1
   3  -5   1   -1.47   10.70   1
   3  -5   1    3.37   10.26   1
  -3   5  -1   -0.25   14.87   1
  -3   5  -1    2.20   10.14   1
   3  -5   2  362.55   97.60   1
  -3   5  -2  416.60   97.65   1
   3  -5   2  317.64   95.60   1
   3  -5   2  324.10   95.55   1
   3  -5   2  417.36  137.92   1
  -3   5  -2  371.92   96.08   1
   3  -5   3 6523.35 1509.82   1
   3  -5   3 6137.39 1509.80   1
   3  -5   3 5377.16 1466.49   1
   3  -5   3 5045.91 1466.61   1
  -3   5  -3 5343.07 1466.54   1
  -3   5  -3 6049.79 2150.39   1
  -3   5  -3 6241.30 2150.45   1
   3  -5   4 1547.48  398.73   1
   3  -5   4 1815.87  477.85   1
   3  -5   4 2066.57  699.13   1
   3  -5   4 1766.45  698.96   1
  -3   5  -4 1944.59  478.03   1
  -3   5  -4 2184.34  699.17   1
   3  -5   5  571.26  129.90   1
  -3   5  -5   69.42  113.05   1
  -3   5  -5  609.76  130.01   1
   3  -5   5  541.09  127.61   1
   3  -5   5  467.64  127.87   1
   3  -5   5  428.38  182.85   1
  -3   5  -5  576.12  152.33   1
   3  -5   6 3737.07  899.69   1
   3  -5   6 2588.44  899.20   1
   3  -5   6 4096.79 1317.79   1
   3  -5   6 2757.34 1317.42   1
  -3   5  -6 2697.72  899.28   1
  -3   5  -6 3907.49 1317.69   1
  -3   5  -6 4240.83 1101.22   1
   3  -5   7  180.47   44.98   1
  -3   5  -7  167.71   44.22   1
   3  -5   7  195.20   57.26   1
  -3   5  -7  119.68   48.99   1
   3  -5   8 1101.99  265.67   1
  -3   5  -8 1030.13  265.39   1
   3  -5   8 1230.92  261.61   1
  -3   5  -8  893.69  313.95   1
   3  -5   9   33.85   45.24   1
   3  -5   9   -0.49   22.25   1
  -3   5  -9    1.23   19.98   1
  -3   5  -9    1.10   16.39   1
   3  -5  10    3.20   35.12   1
   3  -5  10    3.16   18.63   1
  -3   5 -10   -6.56   20.43   1
  -3   5 -10   18.73   24.69   1
   3  -5  11  155.54   62.42   1
   3  -5  11  124.48   58.35   1
   3  -4   0 5659.30 1639.70   1
   3  -4   0 7386.67 2405.31   1
   3  -4   0 6971.30 2405.21   1
  -3   4   0 5953.27 1639.72   1
  -3   4   0 6657.65 2405.19   1
   3  -4   1 2248.51  589.06   1
   3  -4   1 2138.86  589.02   1
   3  -4   1 2343.05  863.26   1
   3  -4   1 2343.54  863.30   1
  -3   4  -1 2304.96  589.13   1
  -3   4  -1 2654.64  863.37   1
   3  -4   2   19.52   10.38   1
   3  -4   2   11.12    9.36   1
   3  -4   2   11.36   16.56   1
   3  -4   2   20.20   17.68   1
  -3   4  -2   13.49   19.07   1
  -3   4  -2   16.32   12.00   1
   3  -4   3 3542.70  878.13   1
   3  -4   3 3504.40  878.24   1
  -3   4  -3 2806.50  703.00   1
  -3   4  -3 3680.95  878.18   1
  -3   4  -3 3457.51  878.09   1
   3  -4   3 3400.34  853.16   1
   3  -4   3 3295.52  853.13   1
   3  -4   4   21.07   13.74   1
  -3   4  -4   33.67   13.45   1
  -3   4  -4   45.56   14.74   1
   3  -4   4   26.05   20.26   1
   3  -4   4   21.88   23.40   1
   3  -4   4   28.00   17.22   1
  -3   4  -4   22.06   21.92   1
  -3   4  -4   30.38   11.34   1
   3  -4   5 1180.11  292.25   1
   3  -4   5  955.31  291.71   1
  -3   4  -5 1183.32  292.34   1
   3  -4   5 1322.29  285.01   1
   3  -4   5  973.90  284.49   1
  -3   4  -5  961.62  284.08   1
  -3   4  -5 1200.69  346.18   1
   3  -4   6  525.83  124.86   1
   3  -4   6  539.94  124.53   1
   3  -4   6  257.52  121.71   1
   3  -4   6  361.34  175.56   1
  -3   4  -6  318.58  121.69   1
  -3   4  -6  575.04  175.87   1
  -3   4  -6  569.66  146.50   1
   3  -4   7  182.16   58.35   1
   3  -4   7  183.91   69.31   1
  -3   4  -7  160.15   69.02   1
  -3   4  -7  186.04   57.57   1
   3  -4   8    9.65   27.33   1
   3  -4   8   -5.87   20.90   1
  -3   4  -8    5.54   18.42   1
  -3   4  -8   -9.23   13.77   1
   3  -4   9  856.14  179.79   1
   3  -4   9  762.17  253.36   1
  -3   4  -9  711.76  252.90   1
  -3   4  -9  549.63  211.48   1
   3  -4  10  335.25   56.22   1
   3  -4  10  315.09   69.88   1
   3  -4  11  105.61   52.77   1
   3  -4  11   -5.53   29.58   1
   3  -3   0   10.28    8.23   1
  -3   3   0    1.41    7.20   1
   3  -3   0   23.70   10.72   1
   3  -3   0   -1.87    6.97   1
   3  -3   0    4.74    9.27   1
  -3   3   0   -1.42    9.17   1
   3  -3   1  344.01   85.99   1
   3  -3   1  322.02   85.92   1
   3  -3   1  317.52   83.91   1
   3  -3   1  339.03   84.28   1
  -3   3  -1  336.80   84.46   1
  -3   3  -1  315.36  121.41   1
   3  -3   2   34.84   20.92   1
   3  -3   2   38.19   20.63   1
   3  -3   2   49.17   15.34   1
   3  -3   2   41.76   16.59   1
  -3   3  -2   28.31   19.18   1
  -3   3  -2   35.52   18.28   1
  -3   3  -3 9114.28 2394.07   1
  -3   3  -3 9476.87  838.79   1
   3  -3   3 8908.95 2325.66   1
   3  -3   3 9449.52 2325.86   1
   3  -3   3 9168.34 3411.06   1
   3  -3   3 9209.98 3411.08   1
  -3   3  -3 9586.79 2325.87   1
   3  -3   4   77.01   20.73   1
  -3   3  -4   55.35   19.80   1
  -3   3  -4   67.48   20.23   1
  -3   3  -4   58.34    8.86   1
   3  -3   4   78.06   25.64   1
   3  -3   4   48.14   23.85   1
   3  -3   4   42.62   26.67   1
  -3   3  -4   63.93   23.62   1
   3  -3   5  443.74   98.86   1
   3  -3   5  350.87   98.44   1
  -3   3  -5  272.18   98.27   1
  -3   3  -5  426.83   98.84   1
  -3   3  -5  440.25   36.76   1
   3  -3   5  390.08   97.52   1
   3  -3   5  263.29   96.91   1
  -3   3  -5  324.15   96.97   1
   3  -3   6  110.70   25.56   1
   3  -3   6   51.72   30.91   1
   3  -3   6   57.39   32.07   1
   3  -3   6   61.76   32.00   1
  -3   3  -6   60.80   31.15   1
  -3   3  -6   88.03   33.04   1
  -3   3  -6   88.46   26.30   1
   3  -3   7  648.84  187.79   1
   3  -3   7  705.13  270.93   1
  -3   3  -7  739.84  270.93   1
  -3   3  -7  781.09  226.51   1
   3  -3   8 1259.66  301.71   1
  -3   3  -8 1012.33  300.85   1
   3  -3   8 1248.59  295.02   1
   3  -3   9  503.47  121.49   1
  -3   3  -9  422.50   48.25   1
   3  -3   9  463.79  123.10   1
  -3   3 -10   80.54   24.97   1
   3  -3  10  200.70   54.75   1
   3  -3  10  113.04   51.24   1
   3  -3  11  417.23   70.76   1
   3  -3  11    5.20   70.07   1
   3  -2   0  803.41  205.33   1
   3  -2   0  734.21  199.11   1
   3  -2   0  838.98  291.68   1
  -3   2   0  770.33  199.22   1
  -3   2   0  797.47  291.68   1
   3  -2   1  162.10   41.20   1
   3  -2   1  131.53   41.92   1
   3  -2   1  137.29   40.84   1
   3  -2   1  166.75   57.52   1
  -3   2  -1  174.71   40.84   1
  -3   2  -1  143.19   57.35   1
   3  -2   2  258.13   72.29   1
   3  -2   2  249.12   71.38   1
   3  -2   2  275.86   71.26   1
   3  -2   2  346.18  102.60   1
  -3   2  -2  340.18   71.56   1
  -3   2  -2  256.89   70.96   1
  -3   2  -2  211.87  101.89   1
  -3   2  -316752.07 3396.04   1
  -3   2  -316994.35 4297.74   1
  -3   2  -317470.47 1505.00   1
   3  -2   315818.15 4174.91   1
   3  -2   316765.55 4174.96   1
   3  -2   316016.63 6124.24   1
   3  -2   316052.90 6124.28   1
  -3   2  -316570.60 4175.00   1
   3  -2   4  104.94   27.17   1
   3  -2   4   89.82   30.71   1
   3  -2   4  100.61   32.12   1
   3  -2   4   61.80   35.95   1
  -3   2  -4   90.08   27.40   1
  -3   2  -4  102.60   29.10   1
  -3   2  -4   76.27   36.17   1
  -3   2  -4   98.36   29.34   1
   3  -2   5  304.06   77.22   1
   3  -2   5  361.08   82.08   1
   3  -2   5  286.87   81.84   1
  -3   2  -5  261.05   81.59   1
  -3   2  -5  331.88   30.99   1
   3  -2   5  305.07   81.78   1
  -3   2  -5  217.65   80.26   1
  -3   2  -5  363.21   80.93   1
   3  -2   6 3513.79  714.38   1
   3  -2   6 3594.17  890.66   1
   3  -2   6 2883.90  889.90   1
  -3   2  -6 4105.19  713.67   1
   3  -2   6 2697.69  865.06   1
  -3   2  -6 2587.61  864.71   1
  -3   2  -6 3996.98 1059.23   1
   3  -2   7 1104.44  237.85   1
  -3   2  -7 1088.42  236.46   1
   3  -2   7  996.34  403.94   1
  -3   2  -7 1150.17  337.65   1
  -3   2  -8  355.18   39.03   1
   3  -2   8  416.11  101.49   1
   3  -2   8  362.69  139.26   1
  -3   2  -9  111.59   22.22   1
   3  -2   9  131.67   48.82   1
   3  -2   9  135.75   51.20   1
   3  -2  10 1187.23  142.90   1
   3  -2  10    4.14  189.49   1
  -3   2 -10  517.16  160.97   1
   3  -2  11  216.30   75.66   1
   3  -1   0   20.80   11.97   1
   3  -1   0   24.97   10.39   1
   3  -1   0   25.91   14.16   1
  -3   1   0   21.64   10.56   1
  -3   1   0   20.94   10.91   1
  -3   1   0   26.53   13.53   1
   3  -1   1 1870.31  494.92   1
   3  -1   1 1845.26  480.59   1
   3  -1   1 1902.73  480.67   1
   3  -1   1 1941.23  704.26   1
  -3   1  -1 1880.09  480.61   1
  -3   1  -1 2031.87  704.27   1
   3  -1   214682.39 3805.57   1
   3  -1   215410.87 3805.59   1
  -3   1  -214699.71 3805.52   1
  -3   1  -214674.35 1332.64   1
   3  -1   213812.95 3696.76   1
   3  -1   215047.18 3696.90   1
  -3   1  -214863.29 3696.97   1
  -3   1  -215172.88 3696.86   1
   3  -1   3   91.17   28.44   1
   3  -1   3  131.85   30.56   1
   3  -1   3  100.00   28.89   1
   3  -1   3   66.53   36.59   1
  -3   1  -3  126.41   28.87   1
  -3   1  -3  126.04   29.67   1
  -3   1  -3   51.83   36.87   1
  -3   1  -3   84.34   29.96   1
   3  -1   4  216.00   60.11   1
   3  -1   4  286.56   63.70   1
   3  -1   4  279.32   88.28   1
   3  -1   4  207.86   87.79   1
  -3   1  -4  170.42   61.94   1
  -3   1  -4  353.93   62.50   1
  -3   1  -4  169.70   87.69   1
  -3   1  -4  225.47   73.02   1
   3  -1   5   58.57   24.62   1
   3  -1   5   56.17   21.87   1
   3  -1   5   52.63   21.49   1
   3  -1   5   -1.10   20.04   1
  -3   1  -5   58.73   20.81   1
  -3   1  -5   47.65   19.43   1
  -3   1  -5   11.42   19.60   1
  -3   1  -5   32.59   15.71   1
   3  -1   6 1902.33  491.24   1
   3  -1   6 1900.53  477.24   1
   3  -1   6 1334.60  697.45   1
  -3   1  -6 2086.88  477.22   1
  -3   1  -6 2128.95  583.18   1
   3  -1   7 7071.64 1487.44   1
  -3   1  -7 6573.77 1485.99   1
   3  -1   7 7578.51 2665.80   1
  -3   1  -7 7458.07 2228.35   1
   3  -1   8   89.57   39.05   1
  -3   1  -8   72.35   32.77   1
  -3   1  -8   79.54   20.89   1
   3  -1   8   79.62   36.15   1
   3  -1   9   -1.36   58.53   1
  -3   1  -9  197.88   30.08   1
   3  -1   9  373.44   70.68   1
  -3   1  -9  359.87   64.69   1
   3  -1  10  378.86   60.78   1
   3  -1  10    8.64   50.66   1
   3   0   0 1799.11  448.96   1
   3   0   0 1770.80  436.02   1
   3   0   0 1574.89  435.92   1
  -3   0   0 1808.90  436.04   1
  -3   0   0 1668.32  435.97   1
  -3   0   0 1788.76  638.90   1
   3   0   1 1143.52  285.90   1
  -3   0  -1  953.31  101.23   1
   3   0   1 1101.18  277.93   1
   3   0   1 1268.70  278.11   1
   3   0   1 1168.15  406.43   1
  -3   0  -1 1170.17  277.92   1
  -3   0  -1 1161.04  277.87   1
  -3   0  -1 1143.65  406.45   1
   3   0   2 1870.59  405.72   1
   3   0   2 2141.12  405.90   1
  -3   0  -2 1715.07  176.33   1
   3   0   2 2124.94  711.66   1
   3   0   2 1903.85  711.54   1
  -3   0  -2 1972.06  486.04   1
  -3   0  -2 2143.60  486.06   1
  -3   0  -2 2004.32  711.56   1
   3   0   3 2283.96  420.97   1
   3   0   3 1952.57  518.65   1
  -3   0  -3 2079.28  518.74   1
  -3   0  -3 1650.31  183.27   1
   3   0   3 2172.01  504.46   1
   3   0   3 2146.44  738.01   1
  -3   0  -3 2120.26  504.31   1
  -3   0  -3 2271.28  504.28   1
   3   0   4 1698.79  349.01   1
  -3   0  -4 1479.16  348.92   1
   3   0   4 1781.06  415.68   1
   3   0   4 1664.48  607.48   1
   3   0   4 1485.80  607.42   1
  -3   0  -4 1902.12  415.67   1
  -3   0  -4 1316.27  607.32   1
  -3   0  -4 1796.41  507.71   1
  -3   0  -5    6.92    8.51   1
   3   0   5   11.67   22.28   1
   3   0   5   15.21   22.03   1
   3   0   5    5.72   14.73   1
   3   0   5    1.00   13.67   1
  -3   0  -5   42.34   20.75   1
  -3   0  -5    9.99   20.44   1
  -3   0  -5    7.12   13.47   1
   3   0   6 3800.38  832.90   1
   3   0   6 3044.22 1218.03   1
  -3   0  -6 3751.76  832.07   1
  -3   0  -6 3089.50 1018.05   1
   3   0   7  494.78  122.49   1
   3   0   7  445.78  169.87   1
  -3   0  -7  500.47  119.38   1
  -3   0  -7  425.68  141.50   1
   3   0   8  559.53   81.56   1
   3   0   8   81.38  100.60   1
  -3   0  -8  569.04   76.49   1
  -3   0  -9  245.69   32.31   1
   3   0   9  341.14   73.18   1
   3   0   9    3.75   84.04   1
  -3   0  -9  301.75   64.54   1
   3   0  10   73.45   48.17   1
  -3  -1   0  312.56   83.36   1
  -3  -1   0  304.28   30.51   1
   3   1   0  341.05   81.91   1
   3   1   0  346.04   81.49   1
   3   1   0  311.14  117.85   1
  -3  -1   0  323.82   81.52   1
  -3  -1  -1  954.06  224.94   1
  -3  -1  -1 1084.32   96.66   1
   3   1   1 1028.57  264.60   1
   3   1   1 1134.60  264.52   1
   3   1   1 1094.73  386.65   1
   3   1   1  991.67  386.50   1
  -3  -1  -1 1023.28  386.57   1
   3   1   2   28.12   11.78   1
  -3  -1  -2   20.73    7.49   1
   3   1   2   21.50   17.75   1
   3   1   2   15.41   16.35   1
   3   1   2   24.22   14.26   1
  -3  -1  -2   21.28   15.97   1
  -3  -1  -2   23.26   13.82   1
   3   1   3    2.90   12.91   1
  -3  -1  -3    5.39   12.51   1
  -3  -1  -3    0.58    7.59   1
   3   1   3    5.21   18.91   1
   3   1   3   -2.20   12.71   1
   3   1   3   -0.95   11.12   1
  -3  -1  -3   -2.38   12.67   1
   3   1   4  978.30  194.39   1
  -3  -1  -4  973.48   83.25   1
   3   1   4  711.62  224.22   1
   3   1   4  976.03  326.84   1
   3   1   4  847.04  326.58   1
  -3  -1  -4 1047.13  224.62   1
  -3  -1  -4  638.57  326.32   1
   3   1   5  255.64   57.99   1
   3   1   5  238.82   76.37   1
   3   1   5  152.06   75.68   1
  -3  -1  -5  247.66   56.47   1
  -3  -1  -5   82.41   75.28   1
  -3  -1  -5  233.16   63.50   1
   3   1   6  648.25   75.89   1
  -3  -1  -6  590.94   68.58   1
   3   1   7 2884.72  815.87   1
   3   1   7 3453.93  794.10   1
  -3  -1  -7 3579.83  793.08   1
  -3  -1  -7 2974.78  969.86   1
   3   1   8   32.34   40.54   1
   3   1   8   -1.25   26.13   1
  -3  -1  -8   32.06   29.57   1
  -3  -1  -8   11.66   21.38   1
   3   1   9  316.06   87.29   1
  -3  -1  -9  337.43   81.54   1
  -3  -1  -9  315.04  103.39   1
   3   2   0 7477.76 1546.33   1
   3   2   0 7737.17 1892.94   1
   3   2   0 7441.56 2776.13   1
  -3  -2   0 7707.24 1892.90   1
  -3  -2   0 7491.27 2776.13   1
   3   2   1  715.99  197.72   1
  -3  -2  -1  776.21  197.96   1
   3   2   1  932.45  193.65   1
   3   2   1  730.23  192.73   1
   3   2   1  706.82  280.86   1
  -3  -2  -1  844.83  192.93   1
  -3  -2  -1  734.04  234.59   1
   3   2   2  893.27  197.91   1
   3   2   2  975.43  230.20   1
   3   2   2  795.70  335.26   1
   3   2   2  934.16  335.33   1
   3   2   2  855.06  280.04   1
  -3  -2  -2  977.56  230.21   1
  -3  -2  -2  892.54  335.32   1
  -3  -2  -2  977.15  280.25   1
   3   2   3  562.85  131.41   1
   3   2   3  527.00  151.89   1
   3   2   3  483.33   55.06   1
  -3  -2  -3  512.16  151.94   1
  -3  -2  -3  523.05   55.44   1
   3   2   3 1099.89  151.42   1
   3   2   3  482.16  214.82   1
  -3  -2  -3  760.50  149.50   1
   3   2   4  496.29  102.28   1
   3   2   4  383.50  113.59   1
  -3  -2  -4  544.95  101.67   1
  -3  -2  -4  579.53   43.82   1
   3   2   4  333.80  111.62   1
   3   2   4  526.55  160.55   1
   3   2   4  336.47  133.54   1
  -3  -2  -4  276.93  159.88   1
  -3  -2  -5  568.54   54.73   1
   3   2   5  534.67  143.36   1
   3   2   5  549.76  205.56   1
  -3  -2  -5  549.77  142.37   1
   3   2   6  121.39   41.96   1
   3   2   6  126.45   45.47   1
  -3  -2  -6  195.88   45.72   1
  -3  -2  -6  130.62   46.53   1
  -3  -2  -7  913.27  158.47   1
  -3  -2  -7  916.43   70.98   1
   3   2   7  978.61  185.84   1
   3   2   7   -3.43  259.72   1
  -3  -2  -8  892.69   70.08   1
   3   2   8  669.72  177.98   1
   3   2   8    8.24  245.66   1
  -3  -2  -8 1050.99  173.91   1
   3   2   9    9.30   44.80   1
  -3  -2  -9   -2.95   40.88   1
  -3  -3   0 5162.42  961.65   1
  -3  -3   0 4597.56 1205.69   1
  -3  -3   0 4597.07  423.63   1
   3   3   0 4708.57 1171.59   1
   3   3   0 4779.32 1171.53   1
   3   3   0 4471.91 1717.25   1
   3   3   1   89.67   27.01   1
   3   3   1   86.24   26.80   1
   3   3   1   79.79   11.98   1
  -3  -3  -1   77.12   27.18   1
  -3  -3  -1  106.24   13.23   1
   3   3   1  128.90   32.64   1
   3   3   1   75.16   29.78   1
  -3  -3  -1  116.45   29.88   1
   3   3   2   77.18   11.78   1
   3   3   2  153.30   33.24   1
   3   3   2   66.28   27.96   1
   3   3   2   71.00   32.54   1
   3   3   2   78.34   33.35   1
  -3  -3  -2   88.43   28.38   1
  -3  -3  -2   78.12   34.58   1
  -3  -3  -2   65.02   27.16   1
   3   3   3 2385.44  445.37   1
   3   3   3 1997.61  549.50   1
   3   3   3 2132.73  549.65   1
  -3  -3  -3 1847.25  549.61   1
  -3  -3  -3 2422.27  195.23   1
   3   3   3 1757.71  534.05   1
   3   3   3 1912.04  653.05   1
  -3  -3  -3 2514.03  534.48   1
   3   3   4  234.59   51.98   1
   3   3   4  152.77   60.55   1
   3   3   4  114.06   60.25   1
  -3  -3  -4  187.08   45.99   1
  -3  -3  -4   44.54   59.62   1
  -3  -3  -4  197.59   51.32   1
   3   3   5 3955.48  946.77   1
   3   3   5 2915.69 1385.47   1
  -3  -3  -5 4061.19  946.29   1
  -3  -3  -5 4040.03 1158.37   1
  -3  -3  -6   39.81   13.73   1
   3   3   6   40.03   31.11   1
   3   3   6   32.44   24.90   1
  -3  -3  -6   55.29   28.49   1
  -3  -3  -7  331.56   32.76   1
   3   3   7  406.39   85.43   1
   3   3   7  -14.37  101.77   1
  -3  -3  -7  371.74   76.34   1
   3   3   8  189.24  152.91   1
  -3  -3  -8  936.17  152.74   1
  -3  -3  -8  714.93  206.47   1
   3   4   0 1533.68  142.78   1
  -3  -4   0 1654.56  329.38   1
   3   4   0 1669.71  391.91   1
   3   4   0 1563.15  391.75   1
   3   4   0 1424.11  572.56   1
  -3  -4   0 1521.37  572.64   1
  -3  -4   0 1592.39  478.58   1
   3   4   1    4.94   12.21   1
   3   4   1    0.84   17.71   1
   3   4   1   12.51   19.46   1
   3   4   1    6.29   12.55   1
   3   4   1    3.86    9.52   1
  -3  -4  -1    3.49   17.92   1
  -3  -4  -1    5.79   14.86   1
  -3  -4  -1    5.86   11.13   1
  -3  -4  -2   88.49   13.31   1
   3   4   2  101.57   31.35   1
   3   4   2   64.79   28.29   1
   3   4   2   66.11   31.59   1
   3   4   2   68.17   31.93   1
   3   4   2   60.43   25.49   1
  -3  -4  -2   97.02   28.82   1
  -3  -4  -2   58.75   32.23   1
   3   4   3 1096.58  200.22   1
  -3  -4  -3 1113.93   87.08   1
   3   4   3  988.23  336.97   1
   3   4   3  501.52  336.41   1
  -3  -4  -3 1122.37  232.38   1
  -3  -4  -3  510.12  336.45   1
   3   4   4 3110.24  677.21   1
   3   4   4 2398.87  989.90   1
  -3  -4  -4 2817.73  676.56   1
  -3  -4  -4 2622.13  827.43   1
   3   4   5  299.60   69.19   1
   3   4   5  172.68   88.85   1
  -3  -4  -5  261.80   63.96   1
  -3  -4  -5  213.39   72.64   1
   3   4   6   20.06   23.30   1
  -3  -4  -6    6.25   18.80   1
  -3  -4  -6    8.79   13.44   1
   3   4   6   -5.17   23.92   1
  -3  -4  -7   84.38   30.66   1
  -3  -4  -7   68.91   16.67   1
   3   4   7   53.87   41.85   1
   3   5   0  784.94  169.09   1
   3   5   0  717.41  168.62   1
   3   5   0  667.85   71.51   1
  -3  -5   0  882.00   72.59   1
   3   5   0  691.62  281.15   1
  -3  -5   0  828.62  193.76   1
  -3  -5   0  781.78  281.59   1
   3   5   1   31.44   10.36   1
  -3  -5  -1   65.95   11.97   1
   3   5   1   81.59   24.34   1
   3   5   1   36.29   23.52   1
   3   5   1   56.90   26.61   1
   3   5   1   27.85   24.21   1
  -3  -5  -1   58.61   24.03   1
  -3  -5  -1   40.99   24.78   1
  -3  -5  -2  343.08   32.08   1
   3   5   2  378.62   80.92   1
   3   5   2  316.84  110.61   1
   3   5   2  192.15  109.93   1
  -3  -5  -2  372.98   80.61   1
  -3  -5  -2  142.90  109.37   1
   3   5   3  463.61  184.39   1
   3   5   3  811.02  309.47   1
  -3  -5  -3  897.06  213.66   1
  -3  -5  -3  982.76  258.45   1
   3   5   4    6.44   27.80   1
   3   5   4  -12.49   27.18   1
  -3  -5  -4   -1.59   21.78   1
  -3  -5  -4  -10.87   16.11   1
   3   5   5  797.47  143.04   1
  -3  -5  -5  747.95  141.27   1
  -3  -5  -5  719.79   62.56   1
   3   5   5  203.50  230.00   1
   3   5   6    6.73   31.31   1
  -3  -5  -6   12.74   25.96   1
  -3  -5  -6   19.69   18.23   1
  -3  -6   0  331.33   33.07   1
   3   6   0  340.79   83.40   1
   3   6   0  327.13  118.16   1
  -3  -6   0  320.98   83.15   1
  -3  -6   0  243.37  117.44   1
   3   6   1  210.62   52.59   1
   3   6   1  153.31   63.35   1
   3   6   1  100.16   61.15   1
  -3  -6  -1  199.15   49.37   1
  -3  -6  -1   77.59   62.22   1
  -3  -6  -1  187.38   51.30   1
  -3  -6  -2 1895.78  169.63   1
   3   6   2 1912.67  462.04   1
   3   6   2 1584.53  674.52   1
  -3  -6  -2 1919.66  462.14   1
   3   6   3  112.53   42.44   1
  -3  -6  -3  159.36   43.62   1
   3   6   3   85.39   59.20   1
  -3  -6  -3  142.82   43.49   1
   3   6   4   31.00   30.50   1
  -3  -6  -4   31.26   25.51   1
  -3  -6  -4   33.89   20.19   1
   3   6   5  255.42   63.57   1
  -3  -6  -5  225.06   60.35   1
  -3  -6  -5  191.71   69.43   1
   3   7   0  662.34  149.94   1
  -3  -7   0  576.24  150.23   1
  -3  -7   0  549.70  179.38   1
   3   7   1  513.98  110.16   1
  -3  -7  -1  453.56  109.43   1
  -3  -7  -1  529.93   48.20   1
   3   7   1  329.49  172.90   1
   3   7   2  -12.68   28.92   1
   3   7   2   15.09   23.67   1
  -3  -7  -2    7.05   31.15   1
  -3  -7  -2   -1.16   16.81   1
   3   7   3   60.08   32.37   1
  -3  -7  -3   64.17   35.09   1
  -3  -7  -3   58.48   25.65   1
   3   7   4  496.49  107.43   1
  -3  -7  -4  436.91  106.97   1
  -3  -7  -4  427.12  139.68   1
  -3  -8   0    3.18   12.83   1
   3   8   0   13.23   36.46   1
   3   8   0   26.26   32.25   1
  -3  -8   0   -4.05   30.66   1
  -3  -8  -1   12.15   12.56   1
   3   8   1    8.08   31.81   1
   3   8   1   12.56   31.09   1
  -3  -8  -1   -9.74   30.31   1
  -3  -8  -2   63.22   30.97   1
   3   8   2   34.38   32.50   1
  -3  -8  -2   39.87   22.54   1
  -3  -8  -3   90.65   19.66   1
   3   8   3   85.47   37.90   1
  -3  -8  -3  160.90   53.64   1
  -3  -9   0  518.77   54.55   1
   3   9   0  574.04  140.98   1
  -3  -9   0  514.39  139.58   1
   3   9   1  152.49   49.94   1
  -3  -9  -1  133.24   51.27   1
  -3  -9  -1  175.40   53.43   1
  -3  -9  -2  107.52   19.94   1
   3   9   2   77.38   41.65   1
  -3  -9  -2  130.09   55.90   1
   3  10   0   56.72   35.00   1
  -3 -10   0   29.96   30.10   1
  -3 -10   0   -3.80   22.62   1
   4 -12   2    8.04   41.12   1
   4 -12   3    9.82   47.46   1
   4 -12   4   -3.29   50.88   1
   4 -12   5    3.09   41.17   1
   4 -12   6    5.08   41.76   1
   4 -12   7   38.76   52.34   1
   4 -11   0  -22.26   34.47   1
   4 -11   1  -11.61   52.00   1
   4 -11   2   -8.39   42.94   1
   4 -11   3   23.60   45.93   1
   4 -11   3    9.18   32.08   1
   4 -11   4  -13.20   36.96   1
   4 -11   4  -26.74   35.07   1
   4 -11   5  226.88   69.26   1
   4 -11   5  268.57   86.37   1
   4 -11   6   27.70   56.94   1
   4 -11   6   -1.08   26.65   1
   4 -11   7  522.32  138.07   1
   4 -11   7  492.47  139.54   1
   4 -11   8  142.97   72.17   1
   4 -11   8  234.94   83.86   1
   4 -11   9   39.44   31.50   1
   4 -11   9    2.95   57.62   1
   4 -10   0  840.16  220.45   1
   4 -10   1  237.23   46.81   1
   4 -10   1   44.18   48.80   1
   4 -10   2  231.86   75.74   1
   4 -10   2  245.34   96.99   1
   4 -10   3    7.36   32.63   1
   4 -10   3   22.53   37.85   1
   4 -10   4  322.69  102.34   1
   4 -10   4  334.77  124.87   1
   4 -10   5  336.26   90.02   1
   4 -10   5  280.44  115.25   1
   4 -10   6 2272.74  588.64   1
   4 -10   6 2380.54  859.07   1
   4 -10   7  423.17  118.33   1
   4 -10   7  356.79  146.88   1
   4 -10   8 2218.47  417.78   1
   4 -10   8 1771.40  507.13   1
   4 -10   9  439.54  136.17   1
   4 -10   9  622.29  152.99   1
   4 -10  10   44.91   53.52   1
   4 -10  10   -1.08   28.21   1
   4  -9   0  306.32   50.74   1
   4  -9   0  108.29   48.57   1
   4  -9   0   36.34   47.60   1
   4  -9   1  601.17  132.59   1
   4  -9   1  420.55  182.13   1
   4  -9   2  142.66   56.60   1
   4  -9   2  148.54   61.48   1
   4  -9   3   36.42   38.89   1
   4  -9   3   99.51   39.42   1
   4  -9   4  237.12   71.51   1
   4  -9   4  229.70   90.19   1
   4  -9   5    4.86   56.79   1
   4  -9   5   -3.80   30.49   1
   4  -9   6  142.15   66.91   1
   4  -9   6  118.85   45.68   1
  -4   9  -6   83.39   35.11   1
   4  -9   7  453.10  108.98   1
   4  -9   7  589.14  150.76   1
  -4   9  -7  508.07  148.82   1
  -4   9  -7  252.85  124.95   1
   4  -9   8  605.62  143.83   1
  -4   9  -8  507.02  142.17   1
   4  -9   8  495.13  143.93   1
   4  -9   9 1205.97  286.89   1
  -4   9  -9 1274.09  337.27   1
   4  -9   9 1375.06  479.33   1
   4  -9  10  135.92   65.55   1
   4  -9  10  107.28   52.32   1
   4  -8   0 3030.66  592.84   1
   4  -8   0 2972.96  864.79   1
   4  -8   0 1737.55  864.19   1
  -4   8   0 1696.76  591.99   1
   4  -8   1  342.92   67.26   1
   4  -8   1  292.20   84.33   1
   4  -8   1  157.79   80.22   1
  -4   8  -1   61.86   64.11   1
   4  -8   2 2805.12  747.94   1
   4  -8   2 3991.09 1094.71   1
   4  -8   2 2132.11 1093.86   1
  -4   8  -3   78.27   17.82   1
   4  -8   3  136.34   41.38   1
   4  -8   3  173.16   50.06   1
   4  -8   4  493.90  142.37   1
   4  -8   4  596.14  204.20   1
   4  -8   5 3489.52  957.39   1
   4  -8   5 3991.74 1401.37   1
   4  -8   6 1063.41  250.57   1
   4  -8   6  792.06  244.73   1
  -4   8  -6  957.34  295.90   1
   4  -8   7  684.02  147.68   1
   4  -8   7  552.25  147.56   1
  -4   8  -7  635.02  206.58   1
  -4   8  -7  463.71  172.26   1
   4  -8   8  103.27   40.25   1
   4  -8   8   95.88   26.39   1
  -4   8  -8   52.22   27.60   1
  -4   8  -8   19.23   24.35   1
   4  -8   9   80.54   48.14   1
   4  -8   9  106.93   44.90   1
   4  -8  10  119.48   62.56   1
   4  -8  10   80.38   45.54   1
  -4   7   0    0.31    8.67   1
   4  -7   0   -5.01   31.66   1
   4  -7   0    4.50   19.65   1
   4  -7   0   -4.78   10.92   1
   4  -7   1  -12.62   22.51   1
   4  -7   1   16.73   21.62   1
   4  -7   1   -2.63   12.23   1
  -4   7  -1   -2.48   19.23   1
  -4   7  -1    5.44   12.63   1
   4  -7   2  407.93   84.80   1
   4  -7   2  222.01   82.32   1
   4  -7   2  376.23  118.08   1
   4  -7   2  248.45  117.63   1
  -4   7  -2  345.22   89.35   1
   4  -7   3  484.31   91.73   1
   4  -7   3  457.43   92.03   1
   4  -7   3  278.01   91.70   1
   4  -7   3  244.18  126.99   1
  -4   7  -3  276.69   94.39   1
   4  -7   4 1980.64  386.76   1
   4  -7   4 1145.38  384.73   1
   4  -7   4 2144.51  562.53   1
   4  -7   4 1334.19  562.07   1
  -4   7  -4 1094.19  385.39   1
   4  -7   5 4323.08 1043.05   1
   4  -7   5 5582.95 1860.88   1
   4  -7   6 4777.70 1194.48   1
   4  -7   6 4916.90 1749.40   1
  -4   7  -6 4692.31 1462.10   1
  -4   7  -7   -3.28   13.32   1
   4  -7   7   17.71   41.36   1
   4  -7   7  -12.34   23.13   1
  -4   7  -7    3.29   13.33   1
   4  -7   8  544.02  112.44   1
   4  -7   8  554.83  150.56   1
  -4   7  -8  485.58  148.81   1
  -4   7  -8  230.43  124.67   1
   4  -7   9  815.85  205.16   1
   4  -7   9  765.06  291.05   1
   4  -7  10   11.59   49.69   1
   4  -7  10    8.10   26.42   1
   4  -6   0 3509.99  793.42   1
   4  -6   0 2306.67  792.51   1
   4  -6   0 3813.90 1161.96   1
   4  -6   0 3510.58 1161.95   1
  -4   6   0 1629.29  792.25   1
  -4   6   0 3768.77 1161.92   1
   4  -6   1 1438.63  304.34   1
   4  -6   1 1168.50  295.66   1
   4  -6   1  830.52  294.83   1
   4  -6   1 1074.10  431.49   1
  -4   6  -1 1261.04  297.43   1
  -4   6  -1 1264.43  431.64   1
   4  -6   2  813.57  195.28   1
   4  -6   2  646.58  195.03   1
   4  -6   2  854.74  282.90   1
   4  -6   2  688.42  282.81   1
  -4   6  -2  791.97  196.15   1
  -4   6  -2  804.61  282.93   1
   4  -6   3  330.36  102.86   1
   4  -6   3  477.22  102.87   1
   4  -6   3  439.81  145.23   1
  -4   6  -3  411.38  104.84   1
  -4   6  -3  329.56  144.81   1
   4  -6   4  527.32   92.71   1
   4  -6   4  332.37   92.37   1
   4  -6   4  551.34  129.61   1
   4  -6   4  279.38  128.65   1
  -4   6  -4   10.79   89.92   1
  -4   6  -5   69.80   12.23   1
   4  -6   5   49.67   31.51   1
   4  -6   5   70.93   29.93   1
   4  -6   6  109.74   44.92   1
   4  -6   6  100.83   42.72   1
  -4   6  -6   93.64   33.42   1
   4  -6   7  571.63  128.16   1
   4  -6   7  559.14  129.32   1
  -4   6  -7  418.52  149.52   1
   4  -6   8  200.10   65.79   1
   4  -6   8  242.59   76.65   1
  -4   6  -8  168.59   64.01   1
   4  -6   9   94.91   48.04   1
   4  -6   9   95.50   35.00   1
  -4   6  -9   29.31   26.19   1
   4  -6  10   51.95   48.07   1
   4  -6  10   14.37   28.39   1
  -4   5   0  182.65   45.83   1
   4  -5   0  110.44   46.46   1
   4  -5   0  154.98   46.69   1
   4  -5   0  195.65   63.45   1
   4  -5   0  177.88   64.38   1
  -4   5   0  177.59   51.28   1
   4  -5   1  220.28   44.38   1
  -4   5  -1  133.27   43.70   1
   4  -5   1  176.16   45.76   1
   4  -5   1  154.40   46.01   1
   4  -5   1  139.18   60.27   1
  -4   5  -1  140.57   48.53   1
  -4   5  -2  273.33   68.80   1
   4  -5   2  306.64   68.91   1
   4  -5   2  225.92   68.98   1
   4  -5   2  269.17   96.17   1
   4  -5   2  244.97   96.19   1
  -4   5  -2  222.89   69.70   1
  -4   5  -3   -0.33   11.72   1
   4  -5   3   44.60   23.41   1
   4  -5   3    7.09   23.76   1
   4  -5   3   18.28   15.63   1
   4  -5   3    6.41   14.75   1
  -4   5  -3   -1.99   21.77   1
   4  -5   4 1304.44  267.80   1
  -4   5  -4 1500.32  115.52   1
   4  -5   4 1070.02  314.69   1
   4  -5   4 1529.68  459.23   1
   4  -5   4  999.62  458.78   1
  -4   5  -4  815.15  314.18   1
  -4   5  -4 1111.44  458.80   1
   4  -5   5   29.75   20.75   1
  -4   5  -5   42.02   27.37   1
   4  -5   5   67.02   29.64   1
   4  -5   5   48.29   30.39   1
   4  -5   5   61.46   28.90   1
  -4   5  -5   90.67   24.35   1
   4  -5   6 4824.27 1242.72   1
   4  -5   6 4813.85 1207.94   1
   4  -5   7   27.28   19.50   1
   4  -5   7   56.67   43.33   1
  -4   5  -7   13.95   16.07   1
   4  -5   8   84.64   48.54   1
   4  -5   8   93.44   33.64   1
  -4   5  -8   36.87   28.51   1
   4  -5   9  258.72   53.00   1
  -4   5  -9   98.85   24.04   1
   4  -5   9  236.43   67.66   1
   4  -5  10  211.01   72.54   1
   4  -5  10  169.04   74.68   1
   4  -4   0   17.24   10.37   1
   4  -4   0   10.84   14.89   1
   4  -4   0   15.15   12.63   1
  -4   4   0   11.44   16.22   1
  -4   4   0    9.75   11.76   1
  -4   4  -1 4205.11 1009.87   1
   4  -4   1 3933.95  980.80   1
   4  -4   1 3431.56  980.77   1
   4  -4   1 4384.32 1438.03   1
   4  -4   1 3766.20 1437.83   1
  -4   4  -1 3645.01  980.88   1
   4  -4   2   19.98   10.66   1
  -4   4  -2   11.90   11.75   1
   4  -4   2   12.73   17.56   1
   4  -4   2    6.20   20.44   1
   4  -4   2    8.82   12.42   1
  -4   4  -2    7.63   12.75   1
   4  -4   3   23.66   14.03   1
   4  -4   3   31.45   20.25   1
   4  -4   3   35.71   21.66   1
   4  -4   3   20.65   15.35   1
  -4   4  -3   26.91   18.86   1
  -4   4  -3    8.02   15.77   1
   4  -4   4 1344.19  294.38   1
  -4   4  -4 1286.79  105.22   1
   4  -4   4 1250.06  286.77   1
   4  -4   4  930.99  285.95   1
   4  -4   4 1020.89  417.31   1
  -4   4  -4  950.76  285.90   1
  -4   4  -4  956.26  417.16   1
   4  -4   5 1543.18  270.42   1
  -4   4  -5 1575.55  117.56   1
   4  -4   5  902.58  316.59   1
   4  -4   5 1701.79  462.84   1
   4  -4   5  927.97  462.13   1
  -4   4  -5 1029.76  316.81   1
  -4   4  -5  844.74  462.00   1
   4  -4   6  328.79   83.70   1
   4  -4   6  325.08   87.17   1
  -4   4  -6  298.16   96.93   1
  -4   4  -7 2321.11  231.26   1
   4  -4   7 2764.20  633.50   1
   4  -4   7 2680.05  925.47   1
   4  -4   8  263.55   72.12   1
   4  -4   8  291.29   71.38   1
  -4   4  -8  238.44   82.65   1
   4  -4   9    7.35   44.47   1
   4  -4   9   -2.96   24.29   1
  -4   4  -9   17.04   30.16   1
   4  -4  10  107.10   51.76   1
   4  -4  10   58.96   39.93   1
   4  -3   0 5046.39 1172.28   1
   4  -3   0 4769.22 1172.22   1
   4  -3   0 4026.36 1138.25   1
  -4   3   0 3474.11 1138.08   1
  -4   3   0 5032.19 1669.45   1
  -4   3  -1  192.04   51.52   1
   4  -3   1  198.24   51.14   1
   4  -3   1  151.38   50.93   1
   4  -3   1  227.96   72.30   1
   4  -3   1  178.63   72.01   1
  -4   3  -1  197.31   51.06   1
   4  -3   2  628.59  145.14   1
   4  -3   2  611.82  142.09   1
   4  -3   2  460.77  141.26   1
   4  -3   2  492.24  205.07   1
  -4   3  -2  580.45  141.44   1
  -4   3  -2  569.82  205.18   1
   4  -3   3  136.08   42.24   1
   4  -3   3  193.82   40.45   1
  -4   3  -3  154.23   16.21   1
   4  -3   3  127.01   41.83   1
   4  -3   3  106.81   54.41   1
  -4   3  -3  127.03   41.08   1
  -4   3  -3  131.05   54.83   1
  -4   3  -4    0.00   14.64   1
   4  -3   4   12.79   21.43   1
   4  -3   4    4.67   23.48   1
   4  -3   4   -1.29   15.55   1
   4  -3   4   -4.20   13.45   1
  -4   3  -4   -0.73   12.33   1
  -4   3  -4    1.92    8.80   1
   4  -3   5  728.10  158.63   1
   4  -3   5  425.37  158.30   1
   4  -3   5  764.35  228.71   1
   4  -3   5  423.32  228.07   1
  -4   3  -5  400.81  227.94   1
  -4   3  -5  773.13  190.69   1
   4  -3   6    0.55   22.91   1
   4  -3   6    5.92   15.95   1
  -4   3  -6    4.00   10.74   1
  -4   3  -7  213.01   26.05   1
   4  -3   7  183.52   62.58   1
   4  -3   7  188.29   77.28   1
  -4   3  -8  281.59   33.44   1
   4  -3   8  327.28   81.01   1
   4  -3   8  278.11  110.16   1
   4  -3   9  433.45  108.91   1
   4  -3   9  446.89  117.91   1
  -4   3  -9  438.44   52.06   1
   4  -3  10  147.92   52.62   1
   4  -3  10   20.22   36.95   1
   4  -2   0    3.14   10.18   1
   4  -2   0    5.70   13.14   1
   4  -2   0    5.35   11.27   1
   4  -2   0    0.63   10.99   1
  -4   2   0   10.56   12.14   1
  -4   2   0    5.10   12.72   1
   4  -2   1 3072.89  809.05   1
   4  -2   1 3272.62  808.89   1
   4  -2   1 3096.85  785.72   1
   4  -2   1 3218.78  785.85   1
  -4   2  -1 2885.99  785.62   1
  -4   2  -1 3271.71  785.68   1
  -4   2  -1 3099.98 1151.53   1
   4  -2   2  145.78   36.18   1
   4  -2   2  131.09   36.10   1
   4  -2   2  133.91   37.91   1
   4  -2   2  108.07   37.82   1
  -4   2  -2  106.18   36.55   1
  -4   2  -2  137.92   36.66   1
  -4   2  -2  108.49   49.40   1
  -4   2  -2  138.35   40.63   1
   4  -2   3   13.77   12.03   1
  -4   2  -3   28.95    7.32   1
   4  -2   3   21.22   20.51   1
   4  -2   3   22.27   18.47   1
   4  -2   3   15.27   14.70   1
  -4   2  -3   -1.37   16.67   1
  -4   2  -3   21.98   17.30   1
  -4   2  -3   13.04   15.87   1
   4  -2   4  913.17  200.22   1
  -4   2  -4  551.32  169.30   1
   4  -2   4  860.09  195.64   1
   4  -2   4  610.40  194.67   1
   4  -2   4  656.49  283.28   1
  -4   2  -4  887.79  195.19   1
  -4   2  -4  584.20  283.07   1
  -4   2  -4  893.25  236.60   1
   4  -2   5  439.67   91.74   1
   4  -2   5  397.43   91.63   1
   4  -2   5  231.05   91.40   1
   4  -2   5  233.93  127.60   1
  -4   2  -5  177.34   89.02   1
  -4   2  -5  456.21   90.49   1
  -4   2  -5  239.39  127.51   1
  -4   2  -5  439.67  106.63   1
   4  -2   6  185.23   49.20   1
  -4   2  -6  127.57   18.37   1
   4  -2   6  128.75   57.58   1
  -4   2  -6  172.95   43.01   1
   4  -2   7   82.10   37.89   1
  -4   2  -7   79.42   33.25   1
   4  -2   7   94.69   37.59   1
  -4   2  -7   75.03   31.02   1
   4  -2   8   86.36   40.55   1
   4  -2   8   60.32   32.86   1
  -4   2  -8   54.21   29.83   1
   4  -2   9  700.21  124.64   1
   4  -2   9    1.89  166.66   1
  -4   2  -9  592.33  142.35   1
   4  -2  10   12.22   46.28   1
   4  -1   0   79.42   23.38   1
   4  -1   0   86.86   23.68   1
   4  -1   0   72.84   30.58   1
  -4   1   0   56.98   21.94   1
  -4   1   0   77.39   22.68   1
  -4   1   0   72.74   30.25   1
   4  -1   1  189.30   41.11   1
  -4   1  -1  145.52   16.19   1
   4  -1   1  147.75   41.40   1
   4  -1   1  151.84   40.27   1
   4  -1   1  142.52   56.34   1
  -4   1  -1   99.44   40.32   1
  -4   1  -1  158.28   41.11   1
  -4   1  -1  143.83   56.67   1
  -4   1  -2 2866.11  729.43   1
  -4   1  -2 2837.22  256.93   1
   4  -1   2 2790.80  708.76   1
   4  -1   2 2886.38  708.91   1
   4  -1   2 2957.88 1038.31   1
   4  -1   2 2744.07 1038.23   1
  -4   1  -2 2660.78  708.71   1
  -4   1  -2 2837.79  708.68   1
   4  -1   3   14.78   11.93   1
  -4   1  -3   18.27    7.31   1
   4  -1   3   30.36   21.23   1
   4  -1   3   25.37   20.63   1
   4  -1   3   32.55   16.12   1
  -4   1  -3    9.95   17.17   1
  -4   1  -3    4.97   15.45   1
  -4   1  -3    9.30   15.51   1
   4  -1   4 1636.46  450.00   1
  -4   1  -4 1475.49  449.79   1
   4  -1   4 1799.47  437.93   1
   4  -1   4 1555.03  437.79   1
   4  -1   4 1998.74  639.98   1
  -4   1  -4 1433.80  437.47   1
  -4   1  -4 1808.91  437.63   1
  -4   1  -4 1899.87  534.64   1
   4  -1   5 5253.38 1396.86   1
   4  -1   5 5659.67 2047.33   1
  -4   1  -5 5268.31 1396.63   1
  -4   1  -5 5783.28 1711.31   1
  -4   1  -6  344.02   87.55   1
  -4   1  -6  375.98   37.50   1
   4  -1   6  354.43   98.61   1
   4  -1   6  350.60  135.21   1
   4  -1   7  704.12  171.63   1
   4  -1   7  702.47  170.32   1
  -4   1  -7  677.59  167.55   1
  -4   1  -7  597.81  201.53   1
  -4   1  -8  957.76   91.15   1
   4  -1   8  920.63  237.62   1
   4  -1   8  860.43  341.33   1
  -4   1  -8  929.04  235.26   1
   4  -1   9   49.64   36.94   1
   4  -1   9   28.68   34.20   1
  -4   1  -9   74.60   31.36   1
   4   0   0  517.96  129.36   1
  -4   0   0  505.14   46.93   1
   4   0   0  530.33  126.03   1
   4   0   0  453.02  125.53   1
  -4   0   0  477.58  125.67   1
  -4   0   0  478.18  182.87   1
   4   0   1  363.73   89.59   1
  -4   0  -1  378.17   98.85   1
  -4   0  -1  395.39   36.51   1
   4   0   1  345.51   96.62   1
   4   0   1  377.41  139.27   1
   4   0   1  343.80  139.15   1
  -4   0  -1  397.14   96.48   1
   4   0   2    0.88   11.30   1
   4   0   2   14.42   19.83   1
   4   0   2   11.07   17.83   1
   4   0   2   10.43   13.61   1
  -4   0  -2    2.60   14.76   1
  -4   0  -2   15.05   17.42   1
  -4   0  -2   -1.58   12.52   1
  -4   0  -2    3.10    8.88   1
   4   0   3  274.49   64.80   1
  -4   0  -3  256.29   25.49   1
   4   0   3  274.38   65.23   1
   4   0   3  206.58   64.49   1
   4   0   3  187.74   89.81   1
  -4   0  -3  226.11   63.88   1
  -4   0  -3  276.88   64.94   1
  -4   0  -3  202.00   89.92   1
   4   0   4  800.37  171.34   1
   4   0   4  513.35  170.42   1
   4   0   4  914.85  247.68   1
   4   0   4  327.17  246.73   1
  -4   0  -4  520.10  170.51   1
  -4   0  -4  738.94  170.95   1
  -4   0  -4  502.71  246.98   1
  -4   0  -4  825.03  206.57   1
  -4   0  -5 3272.00  329.56   1
   4   0   5 4199.33  908.68   1
   4   0   5 3626.26 1329.31   1
  -4   0  -5 3924.66  907.73   1
  -4   0  -6  301.49   35.02   1
   4   0   6  364.88   94.47   1
   4   0   6  317.42  122.71   1
  -4   0  -6  354.50   88.10   1
   4   0   7  206.94   59.74   1
  -4   0  -7  201.43   55.03   1
   4   0   7  167.13   75.78   1
  -4   0  -7  197.99   63.93   1
   4   0   8  126.24   50.04   1
   4   0   8    1.23   42.27   1
  -4   0  -8  119.75   38.28   1
  -4   0  -8  117.05   39.13   1
   4   0   9  111.97   60.06   1
  -4   0  -9  176.21   58.87   1
  -4  -1   0 2898.63  735.24   1
   4   1   0 2919.76  714.32   1
   4   1   0 2778.86  714.24   1
   4   1   0 2866.88 1046.58   1
  -4  -1   0 3077.67  714.35   1
  -4  -1   0 2752.09  874.64   1
   4   1   1    4.16   13.49   1
  -4  -1  -1    6.93   12.10   1
  -4  -1  -1    5.82    6.77   1
   4   1   1   -0.31   13.19   1
   4   1   1    4.69   13.15   1
   4   1   1   11.85   12.76   1
  -4  -1  -1   12.03   15.57   1
   4   1   2  594.99  147.14   1
   4   1   2  675.45  172.85   1
  -4  -1  -2  605.40  172.67   1
  -4  -1  -2  685.27   62.89   1
   4   1   2  647.62  168.79   1
   4   1   2  673.08  244.66   1
  -4  -1  -2  727.01  168.56   1
  -4  -1  -3  505.39   42.62   1
   4   1   3  523.38  111.81   1
   4   1   3  338.13  109.86   1
   4   1   3  417.61  158.53   1
   4   1   3  319.58  158.30   1
  -4  -1  -3  487.44  110.39   1
  -4  -1  -3  340.56  158.45   1
   4   1   4 5592.65 1575.40   1
  -4  -1  -4 5320.18 1253.15   1
  -4  -1  -4 6635.79  554.22   1
   4   1   4 6222.41 1530.91   1
  -4  -1  -5    8.50   10.94   1
   4   1   5    3.25   33.60   1
   4   1   5    5.34   17.37   1
  -4  -1  -5   21.60   24.81   1
   4   1   6   17.00   17.47   1
   4   1   6   43.44   44.92   1
  -4  -1  -6   12.51   27.23   1
  -4  -1  -6   13.74   17.93   1
   4   1   7  413.17   89.67   1
  -4  -1  -7  466.28   41.19   1
   4   1   7   -2.50  122.14   1
  -4  -1  -7  390.22   89.74   1
   4   1   8   52.79   34.43   1
  -4  -1  -8   42.66   18.22   1
   4   1   8  -15.97   27.62   1
  -4  -1  -8   28.75   39.27   1
   4   2   0  809.31  195.81   1
   4   2   0  898.26  227.40   1
   4   2   0  962.58  331.34   1
  -4  -2   0 1016.48  227.30   1
  -4  -2   0  890.79  331.33   1
  -4  -2   0  863.92  276.66   1
   4   2   1 1464.30  395.08   1
  -4  -2  -1 1528.72  395.20   1
  -4  -2  -1 1622.01  140.51   1
   4   2   1 1511.79  384.08   1
   4   2   1 1377.38  383.99   1
   4   2   1 1465.45  561.48   1
  -4  -2  -1 1590.89  384.06   1
  -4  -2  -2 1266.88  253.31   1
   4   2   2 1195.90  297.94   1
   4   2   2  928.66  297.47   1
   4   2   2 1194.39  434.50   1
   4   2   2 1040.97  434.46   1
  -4  -2  -2 1128.73  434.69   1
  -4  -2  -2 1319.64  363.08   1
   4   2   3  163.42   42.59   1
   4   2   3  142.92   52.28   1
   4   2   3  118.52   55.32   1
  -4  -2  -3  139.65   40.12   1
  -4  -2  -3   86.06   54.14   1
  -4  -2  -3  143.25   43.22   1
   4   2   4 4922.54 1460.82   1
   4   2   4 5972.62 1419.79   1
  -4  -2  -4 5755.10 1419.36   1
  -4  -2  -4 5864.13 1738.83   1
   4   2   5   58.26   33.96   1
   4   2   5   57.44   33.59   1
  -4  -2  -5   88.07   33.71   1
  -4  -2  -5   85.97   29.07   1
  -4  -2  -6  188.29   22.47   1
   4   2   6  208.41   60.67   1
   4   2   6   17.43   58.94   1
  -4  -2  -6  197.72   48.76   1
   4   2   7  533.30  146.37   1
  -4  -2  -7  902.24  141.50   1
  -4  -2  -7  884.67   64.67   1
   4   2   7   11.88  226.48   1
   4   2   8   88.51   55.13   1
  -4  -2  -8  142.61   50.27   1
  -4  -3   0 5329.62 1137.45   1
  -4  -3   0 5672.64  502.16   1
   4   3   0 5688.92 1388.53   1
   4   3   0 5832.39 1388.63   1
   4   3   0 5740.12 2035.29   1
  -4  -3   0 4932.24 2035.14   1
  -4  -3  -1  647.87  139.57   1
  -4  -3  -1  541.90  162.55   1
  -4  -3  -1  728.55   60.11   1
   4   3   1  594.23  158.71   1
   4   3   1  502.31  158.59   1
   4   3   1  628.68  229.87   1
   4   3   1  570.66  229.97   1
  -4  -3  -2  563.09   51.72   1
   4   3   2  538.54  135.64   1
   4   3   2  566.90  195.45   1
   4   3   2  424.42  195.53   1
  -4  -3  -2  617.87  135.64   1
  -4  -3  -2  434.53  195.97   1
   4   3   3 1148.61  289.65   1
   4   3   3 1089.72  420.96   1
  -4  -3  -3 1102.13  288.65   1
  -4  -3  -3 1183.80  351.66   1
  -4  -3  -4  185.37   51.01   1
  -4  -3  -4  182.19   22.86   1
   4   3   4  189.93   58.03   1
   4   3   4  162.75   70.79   1
   4   3   5 1520.00  320.80   1
   4   3   5  645.05  465.09   1
  -4  -3  -5 1489.29  319.92   1
  -4  -3  -5 1406.91  389.14   1
   4   3   6  153.78   45.86   1
  -4  -3  -6  172.17   44.05   1
  -4  -3  -6  191.59   22.94   1
   4   3   6   -1.22   56.92   1
  -4  -3  -7    5.86   15.15   1
   4   3   7  -11.12   46.39   1
  -4  -3  -7    2.13   30.98   1
  -4  -4   0 3448.87  288.49   1
   4   4   0 3201.18  793.43   1
   4   4   0 2619.74  793.18   1
   4   4   0 3297.89 1161.93   1
  -4  -4   0 3418.46  793.41   1
  -4  -4   0 2598.67 1161.75   1
  -4  -4  -1 1046.25   92.82   1
   4   4   1 1098.65  250.24   1
   4   4   1 1099.17  363.84   1
   4   4   1  774.32  363.67   1
  -4  -4  -1 1174.74  250.27   1
  -4  -4  -1  722.82  363.66   1
   4   4   2 1486.06  395.77   1
   4   4   2 1562.87  577.89   1
  -4  -4  -2 1665.76  395.91   1
  -4  -4  -2 1568.97  482.82   1
   4   4   3  633.02  150.91   1
   4   4   3  546.42  215.86   1
  -4  -4  -3  554.99  149.35   1
  -4  -4  -3  589.75  180.23   1
   4   4   4  171.83   50.82   1
   4   4   4   95.23   56.38   1
  -4  -4  -4  140.82   43.43   1
  -4  -4  -4  142.84   45.96   1
   4   4   5   10.69   22.51   1
  -4  -4  -5    0.78   12.98   1
   4   4   5    8.75   28.59   1
  -4  -4  -5    3.56   23.67   1
  -4  -4  -6    1.60   12.83   1
   4   4   6   12.31   26.80   1
  -4  -4  -6   -6.02   16.65   1
   4   5   0    0.55   14.67   1
   4   5   0    5.43   17.21   1
  -4  -5   0    5.99   10.26   1
  -4  -5   0    3.78   25.01   1
  -4  -5   0    2.58   13.11   1
   4   5   1   10.17   27.14   1
   4   5   1    1.61   22.09   1
  -4  -5  -1    4.43   27.13   1
  -4  -5  -1   13.52   15.80   1
   4   5   2   59.94   35.76   1
   4   5   2   84.74   43.61   1
  -4  -5  -2   93.06   36.94   1
  -4  -5  -2  109.81   33.78   1
  -4  -5  -3  443.51   44.77   1
   4   5   3  458.45  113.87   1
   4   5   3  366.42  162.19   1
  -4  -5  -3  453.99  112.65   1
   4   5   4   55.45   38.18   1
   4   5   4    9.66   34.57   1
  -4  -5  -4   73.31   28.31   1
  -4  -5  -4   63.54   24.34   1
  -4  -5  -5   44.33   14.09   1
   4   5   5   39.11   30.13   1
  -4  -5  -5   21.73   25.28   1
  -4  -6   0  107.81   39.93   1
  -4  -6   0   96.26   18.14   1
   4   6   0  143.37   46.83   1
   4   6   0  140.01   53.96   1
   4   6   1  536.78  121.65   1
   4   6   1  494.43  196.14   1
  -4  -6  -1  580.85  137.07   1
  -4  -6  -1  511.57  162.60   1
   4   6   2  271.79   75.63   1
   4   6   2  214.15  106.17   1
  -4  -6  -2  319.27   76.30   1
  -4  -6  -2  277.03   85.72   1
   4   6   3   35.39   30.10   1
   4   6   3    0.20   35.42   1
  -4  -6  -3   34.85   25.26   1
  -4  -6  -3   41.27   20.46   1
   4   6   4   66.05   35.68   1
  -4  -6  -4   56.38   27.83   1
  -4  -6  -4   45.30   24.48   1
   4   7   0  711.91  168.75   1
   4   7   0  528.91  242.32   1
  -4  -7   0  745.44  168.64   1
  -4  -7   0  648.00  202.00   1
   4   7   1  463.94  110.28   1
   4   7   1  165.82  155.15   1
  -4  -7  -1  520.98  111.29   1
  -4  -7  -1  482.70  129.50   1
  -4  -7  -2  164.65   23.25   1
   4   7   2  124.38   51.42   1
  -4  -7  -2  206.19   53.81   1
   4   7   3    1.90   25.73   1
  -4  -7  -3   31.45   23.28   1
  -4  -7  -3   11.52   18.34   1
   4   8   0  502.80   99.17   1
   4   8   0    2.88  135.75   1
  -4  -8   0  489.48   99.95   1
  -4  -8   0  466.91  114.72   1
   4   8   1  152.48   50.34   1
  -4  -8  -1  147.53   52.01   1
  -4  -8  -1  151.18   51.25   1
   4   8   2   11.17   25.36   1
  -4  -8  -2   42.64   44.72   1
  -4  -8  -2   17.42   19.76   1
   4   9   0   19.57   25.45   1
  -4  -9   0   18.59   24.78   1
  -4  -9   0   24.43   23.67   1
   4   9   1   62.73   32.45   1
   5 -11   1    7.35   43.27   1
   5 -11   2  -31.20   59.64   1
   5 -11   3  -39.50   45.37   1
   5 -11   3   49.81   37.04   1
   5 -11   4    2.67   45.89   1
   5 -11   4  135.46   49.84   1
   5 -11   5  236.95   53.69   1
   5 -11   5   -5.88   75.18   1
   5 -11   6   18.32   57.05   1
   5 -11   6    8.57   35.76   1
   5 -11   7   -2.20   35.54   1
   5 -10   0  -19.99   77.41   1
   5 -10   1   26.29   52.20   1
   5 -10   1   49.00   34.31   1
   5 -10   2    3.64  115.17   1
   5 -10   2  652.51  159.91   1
   5 -10   3    0.33   55.10   1
   5 -10   3  208.54   58.12   1
   5 -10   4   52.53   28.71   1
   5 -10   4  -20.48   58.83   1
   5 -10   5   10.88   58.68   1
   5 -10   5  218.23   60.42   1
   5 -10   6  418.54   74.77   1
   5 -10   6  148.98   86.29   1
  -5  10  -6  223.62   83.68   1
   5 -10   7   15.23   58.12   1
   5 -10   7    3.16   25.61   1
   5 -10   8   25.69   42.21   1
   5 -10   8   47.00   36.01   1
   5  -9   0  165.06   54.65   1
   5  -9   0  117.14   62.90   1
   5  -9   1 1189.16  384.20   1
   5  -9   1 1719.49  558.15   1
   5  -9   2   16.92   41.89   1
   5  -9   2   35.33   39.84   1
   5  -9   3   10.08   48.12   1
   5  -9   3   -2.23   28.62   1
   5  -9   4   32.18   44.36   1
   5  -9   4   31.07   32.22   1
   5  -9   5   61.36   53.80   1
   5  -9   5   62.27   35.69   1
   5  -9   6 1407.73  279.98   1
   5  -9   6 1235.86  396.82   1
  -5   9  -6  919.86  331.40   1
   5  -9   7  877.61  232.64   1
   5  -9   7  909.36  230.13   1
   5  -9   8   11.54   41.38   1
   5  -9   8    1.62   26.55   1
   5  -9   9   52.36   58.11   1
   5  -9   9   15.29   25.93   1
   5  -8   0  212.67   75.77   1
   5  -8   0  217.23   86.59   1
   5  -8   1   52.59   32.25   1
   5  -8   1   37.22   42.07   1
   5  -8   2    7.11   50.27   1
   5  -8   2   15.21   28.97   1
   5  -8   3 4232.82 1090.29   1
   5  -8   3 4214.00 1060.50   1
   5  -8   4 1528.21  361.75   1
   5  -8   4 1349.57  522.83   1
  -5   8  -5  587.45   59.02   1
   5  -8   5  545.73  157.15   1
   5  -8   5  653.83  222.98   1
   5  -8   6    1.60   23.33   1
   5  -8   6   -3.55   24.10   1
  -5   8  -6    6.74   20.37   1
   5  -8   7   84.89   54.23   1
   5  -8   7   81.63   35.36   1
  -5   8  -7   49.99   27.40   1
   5  -8   8  192.63   70.05   1
   5  -8   8  166.45   71.49   1
   5  -8   9   85.58   33.57   1
   5  -8   9  120.89   64.97   1
   5  -7   0   25.74   22.12   1
   5  -7   0   31.50   34.84   1
   5  -7   0   -6.13   34.85   1
   5  -7   0   -1.45   16.21   1
  -5   7   0   16.98   43.97   1
  -5   7   0   15.93   17.07   1
   5  -7   1  165.50   49.53   1
   5  -7   1  113.58   42.98   1
   5  -7   1  163.69   56.95   1
  -5   7  -1   45.06   48.87   1
   5  -7   2  168.02   70.34   1
   5  -7   2  215.16   74.36   1
   5  -7   3 2018.81  451.07   1
   5  -7   3 1637.08  651.91   1
   5  -7   4 1480.79  473.56   1
   5  -7   4 2127.20  691.81   1
   5  -7   5  423.13  115.72   1
   5  -7   5  421.33  157.78   1
  -5   7  -5  422.22  131.16   1
   5  -7   6 1103.02  248.11   1
   5  -7   6 1045.26  244.72   1
  -5   7  -6  852.20  292.65   1
   5  -7   7   15.29   20.14   1
   5  -7   7   21.37   45.91   1
  -5   7  -7   11.18   18.27   1
   5  -7   8    8.04   20.27   1
   5  -7   8  -18.65   48.88   1
  -5   7  -8   21.04   30.22   1
   5  -7   9  550.26  177.46   1
   5  -7   9  857.65  182.60   1
   5  -6   0    4.28   11.92   1
   5  -6   0    1.31   29.44   1
   5  -6   0    4.16   27.49   1
   5  -6   0    2.43   17.32   1
  -5   6   0    5.31   23.62   1
  -5   6   0    7.15   14.65   1
   5  -6   1  337.38   84.08   1
   5  -6   1  202.38   70.33   1
   5  -6   1  320.61   96.29   1
   5  -6   1  213.56   96.32   1
  -5   6  -1  214.43   96.15   1
  -5   6  -2 4002.56 1037.68   1
   5  -6   2 5744.29 1010.75   1
   5  -6   2 1859.75 1007.10   1
   5  -6   2 5337.26 1477.52   1
   5  -6   2 3633.17 1477.13   1
   5  -6   3  773.51  161.67   1
   5  -6   3  714.83  158.60   1
  -5   6  -3  324.72  158.32   1
   5  -6   4    8.59   16.51   1
   5  -6   4    5.47   27.95   1
   5  -6   5 3518.56  888.58   1
   5  -6   5 3674.03 1300.35   1
  -5   6  -5 3489.93 1086.75   1
   5  -6   6   -2.40   40.41   1
   5  -6   6   -1.81   22.39   1
  -5   6  -6    0.72   16.15   1
   5  -6   7 1311.05  304.01   1
   5  -6   7 1332.95  298.47   1
  -5   6  -7 1050.00  359.77   1
   5  -6   8   16.97   45.99   1
   5  -6   8   31.14   25.16   1
  -5   6  -8   -4.14   24.75   1
   5  -6   9  215.26   65.05   1
   5  -6   9  176.36   75.53   1
   5  -5   0   54.98   38.99   1
   5  -5   0   65.21   28.13   1
   5  -5   0   97.22   33.10   1
   5  -5   0   87.08   34.51   1
  -5   5   0   86.38   35.14   1
  -5   5   0   76.52   32.48   1
   5  -5   1  200.11   47.38   1
   5  -5   1  222.71   60.62   1
   5  -5   1  138.24   47.34   1
   5  -5   1  175.18   66.88   1
  -5   5  -1  166.63   51.60   1
  -5   5  -1  128.25   64.79   1
   5  -5   2  853.58  181.05   1
   5  -5   2  438.14  179.71   1
   5  -5   2  975.82  262.26   1
   5  -5   2  538.89  261.58   1
  -5   5  -2  815.78  181.98   1
  -5   5  -2  643.82  261.77   1
   5  -5   3 1077.09  221.72   1
   5  -5   3  559.78  219.99   1
   5  -5   3 1072.53  321.18   1
  -5   5  -3  738.45  221.75   1
  -5   5  -4 1993.83  179.14   1
   5  -5   4 1736.06  490.62   1
   5  -5   4 2018.66  717.18   1
   5  -5   5 1066.96  266.13   1
   5  -5   5 1012.18  261.65   1
  -5   5  -5 1007.59  314.96   1
   5  -5   6  209.68   56.00   1
   5  -5   6  252.36   68.82   1
  -5   5  -6  174.84   63.42   1
   5  -5   7    0.80   18.86   1
   5  -5   7   18.87   46.83   1
  -5   5  -7    3.89   18.62   1
   5  -5   8    7.33   36.52   1
   5  -5   8   20.43   24.57   1
  -5   5  -8   19.55   23.32   1
   5  -5   9   -7.14   48.59   1
   5  -5   9   -9.29   24.24   1
   5  -4   0  366.94   83.13   1
  -5   4   0  322.90   82.94   1
   5  -4   0  401.70   83.53   1
   5  -4   0  201.80   80.34   1
   5  -4   0  280.98  116.32   1
  -5   4   0  306.28   81.96   1
   5  -4   1  263.31   70.47   1
   5  -4   1  267.40   71.07   1
   5  -4   1  163.24   68.80   1
   5  -4   1  333.52   98.58   1
  -5   4  -1  298.50   73.15   1
  -5   4  -1  241.14   98.34   1
   5  -4   2  477.62  148.00   1
   5  -4   2  639.43  145.16   1
   5  -4   2  451.15  144.43   1
   5  -4   2  728.27  209.63   1
  -5   4  -2  574.09  146.97   1
  -5   4  -2  517.73  209.40   1
   5  -4   3  613.13  211.83   1
  -5   4  -3 1062.89   77.52   1
   5  -4   3  848.67  207.35   1
   5  -4   3  563.17  206.42   1
   5  -4   3  984.39  300.78   1
  -5   4  -3  733.37  207.67   1
  -5   4  -3  576.29  300.34   1
  -5   4  -4  411.13   42.23   1
   5  -4   4  429.06  113.10   1
   5  -4   4  465.49  159.60   1
  -5   4  -5   34.89    9.99   1
   5  -4   5   60.04   39.54   1
   5  -4   5   52.93   26.39   1
   5  -4   6  609.27  154.72   1
  -5   4  -6  563.25   58.40   1
   5  -4   6  629.08  155.02   1
   5  -4   7    1.99   30.18   1
   5  -4   7   16.02   18.61   1
  -5   4  -7   -0.36   16.38   1
   5  -4   8   76.76   40.86   1
   5  -4   8   81.04   27.78   1
  -5   4  -8   60.13   32.01   1
   5  -4   9   51.27   49.07   1
   5  -4   9   31.20   30.11   1
   5  -3   0 1418.57  344.67   1
   5  -3   0 1533.02  335.50   1
   5  -3   0 1122.44  334.28   1
   5  -3   0 1557.84  489.67   1
  -5   3   0 1012.73  334.21   1
  -5   3   0 1254.89  489.51   1
   5  -3   1   -6.26   24.14   1
   5  -3   1    8.69   16.81   1
   5  -3   1   -2.59   14.28   1
   5  -3   1    3.08   14.12   1
  -5   3  -1    4.47   17.04   1
  -5   3  -1   -1.88   13.21   1
   5  -3   2 1846.19  361.86   1
  -5   3  -2 1176.43  360.93   1
  -5   3  -2 1613.64  128.85   1
   5  -3   2 1638.65  352.03   1
   5  -3   2 1123.49  350.95   1
   5  -3   2 1007.42  512.87   1
  -5   3  -2 1009.29  351.02   1
   5  -3   3  282.56   54.75   1
   5  -3   3   83.08   53.07   1
   5  -3   3  203.50   56.54   1
   5  -3   3  140.79   54.19   1
  -5   3  -3  131.89   54.59   1
  -5   3  -3  131.81   74.29   1
  -5   3  -3  263.54   61.42   1
  -5   3  -4   99.32   13.64   1
   5  -3   4   55.64   34.85   1
   5  -3   4  112.38   40.53   1
   5  -3   5    6.65   32.09   1
   5  -3   5   30.92   22.27   1
  -5   3  -5   18.36   13.28   1
   5  -3   6   78.71   25.87   1
  -5   3  -6   69.90   16.57   1
   5  -3   6   37.42   40.13   1
   5  -3   7   42.30   22.50   1
   5  -3   7   64.05   42.95   1
  -5   3  -7   36.96   23.92   1
   5  -3   8  509.60  115.21   1
   5  -3   8  442.89  119.15   1
  -5   3  -8  378.19  133.77   1
   5  -3   9   42.82   47.95   1
   5  -3   9   -3.48   29.05   1
   5  -2   0 3304.53  756.77   1
   5  -2   0 3099.56  756.69   1
   5  -2   0 2748.84  734.68   1
   5  -2   0 3014.42  734.91   1
  -5   2   0 2543.29  734.71   1
  -5   2   0 2800.43 1076.78   1
  -5   2  -1 4209.14 1095.32   1
   5  -2   1 4624.78 1064.18   1
   5  -2   1 3711.90 1063.89   1
   5  -2   1 4966.98 1559.63   1
   5  -2   1 4290.01 1559.48   1
  -5   2  -1 2851.18 1063.53   1
  -5   2  -1 4666.26 1064.07   1
  -5   2  -2  649.14  214.16   1
  -5   2  -2  964.44   77.69   1
   5  -2   2  955.14  209.80   1
   5  -2   2  686.54  209.00   1
   5  -2   2  966.53  304.27   1
   5  -2   2  570.03  303.75   1
  -5   2  -2  698.62  208.77   1
  -5   2  -2  931.92  209.16   1
  -5   2  -3  479.42   37.87   1
   5  -2   3  459.07   98.80   1
   5  -2   3  289.70   98.90   1
   5  -2   3  425.55  138.60   1
   5  -2   3  205.12  138.00   1
  -5   2  -3  272.66   98.18   1
  -5   2  -3  444.68   97.39   1
  -5   2  -3  250.00  138.39   1
  -5   2  -4  406.52   39.78   1
   5  -2   4  390.28  105.36   1
   5  -2   4  410.25  148.72   1
  -5   2  -4  370.73  103.86   1
  -5   2  -5  766.85   73.94   1
   5  -2   5  736.96  198.12   1
   5  -2   5  814.86  284.51   1
  -5   2  -5  751.21  196.47   1
   5  -2   6 2146.16  508.12   1
   5  -2   6 2125.91  740.97   1
  -5   2  -6 2004.44  507.11   1
  -5   2  -6 1919.30  619.03   1
   5  -2   7  234.20   75.10   1
   5  -2   7  269.28   80.35   1
  -5   2  -7  291.50   87.09   1
   5  -2   8   16.13   20.54   1
  -5   2  -8   25.96   16.26   1
   5  -2   8   23.57   40.06   1
   5  -2   9  297.22   91.66   1
   5  -1   0 2894.88  779.68   1
  -5   1   0 3257.51  779.91   1
   5  -1   0 3165.91  757.45   1
   5  -1   0 2244.89  756.93   1
   5  -1   0 3331.57 1109.92   1
  -5   1   0 3144.20  757.34   1
   5  -1   1 5337.70 1266.89   1
   5  -1   1 4673.36 1266.64   1
   5  -1   1 5309.98 1856.92   1
   5  -1   1 4673.68 1856.82   1
  -5   1  -1 4765.01 1266.83   1
  -5   1  -1 5482.82 1266.80   1
  -5   1  -1 4686.15 1856.83   1
  -5   1  -1 5258.81 1552.06   1
  -5   1  -2  322.05   25.97   1
   5  -1   2  272.06   65.22   1
   5  -1   2  132.19   62.76   1
   5  -1   2  287.24   89.24   1
   5  -1   2  152.00   88.53   1
  -5   1  -2  172.84   64.41   1
  -5   1  -2  279.59   63.24   1
  -5   1  -2  157.12   88.63   1
   5  -1   3  412.23  100.00   1
   5  -1   3  397.11   99.39   1
   5  -1   3  247.90   99.78   1
  -5   1  -3  291.14   99.72   1
  -5   1  -3  408.27   97.96   1
  -5   1  -3  414.74  116.90   1
  -5   1  -4  868.79   83.78   1
   5  -1   4  891.17  226.23   1
   5  -1   4  884.32  326.61   1
  -5   1  -4  924.98  225.09   1
   5  -1   5 2490.35  626.10   1
   5  -1   5 2493.76  914.74   1
  -5   1  -5 2460.13  625.30   1
  -5   1  -5 2498.70  764.51   1
   5  -1   6    2.20   39.74   1
   5  -1   6   10.61   21.91   1
  -5   1  -6   10.73   27.56   1
  -5   1  -6    5.72   15.34   1
   5  -1   7  -14.17   42.10   1
   5  -1   7    6.44   22.78   1
  -5   1  -7   17.00   28.89   1
  -5   1  -7    3.47   17.68   1
  -5   1  -8  431.56   43.42   1
   5  -1   8  426.26   89.49   1
   5  -1   8    2.49  110.23   1
   5   0   0 1458.73  467.58   1
  -5   0   0 1766.87  467.94   1
  -5   0   0 1812.87  165.75   1
   5   0   0 1918.88  454.77   1
   5   0   0 1925.81  455.01   1
   5   0   0 1880.33  665.46   1
  -5   0   0 2023.01  454.93   1
   5   0   1  600.63  136.43   1
   5   0   1  457.03  136.12   1
  -5   0  -1  425.87  136.01   1
  -5   0  -1  558.14   50.32   1
   5   0   1  507.36  133.24   1
   5   0   1  453.69  133.69   1
  -5   0  -1  586.49  133.29   1
   5   0   2  158.10   61.35   1
  -5   0  -2  277.89   25.43   1
   5   0   2  283.71   64.93   1
   5   0   2  274.08   88.44   1
   5   0   2  150.17   87.80   1
  -5   0  -2  285.02   64.29   1
  -5   0  -2  158.39   88.07   1
  -5   0  -3  103.27   34.94   1
  -5   0  -3  108.84   16.76   1
   5   0   3   84.52   36.23   1
   5   0   3   87.43   40.84   1
   5   0   4    1.58   17.89   1
  -5   0  -4    4.26   11.63   1
   5   0   4   10.62   41.60   1
  -5   0  -4    8.15   26.66   1
   5   0   5 6215.84 1110.87   1
   5   0   5 5293.71 1981.35   1
  -5   0  -5 5385.65 1352.21   1
  -5   0  -5 5181.94 1656.09   1
  -5   0  -6  127.09   38.61   1
  -5   0  -6   94.34   17.99   1
   5   0   6  134.24   49.24   1
   5   0   6   82.12   44.32   1
   5   0   7  384.75   75.59   1
  -5   0  -7  292.79   32.16   1
   5   0   7   -5.18   95.87   1
  -5   0  -7  401.64   73.69   1
   5   0   8  377.87  123.16   1
  -5   0  -8  486.45  121.51   1
   5   1   0 3558.86  921.13   1
  -5  -1   0 3095.36  920.75   1
  -5  -1   0 3758.65  324.60   1
   5   1   0 3862.35  895.11   1
   5   1   0 3109.33  894.66   1
  -5  -1   0 3826.58  894.91   1
   5   1   1 1231.49  292.38   1
   5   1   1 1394.03  285.03   1
   5   1   1  852.56  283.86   1
   5   1   1  888.85  414.47   1
  -5  -1  -1 1341.90  284.64   1
  -5  -1  -1  802.52  414.40   1
  -5  -1  -1 1257.76  346.37   1
  -5  -1  -2 5410.36  512.52   1
   5   1   2 5855.26 1415.24   1
   5   1   2 5732.56 2073.83   1
  -5  -1  -2 5990.09 1415.07   1
   5   1   3  121.78   43.57   1
   5   1   3  115.03   39.93   1
  -5  -1  -3  158.37   20.46   1
  -5  -1  -3  122.10   43.38   1
   5   1   4  424.13  116.31   1
   5   1   4  454.31  119.80   1
  -5  -1  -4  461.09  114.97   1
  -5  -1  -4  429.86  136.24   1
   5   1   5  869.87  206.38   1
   5   1   5  643.22  292.09   1
  -5  -1  -5  879.32  202.48   1
  -5  -1  -5  804.89  244.25   1
   5   1   6   94.75   44.23   1
  -5  -1  -6   87.19   32.63   1
  -5  -1  -6   74.04   17.37   1
   5   1   6   18.12   31.60   1
  -5  -1  -7  712.31   73.62   1
   5   1   7  665.74  186.09   1
  -5  -1  -7  736.87  184.15   1
   5   2   0  178.63   48.34   1
  -5  -2   0  130.55   46.53   1
  -5  -2   0  179.68   19.65   1
   5   2   0  126.83   47.88   1
   5   2   0  172.68   64.76   1
  -5  -2   0  203.04   47.69   1
   5   2   1   11.28   13.43   1
   5   2   1    9.35   21.82   1
  -5  -2  -1    5.00   18.78   1
  -5  -2  -1   13.83   16.51   1
   5   2   2  263.33   75.76   1
   5   2   2  240.34  100.16   1
  -5  -2  -2  265.94   71.91   1
  -5  -2  -2  280.52   84.11   1
   5   2   3 1823.09  477.85   1
  -5  -2  -3 1912.26  170.58   1
   5   2   3 1790.13  464.78   1
  -5  -2  -3 1766.13  464.34   1
   5   2   4  295.01   80.69   1
   5   2   4  320.47   86.61   1
  -5  -2  -4  306.34   34.15   1
  -5  -2  -4  361.39   86.42   1
  -5  -2  -5  252.19   55.02   1
   5   2   5  282.26   68.96   1
   5   2   5   -4.83   72.39   1
  -5  -2  -5  224.90   62.35   1
   5   2   6   -0.86   37.57   1
   5   2   6  175.99   61.70   1
  -5  -2  -6  141.91   43.86   1
  -5  -2  -6  147.90   41.64   1
   5   3   0 1715.62  399.39   1
   5   3   0 1805.32  698.77   1
  -5  -3   0 1830.87  477.77   1
  -5  -3   0 2030.42  584.08   1
   5   3   1  205.32   56.21   1
   5   3   1  185.00   73.60   1
  -5  -3  -1  216.41   54.15   1
  -5  -3  -1  180.19   61.38   1
  -5  -3  -2  422.01  110.13   1
  -5  -3  -2  512.43   48.01   1
   5   3   2  469.82  124.72   1
   5   3   2  440.42  176.37   1
  -5  -3  -3  744.38  163.57   1
  -5  -3  -3  717.65   70.84   1
   5   3   3  752.21  189.85   1
   5   3   3  748.09  272.09   1
   5   3   4  154.90   46.33   1
   5   3   4   -0.79   39.94   1
  -5  -3  -4  148.13   43.27   1
  -5  -3  -4  188.93   46.53   1
   5   3   5   67.52   32.42   1
  -5  -3  -5   82.63   30.74   1
   5   3   5   10.57   35.67   1
  -5  -3  -5   75.53   26.62   1
  -5  -3  -6  910.78   91.49   1
   5   3   6 1137.87  243.90   1
  -5  -3  -6  832.06  239.10   1
   5   4   0 1305.37  377.67   1
   5   4   0 1409.42  551.39   1
  -5  -4   0 1555.34  378.10   1
  -5  -4   0 1599.64  460.89   1
  -5  -4  -1   16.50   10.92   1
   5   4   1   21.28   26.65   1
   5   4   1   13.43   21.35   1
  -5  -4  -1   18.79   21.34   1
   5   4   2 1318.97  299.97   1
  -5  -4  -2 1412.64  299.36   1
  -5  -4  -2 1431.62  131.10   1
   5   4   2 1410.52  517.02   1
   5   4   3 1781.28  330.82   1
   5   4   3   10.18  477.31   1
  -5  -4  -3 1591.27  329.18   1
  -5  -4  -3 1634.36  400.37   1
   5   4   4  441.33   94.62   1
   5   4   4   -5.16  128.07   1
  -5  -4  -4  449.75   92.47   1
  -5  -4  -4  436.63  107.62   1
  -5  -4  -5   45.03   25.13   1
   5   4   5   35.17   30.54   1
  -5  -4  -5   47.58   24.05   1
   5   5   0  904.75  221.87   1
  -5  -5   0 1080.23   97.17   1
   5   5   0  980.92  377.36   1
  -5  -5   0 1069.34  260.06   1
   5   5   1  532.62  143.77   1
   5   5   1  493.49  206.05   1
  -5  -5  -1  603.73  143.76   1
  -5  -5  -1  574.94  171.97   1
  -5  -5  -2  157.53   44.86   1
  -5  -5  -2  201.50   23.14   1
   5   5   2  165.92   50.19   1
   5   5   2   14.12   58.06   1
  -5  -5  -3  182.14   22.98   1
   5   5   3  212.25   55.22   1
   5   5   3    8.23   60.99   1
  -5  -5  -3  179.84   47.39   1
   5   5   4   -0.20   27.86   1
  -5  -5  -4   -2.47   24.01   1
  -5  -5  -4    1.67   18.47   1
  -5  -6   0  342.56   33.66   1
   5   6   0  319.65   78.05   1
   5   6   0   68.43  105.87   1
  -5  -6   0  352.31   78.86   1
   5   6   1  563.50  118.36   1
   5   6   1  -10.47  187.53   1
  -5  -6  -1  656.90  132.33   1
  -5  -6  -1  681.25  157.49   1
   5   6   2   12.44   33.26   1
   5   6   2    4.04   35.24   1
  -5  -6  -2   20.46   24.48   1
  -5  -6  -2   -5.15   18.08   1
   5   6   3   28.53   27.98   1
  -5  -6  -3   24.05   26.18   1
  -5  -6  -3   36.83   21.09   1
  -5  -7   0  371.11   35.55   1
   5   7   0  366.89   83.32   1
   5   7   0    1.46  113.21   1
  -5  -7   0  432.08   84.98   1
   5   7   1    0.18   29.30   1
  -5  -7  -1   19.55   28.65   1
  -5  -7  -1   25.46   19.74   1
  -5  -7  -2   80.94   36.06   1
  -5  -7  -2  114.34   19.60   1
   5   7   2   85.33   40.22   1
  -5  -8   0   53.42   16.32   1
   5   8   0   45.59   31.49   1
  -5  -8   0   65.89   48.37   1
   6 -10   2   -4.07   53.90   1
   6 -10   2  152.39   58.14   1
   6 -10   3   40.84   78.72   1
   6 -10   3  190.76   64.85   1
   6 -10   4   36.22   72.91   1
   6 -10   4  129.35   52.12   1
   6 -10   5   13.57   57.89   1
   6 -10   5   30.97   35.79   1
   6 -10   6  106.59   42.68   1
   6  -9   0   59.15   39.26   1
   6  -9   1   13.62   79.48   1
   6  -9   1  346.56   92.38   1
   6  -9   2  170.60   69.40   1
   6  -9   3   -1.33  119.14   1
   6  -9   3  676.98  162.34   1
   6  -9   4  987.69  159.57   1
   6  -9   4    9.42  156.99   1
  -6   9  -5  244.82   32.04   1
   6  -9   5    8.63   84.11   1
   6  -9   5  376.18   95.19   1
   6  -9   6   20.51   70.85   1
   6  -9   6   71.68   39.86   1
   6  -9   7    2.13   62.82   1
   6  -9   7   63.36   33.17   1
   6  -8   0   16.04   59.89   1
   6  -8   0    8.14   32.43   1
   6  -8   1   97.71   32.56   1
   6  -8   1   79.02   49.85   1
   6  -8   2   44.27   59.08   1
   6  -8   2   20.22   32.60   1
   6  -8   3  304.52  130.94   1
   6  -8   3  577.90  176.02   1
   6  -8   4   10.51   66.48   1
   6  -8   4  184.62   54.68   1
  -6   8  -5  273.23   31.47   1
   6  -8   5   -4.94   90.12   1
   6  -8   5  302.92   95.65   1
   6  -8   6    3.75   19.82   1
   6  -8   6   -7.43   61.98   1
  -6   8  -6    7.00   23.74   1
   6  -8   7   79.32   27.58   1
   6  -8   7    6.91   64.46   1
   6  -8   8   40.89   31.53   1
   6  -7   0  773.42  261.64   1
   6  -7   0 1188.62  376.76   1
   6  -7   1   69.20   61.40   1
   6  -7   1   23.54   26.85   1
   6  -7   2  387.67  137.23   1
   6  -7   2  546.34  180.30   1
   6  -7   3 3912.32 1027.22   1
   6  -7   3 4119.59 1001.15   1
   6  -7   4   32.84   20.52   1
  -6   7  -4   26.26   13.93   1
   6  -7   4    3.98   51.14   1
   6  -7   5  293.58   89.45   1
   6  -7   5  277.84  101.41   1
  -6   7  -5  250.63   83.89   1
   6  -7   6   15.57   20.50   1
  -6   7  -6   11.94   16.66   1
   6  -7   6   34.12   57.61   1
   6  -7   7   -2.24   43.94   1
   6  -7   7   36.04   26.87   1
   6  -7   8   23.20   59.67   1
   6  -7   8   -0.70   25.90   1
   6  -6   0  382.44  185.94   1
   6  -6   0 1301.35  267.95   1
  -6   6   0  241.49  182.78   1
   6  -6   1  200.61   58.13   1
   6  -6   1  219.96   75.76   1
   6  -6   2  262.49   88.83   1
   6  -6   2  271.45  102.13   1
   6  -6   3 1380.10  335.60   1
   6  -6   3 1176.62  328.93   1
   6  -6   4 1952.83  513.57   1
   6  -6   4 2112.27  502.14   1
  -6   6  -4 1959.63  609.82   1
   6  -6   5  908.85  241.03   1
  -6   6  -5  934.49   89.15   1
   6  -6   5  912.03  239.01   1
   6  -6   6  561.23  138.50   1
  -6   6  -6  457.14   54.98   1
   6  -6   6  654.64  143.75   1
   6  -6   7  281.62   76.48   1
   6  -6   7  250.60   80.43   1
  -6   6  -7  155.08   68.15   1
   6  -6   8   24.86   44.50   1
   6  -6   8    9.06   26.57   1
   6  -5   0   69.22   42.93   1
   6  -5   0   33.95   27.38   1
   6  -5   0   67.25   24.23   1
  -6   5   0    1.23   25.59   1
   6  -5   1 1085.38  197.82   1
   6  -5   1  584.56  193.17   1
   6  -5   1 1170.62  280.99   1
  -6   5  -1   81.74  191.40   1
   6  -5   2 1218.77  321.88   1
   6  -5   2 1299.51  466.41   1
  -6   5  -3  875.74   82.04   1
   6  -5   3  927.72  223.37   1
   6  -5   3  806.28  319.55   1
   6  -5   4  221.50   53.77   1
  -6   5  -4  163.50   22.63   1
   6  -5   4  213.43   64.66   1
   6  -5   5   39.06   20.94   1
   6  -5   5   41.34   42.20   1
  -6   5  -5   24.62   21.14   1
  -6   5  -6  531.71   55.26   1
   6  -5   6  511.14  143.15   1
   6  -5   6  550.60  198.53   1
   6  -5   7   58.39   24.76   1
   6  -5   7   43.90   54.64   1
  -6   5  -7   38.55   24.16   1
   6  -5   8   14.00   51.67   1
   6  -5   8   11.54   24.32   1
   6  -4   0  113.83   24.65   1
   6  -4   0  101.14   36.17   1
   6  -4   0   46.27   29.13   1
  -6   4   0    5.71   25.96   1
   6  -4   1  482.62  151.09   1
   6  -4   1  963.95  219.59   1
  -6   4  -1  199.95  150.23   1
   6  -4   2    1.81   32.37   1
   6  -4   2   20.54   21.45   1
  -6   4  -2    1.10    9.26   1
  -6   4  -3 1775.12  160.17   1
   6  -4   3 1605.12  437.30   1
   6  -4   3 1745.32  637.69   1
  -6   4  -4 3986.94  354.07   1
   6  -4   4 3675.80  974.90   1
   6  -4   4 3835.46 1426.84   1
   6  -4   5  137.96   40.27   1
  -6   4  -5  127.36   20.42   1
   6  -4   5  135.21   56.42   1
  -6   4  -6   86.83   19.44   1
   6  -4   6   90.75   52.21   1
   6  -4   6   79.84   39.93   1
   6  -4   7  119.87   58.92   1
   6  -4   7  104.86   44.91   1
  -6   4  -7   87.95   36.80   1
   6  -4   8   13.02   19.49   1
   6  -4   8   16.36   49.96   1
   6  -3   0   10.28   35.40   1
   6  -3   0    1.55   19.73   1
   6  -3   0    0.22   15.78   1
  -6   3   0    2.03   23.18   1
   6  -3   1  284.72   59.86   1
   6  -3   1  124.34   55.50   1
   6  -3   1  275.27   75.98   1
  -6   3  -1   84.87   55.74   1
   6  -3   2  838.24  207.66   1
   6  -3   2  742.03  205.87   1
  -6   3  -2  794.93  245.07   1
  -6   3  -3  308.93   31.06   1
   6  -3   3  239.38   81.70   1
   6  -3   3  251.19  105.62   1
  -6   3  -4   14.68   10.82   1
   6  -3   4   -8.17   39.31   1
   6  -3   4   17.92   21.84   1
  -6   3  -5 1433.00  128.63   1
   6  -3   5 1344.95  347.63   1
   6  -3   5 1262.69  503.86   1
   6  -3   6   13.22   32.92   1
   6  -3   6    3.31   17.16   1
  -6   3  -6    7.25   16.84   1
   6  -3   7   79.25   54.84   1
   6  -3   7   96.24   44.54   1
  -6   3  -7  106.46   38.84   1
   6  -2   0  657.77  146.00   1
   6  -2   0  662.06  143.92   1
   6  -2   0  343.20  141.63   1
   6  -2   1   11.62   37.47   1
   6  -2   1   -1.10   18.50   1
   6  -2   1   12.71   19.69   1
  -6   2  -1   13.78   13.15   1
   6  -2   2   27.57   42.81   1
   6  -2   2   28.64   22.57   1
  -6   2  -2   26.91   16.87   1
   6  -2   3 2048.56  488.09   1
   6  -2   3 1836.78  475.25   1
  -6   2  -3 1881.85  474.72   1
  -6   2  -3 1833.46  579.23   1
  -6   2  -4   54.99   28.95   1
   6  -2   4   43.07   38.97   1
   6  -2   4   60.25   30.23   1
  -6   2  -4   51.04   22.92   1
   6  -2   5  512.65  151.27   1
   6  -2   5  598.88  213.39   1
  -6   2  -5  583.52  178.34   1
  -6   2  -6   29.84   13.76   1
   6  -2   6   34.62   40.76   1
   6  -2   6   38.04   27.94   1
   6  -2   7   -8.61   21.15   1
  -6   2  -7   -1.36   17.34   1
   6  -2   7   10.95   43.40   1
   6  -1   0  950.01  223.81   1
   6  -1   0  921.12  219.16   1
   6  -1   0  638.37  219.14   1
  -6   1   0  914.06  218.41   1
  -6   1   0  856.26  264.50   1
   6  -1   1  181.58   50.36   1
  -6   1  -1  194.16   21.63   1
   6  -1   1  146.23   56.78   1
  -6   1  -1  164.62   51.96   1
   6  -1   2  167.68   46.27   1
   6  -1   2  170.11   55.45   1
  -6   1  -2  121.67   46.36   1
  -6   1  -2  169.97   51.90   1
   6  -1   3 3035.92  823.33   1
  -6   1  -3 3320.46  291.30   1
   6  -1   3 3124.24  801.20   1
  -6   1  -3 3111.61  800.46   1
  -6   1  -4  341.09   35.77   1
   6  -1   4  298.66   92.52   1
   6  -1   4  335.65  122.17   1
  -6   1  -4  282.94   87.79   1
   6  -1   5 1151.70  309.76   1
   6  -1   5 1358.67  304.77   1
  -6   1  -5 1232.17  302.41   1
  -6   1  -5 1140.64  366.95   1
   6  -1   6   27.86   45.22   1
   6  -1   6   57.46   29.57   1
  -6   1  -6   19.88   32.36   1
  -6   1  -6   38.07   23.98   1
   6  -1   7   -3.41   34.38   1
   6  -1   7  286.73   57.12   1
   6   0   0 1889.50  431.72   1
   6   0   0  821.65  429.60   1
   6   0   0 1891.24  629.53   1
  -6   0   0 1803.89  431.16   1
  -6   0   0 1806.39  525.84   1
   6   0   1  273.15   81.02   1
   6   0   1  289.87  105.84   1
  -6   0  -1  297.29   78.77   1
  -6   0  -1  268.84   87.09   1
   6   0   2   57.85   45.10   1
   6   0   2   66.40   31.36   1
  -6   0  -2   70.14   32.47   1
  -6   0  -2   60.97   24.67   1
   6   0   3 6734.60 1729.47   1
  -6   0  -3 6762.30  608.18   1
   6   0   3 7045.28 1681.24   1
  -6   0  -3 6218.09 1680.27   1
  -6   0  -4  329.02   94.75   1
  -6   0  -4  414.35   41.79   1
   6   0   4  400.33  108.11   1
   6   0   4  389.93  146.37   1
   6   0   5   26.55   41.56   1
   6   0   5   23.40   19.78   1
  -6   0  -5    3.05   29.41   1
  -6   0  -5   11.95   16.66   1
   6   0   6   26.09   34.73   1
   6   0   6   -1.51   16.43   1
  -6   0  -6   17.76   13.90   1
  -6   0  -6   29.59   43.77   1
   6   1   0  538.02  143.77   1
  -6  -1   0  566.53   53.47   1
   6   1   0  520.66  142.68   1
  -6  -1   0  529.58  141.51   1
   6   1   1 2255.38  590.83   1
  -6  -1  -1 2312.02  209.51   1
   6   1   1 2308.46  575.18   1
  -6  -1  -1 2231.45  574.32   1
  -6  -1  -2  148.64   21.39   1
   6   1   2  142.07   49.29   1
   6   1   2  138.06   58.78   1
  -6  -1  -2  139.85   46.19   1
   6   1   3  471.74  118.13   1
   6   1   3  406.23  158.70   1
  -6  -1  -3  390.06  111.58   1
  -6  -1  -3  428.52  131.90   1
   6   1   4   25.49   49.11   1
   6   1   4   22.68   26.53   1
  -6  -1  -4   35.39   30.75   1
  -6  -1  -4   17.39   18.01   1
   6   1   5    0.52   42.82   1
   6   1   5   -1.83   26.24   1
  -6  -1  -5    9.77   31.04   1
  -6  -1  -5    1.42   16.83   1
   6   1   6   50.21   50.82   1
  -6  -1  -6   99.71   46.48   1
   6   2   0  122.25   37.05   1
  -6  -2   0  111.88   17.07   1
   6   2   0  132.41   46.93   1
  -6  -2   0  108.26   44.11   1
   6   2   1   81.02   37.50   1
   6   2   1   92.08   42.75   1
  -6  -2  -1   73.77   34.18   1
  -6  -2  -1  105.43   34.38   1
  -6  -2  -2 8408.69  762.54   1
   6   2   2 8253.66 2107.17   1
   6   2   2 8581.03 3088.82   1
  -6  -2  -2 8386.38 2107.04   1
  -6  -2  -3  314.78   35.50   1
   6   2   3  252.82   91.46   1
   6   2   3  369.83  122.53   1
  -6  -2  -3  347.37   88.11   1
   6   2   4   -0.87   24.88   1
   6   2   4   70.89   51.33   1
  -6  -2  -4   56.01   31.79   1
  -6  -2  -4   62.04   23.22   1
  -6  -2  -5  380.46   92.44   1
  -6  -2  -5  393.59   41.36   1
   6   2   5  274.29  105.75   1
  -6  -3   0  161.53   21.29   1
   6   3   0  127.15   49.00   1
   6   3   0  126.91   58.38   1
  -6  -3   0  134.16   46.05   1
   6   3   1  257.40   74.51   1
   6   3   1  276.66  103.01   1
  -6  -3  -1  254.49   73.78   1
  -6  -3  -1  274.85   85.03   1
   6   3   2  602.99  163.77   1
   6   3   2  630.94  161.25   1
  -6  -3  -2  620.60  159.93   1
  -6  -3  -2  624.61  192.06   1
  -6  -3  -3  578.45  107.13   1
   6   3   3  479.13  118.61   1
   6   3   3   10.33  165.02   1
  -6  -3  -3  583.26  138.81   1
  -6  -3  -4   84.66   17.42   1
   6   3   4  106.75   51.41   1
  -6  -3  -4   50.83   31.65   1
   6   4   0   11.78   32.74   1
   6   4   0   15.48   23.03   1
  -6  -4   0    9.12   29.54   1
  -6  -4   0   18.05   17.52   1
   6   4   1  319.68  101.65   1
  -6  -4  -1  386.20   40.22   1
   6   4   1  414.77  104.29   1
  -6  -4  -1  390.98  100.83   1
   6   4   2    4.33   20.60   1
   6   4   2   -7.87   35.40   1
  -6  -4  -2    4.77   24.88   1
  -6  -4  -2    3.67   16.90   1
  -6  -4  -3  394.23   40.33   1
   6   4   3  343.91   97.47   1
  -6  -4  -3  300.36   95.56   1
  -6  -5   0  108.06   33.85   1
  -6  -5   0   73.41   16.00   1
   6   5   0  102.54   41.15   1
   6   5   0   -6.48   35.77   1
  -6  -5  -1   27.43   14.61   1
   6   5   1   13.21   37.04   1
   6   5   1    4.14   26.56   1
  -6  -5  -1   11.91   24.44   1
  -6  -5  -2   36.20   14.86   1
   6   5   2   43.77   36.38   1
  -6  -5  -2   20.94   26.01   1
   6   6   0  104.61   46.12   1
   6   6   0    7.79   41.32   1
  -6  -6   0  171.64   22.43   1
  -6  -6   0  165.04   47.23   1
   6   6   1  318.09   91.04   1
  -6  -6  -1  392.10   40.90   1
  -6  -6  -1  338.89   95.70   1
  -6  -7   0   28.11   15.40   1
   7  -9   2   36.76   26.40   1
   7  -9   3  292.13   81.58   1
   7  -9   4   18.03   29.67   1
   7  -8   0   30.33   42.00   1
   7  -8   1    8.45   35.92   1
   7  -8   2  -18.51   96.01   1
   7  -8   2  -17.69   26.89   1
   7  -8   3   36.49   28.58   1
   7  -8   3    8.62   65.10   1
  -7   8  -4  148.26   23.54   1
   7  -8   4   -0.70   79.20   1
   7  -8   4  177.33   61.02   1
   7  -8   5    7.21   29.84   1
   7  -7   0   19.07   28.47   1
   7  -7   1 3562.93  697.55   1
   7  -7   1 1297.50  679.52   1
   7  -7   2 2529.25  397.19   1
   7  -7   2  -15.56  385.41   1
   7  -7   3 1135.44  283.33   1
  -7   7  -3 1284.17  103.94   1
   7  -7   3   18.00  280.12   1
   7  -7   4  -40.16   69.60   1
   7  -7   4   40.83   25.91   1
  -7   7  -4    5.78   17.97   1
  -7   7  -5  293.46   34.37   1
   7  -7   5  -17.64   95.93   1
   7  -7   5  337.77   99.89   1
   7  -7   6    2.71   17.30   1
   7  -6   0  193.79   46.10   1
   7  -6   0   32.70   72.26   1
   7  -6   1  224.82  128.04   1
   7  -6   1  553.12  158.33   1
   7  -6   2  219.99  105.67   1
   7  -6   2  323.44  111.18   1
   7  -6   3 1008.52  245.74   1
  -7   6  -3 1191.62   91.69   1
   7  -6   3   59.37  243.00   1
  -7   6  -4 1598.15  126.51   1
   7  -6   4  -34.74  339.36   1
   7  -6   4 1628.97  492.10   1
   7  -6   5   26.59   79.90   1
   7  -6   5  247.92   79.06   1
  -7   6  -5  225.03   66.40   1
   7  -6   6  -16.50   61.90   1
   7  -6   6   15.71   24.09   1
   7  -5   0 3235.68  620.07   1
   7  -5   0 1260.56  604.25   1
   7  -5   1  397.88  148.82   1
   7  -5   2  575.18  199.78   1
   7  -5   2  760.31  274.99   1
  -7   5  -2  785.56  229.49   1
  -7   5  -3 1789.60  138.05   1
   7  -5   3    7.93  371.08   1
   7  -5   3 1736.62  541.57   1
  -7   5  -4   27.80   15.63   1
   7  -5   4    5.39   53.17   1
   7  -5   4    9.45   25.02   1
   7  -5   5  851.04  177.50   1
   7  -5   5    0.82  176.62   1
  -7   5  -5  793.51  208.68   1
   7  -5   6  -15.87   41.78   1
   7  -5   6   -4.72   20.09   1
   7  -4   0   20.40   20.01   1
   7  -4   0   17.53   54.02   1
   7  -4   1   76.10   74.33   1
   7  -4   1   89.13   37.91   1
   7  -4   2  485.08  121.74   1
  -7   4  -2  453.69   46.16   1
   7  -4   2  437.02  133.51   1
   7  -4   3   -5.68   44.07   1
   7  -4   3   16.67   21.71   1
  -7   4  -3   -4.32   17.24   1
   7  -4   4  -13.50   50.11   1
   7  -4   4   98.54   42.27   1
  -7   4  -4  121.05   35.14   1
   7  -4   5  -25.10   56.79   1
   7  -4   5  136.44   54.88   1
  -7   4  -5  176.11   46.57   1
   7  -4   6  124.29   31.60   1
   7  -4   6   -0.70   51.62   1
   7  -3   0 1743.68  469.85   1
   7  -3   0 1929.67  681.35   1
   7  -3   1  287.04   97.15   1
   7  -3   1  367.66  131.37   1
  -7   3  -1  361.16  108.91   1
  -7   3  -2   52.75   13.74   1
   7  -3   2   35.92   40.11   1
   7  -3   2   42.53   27.08   1
   7  -3   3   -1.22   38.95   1
   7  -3   3   37.32   23.21   1
  -7   3  -3   31.23   17.34   1
  -7   3  -4   92.56   17.11   1
   7  -3   4    9.93   44.42   1
   7  -3   4  110.50   38.85   1
   7  -3   5   65.38   26.70   1
  -7   3  -5   68.22   18.00   1
   7  -3   5   25.46   43.96   1
   7  -3   6  405.49  152.68   1
   7  -2   0   81.08   29.83   1
  -7   2   0   83.07   14.27   1
   7  -2   0   70.27   51.39   1
  -7   2  -1   46.42   12.55   1
   7  -2   1   33.99   43.09   1
   7  -2   1   28.89   28.21   1
  -7   2  -2  256.70   27.16   1
   7  -2   2  171.50   71.40   1
   7  -2   2  237.46   89.79   1
   7  -2   3  -18.82   81.07   1
   7  -2   3  367.32  107.48   1
  -7   2  -3  344.26   89.50   1
  -7   2  -4 1086.26   82.48   1
   7  -2   4    4.59  211.08   1
   7  -2   4  925.29  306.65   1
   7  -2   5   -5.48   31.89   1
   7  -2   5   68.98   25.79   1
  -7   2  -5   22.20   20.11   1
  -7   1   0    2.98   10.83   1
   7  -1   0   11.04   45.88   1
   7  -1   0   -0.98   23.11   1
   7  -1   1  125.03   52.03   1
   7  -1   1  127.29   54.07   1
  -7   1  -1  119.30   53.56   1
  -7   1  -1  133.67   42.71   1
   7  -1   2   41.15   25.54   1
   7  -1   2   52.93   44.60   1
  -7   1  -2   84.10   47.07   1
  -7   1  -2   49.64   23.07   1
   7  -1   3  -24.30  164.31   1
   7  -1   3  720.39  235.39   1
  -7   1  -3  804.28  168.68   1
  -7   1  -3  736.17  196.52   1
   7  -1   4   -2.74   62.08   1
   7  -1   4  204.19   69.59   1
  -7   1  -4  246.11   66.64   1
  -7   1  -4  191.82   59.15   1
  -7   1  -5  149.66   26.87   1
   7  -1   5  -18.55   53.78   1
   7  -1   5  163.68   57.60   1
   7   0   0   71.68   27.16   1
  -7   0   0   65.73   13.26   1
   7   0   0   40.00   43.81   1
  -7   0   0   70.65   37.52   1
   7   0   1  353.75  106.95   1
   7   0   1  436.76  146.84   1
  -7   0  -1  369.85  108.93   1
  -7   0  -1  389.46  121.68   1
  -7   0  -2  212.56   24.92   1
   7   0   2    2.27   62.40   1
   7   0   2  264.48   79.55   1
  -7   0  -2  257.28   69.06   1
   7   0   3 3797.84  905.40   1
   7   0   3   -4.47  876.98   1
  -7   0  -3 4195.65  881.27   1
  -7   0  -3 4221.35 1076.33   1
   7   0   4    7.21   43.60   1
   7   0   4   51.21   34.22   1
  -7   0  -4   51.10   48.38   1
  -7   0  -4   68.63   25.49   1
  -7  -1   0    6.58   11.22   1
   7   1   0   31.13   55.06   1
   7   1   0    4.90   24.57   1
  -7  -1   0   12.99   41.75   1
   7   1   1    6.19   20.30   1
  -7  -1  -1    2.71   11.89   1
   7   1   1  -11.81   47.18   1
  -7  -1  -1    1.12   43.46   1
   7   1   2  -26.07   95.27   1
   7   1   2  348.55  123.30   1
  -7  -1  -2  418.55   96.78   1
  -7  -1  -2  397.45  103.58   1
   7   1   3  185.91   55.13   1
  -7  -1  -3  220.57   25.77   1
   7   1   3   -2.32   61.70   1
  -7  -1  -3  269.29   68.03   1
   7   1   4    4.01   26.75   1
  -7  -1  -4  122.09   40.22   1
   7   1   4   31.06   60.52   1
  -7  -1  -4   91.56   28.90   1
   7   2   0 2356.65  518.61   1
  -7  -2   0 2408.13  185.74   1
   7   2   0   -4.31  500.93   1
  -7  -2   0 2402.43  506.29   1
   7   2   1   70.59   31.22   1
  -7  -2  -1  102.26   18.29   1
   7   2   1   17.13   50.90   1
  -7  -2  -1  104.07   54.59   1
  -7  -2  -2   55.79   15.21   1
   7   2   2  -22.98   51.30   1
   7   2   2   49.62   32.33   1
  -7  -2  -2  104.32   50.28   1
   7   2   3    1.50   87.03   1
  -7  -2  -3  515.39   39.28   1
   7   2   3   22.62   97.49   1
  -7  -2  -3  513.64   99.31   1
   7   3   0  340.34   94.12   1
  -7  -3   0  447.07   40.09   1
   7   3   0   -0.74   90.62   1
  -7  -3   0  426.89   98.71   1
  -7  -3  -1   20.69   13.99   1
   7   3   1   -0.74   28.39   1
   7   3   1    3.91   24.86   1
  -7  -3  -1   19.43   50.93   1
   7   3   2    8.43  176.08   1
  -7  -3  -2  691.26  133.64   1
  -7  -3  -2  603.54  148.31   1
   7   4   0    3.60   23.05   1
  -7  -4   0   92.48   17.71   1
   7   4   0   10.67   32.55   1
   7   4   1   -2.19  129.08   1
  -7  -4  -1  738.36  135.99   1
  -7  -4  -1  631.51  154.57   1
  -7  -5   0  203.98   66.33   1
   8  -7   0  -15.00   40.69   1
   8  -7   1  653.18  244.55   1
   8  -7   2  114.44   42.48   1
  -8   7  -2  107.25   20.83   1
   8  -7   3  554.88  149.94   1
   8  -6   0  419.09  115.09   1
   8  -6   1 1022.98  378.63   1
  -8   6  -2   33.15   15.60   1
   8  -6   2   26.57   29.65   1
  -8   6  -3   17.67   13.91   1
   8  -6   3   17.85   33.59   1
   8  -6   4   29.16   34.27   1
   8  -5   0  630.49  167.61   1
   8  -5   1 1310.10  360.74   1
  -8   5  -1 1426.88  129.97   1
  -8   5  -2  437.77   45.53   1
   8  -5   2  410.97  160.90   1
   8  -5   3  822.61  206.24   1
  -8   5  -3  761.92   77.48   1
   8  -5   4  344.86  132.25   1
   8  -4   0   72.52   26.63   1
  -8   4   0   52.24   13.05   1
  -8   4  -1  284.98   32.50   1
   8  -4   1  309.63  112.24   1
  -8   4  -2 2011.08  184.35   1
   8  -4   2 1946.41  731.57   1
  -8   4  -3    3.00   14.67   1
   8  -4   3    0.82   29.15   1
   8  -4   4  440.96  166.67   1
   8  -3   0   59.97   73.32   1
   8  -3   0  155.04   56.77   1
  -8   3   0  146.97   44.63   1
   8  -3   1   20.33   71.16   1
   8  -3   1  153.10   62.02   1
  -8   3  -1  186.90   50.09   1
   8  -3   2   54.05   26.52   1
   8  -3   2   34.61   54.08   1
  -8   3  -2   58.34   23.63   1
   8  -3   3  442.21  114.46   1
  -8   3  -3  416.88   45.50   1
   8  -3   4   80.64   43.51   1
  -8   2   0  207.80   22.91   1
   8  -2   0   -5.22   70.39   1
   8  -2   0  176.47   63.44   1
   8  -2   1    4.29   19.96   1
   8  -2   1   31.21   58.83   1
  -8   2  -1    9.40   15.58   1
  -8   2  -2  151.69   20.23   1
   8  -2   2   16.22   57.67   1
   8  -2   2  143.92   54.81   1
   8  -2   3  114.27   38.64   1
  -8   2  -3  112.69   40.17   1
   8  -1   0    6.63   44.97   1
   8  -1   0   65.06   32.63   1
  -8   1   0   59.48   22.48   1
   8  -1   1  169.01   42.27   1
   8  -1   1   14.41   65.41   1
  -8   1  -1  152.18   44.08   1
   8  -1   2   14.56   21.67   1
  -8   1  -2   27.16   13.86   1
   8  -1   3  125.91   40.13   1
  -8   1  -3  113.98   41.93   1
   8   0   0   44.25   25.42   1
   8   0   0   27.09   50.98   1
  -8   0   0   60.81   22.88   1
   8   0   1   42.27  473.54   1
   8   0   1 2388.83  693.33   1
  -8   0  -1 1781.60  479.50   1
  -8   0  -1 2276.65  579.04   1
   8   0   2   48.98   28.69   1
  -8   0  -2   67.02   16.42   1
   8   1   0   24.61   22.15   1
  -8  -1   0   23.49   13.46   1
   8   1   0  -11.92   47.89   1
  -8  -1   0  -11.78   53.02   1
   8   1   1 1525.19  518.64   1
  -8  -1  -1 2221.05  186.48   1
  -8  -1  -2   50.26   17.64   1
  -8  -2   0  880.25   84.82   1
   8   2   0  845.85  322.69   1
  -8  -2  -1  333.61  106.04   1
  -8  -3   0 1066.68  329.52   1
   9  -4   0   38.73   30.22   1
  -9   4   0   84.86   22.03   1
   9  -3   0   50.43   33.84   1
  -9   3   0  121.15   24.00   1
   9  -2   0    3.57   19.69   1
  -9   2   0   21.21   12.82   1
   9  -1   0   76.17   38.71   1
   0   0   0
_computing_structure_solution     'SHELXT 2014/5 (Sheldrick, 2014)'
;
_shelx_hkl_checksum     83772
_shelx_res_file
;
TITL I in P-1
CELL 0.96990  7.2940  10.7384  10.8452 114.098 102.465  97.570
ZERR    2.00  0.0015   0.0021   0.0022   0.030   0.030   0.030
LATT 1
SFAC C H N O
DISP C 0.007 0.003 25.571
DISP H -0 0 0.636
DISP N 0.013 0.007 47.42
DISP O 0.021 0.012 81.964
UNIT 34 28 4 8
TEMP -173.0
SIZE 0.07 0.07 0.20
L.S. 12
BOND $H
ACTA
CONF
WGHT    0.088000
EXTI    0.111891
FVAR       3.23243
O1    4    0.535464    0.856983    0.877653    11.00000    0.03092    0.02358 =
         0.02584    0.00837    0.00203    0.00150
O2    4    0.818947    0.715526    1.176713    11.00000    0.04798    0.03755 =
         0.02826    0.01577   -0.00276    0.00947
O3    4    0.706818    0.867876    1.110543    11.00000    0.04332    0.02756 =
         0.02514    0.01047   -0.00181    0.00413
H3    2    0.644008    0.873559    1.020114    11.00000   -1.50000
O4    4    0.557318    0.793972    0.465785    11.00000    0.03055    0.03554 =
         0.03048    0.01465    0.00692    0.00579
N1    3    0.371558    0.695403    0.655828    11.00000    0.02604    0.02104 =
         0.02144    0.00846    0.00015    0.00107
N2    3    0.296596    0.555490    0.549649    11.00000    0.02491    0.02320 =
         0.02277    0.00782    0.00336    0.00212
C3    1    0.186511    0.558951    0.440632    11.00000    0.02109    0.02617 =
         0.02375    0.01050    0.00647    0.00414
C4    1    0.169475    0.704917    0.461922    11.00000    0.02289    0.02856 =
         0.02476    0.01062    0.00077    0.00205
AFIX  23
H4A   2    0.039718    0.718192    0.469028    11.00000   -1.20000
H4B   2    0.194310    0.722915    0.383735    11.00000   -1.20000
AFIX   0
C5    1    0.328365    0.801048    0.603000    11.00000    0.02600    0.02630 =
         0.02460    0.01221    0.00036    0.00434
AFIX  13
H5    2    0.276111    0.873309    0.668821    11.00000   -1.20000
AFIX   0
C6    1    0.478981    0.729391    0.788608    11.00000    0.02164    0.02951 =
         0.02444    0.01319    0.00303    0.00271
C7    1    0.522708    0.611519    0.818130    11.00000    0.02736    0.02478 =
         0.02399    0.00994    0.00529    0.00198
AFIX  43
H7    2    0.470046    0.519763    0.741547    11.00000   -1.20000
AFIX   0
C8    1    0.627723    0.618823    0.940006    11.00000    0.02797    0.02871 =
         0.02756    0.01448    0.00391    0.00353
AFIX  43
H8    2    0.642942    0.530113    0.933716    11.00000   -1.20000
AFIX   0
C9    1    0.725888    0.739335    1.084267    11.00000    0.03015    0.02933 =
         0.02661    0.01400    0.00393    0.00425
C10   1    0.085795    0.428137    0.309840    11.00000    0.02183    0.02945 =
         0.02340    0.01222    0.00511    0.00320
C11   1   -0.029602    0.433195    0.191494    11.00000    0.02555    0.02932 =
         0.02589    0.01281    0.00374    0.00405
AFIX  43
H11   2   -0.044621    0.521188    0.195504    11.00000   -1.20000
AFIX   0
C12   1   -0.122589    0.308945    0.067610    11.00000    0.02835    0.03262 =
         0.02371    0.01047    0.00189    0.00425
AFIX  43
H12   2   -0.198243    0.312767   -0.013299    11.00000   -1.20000
AFIX   0
C13   1   -0.104872    0.180080    0.062303    11.00000    0.02884    0.03151 =
         0.02543    0.00788    0.00225    0.00250
AFIX  43
H13   2   -0.171066    0.095767   -0.021520    11.00000   -1.20000
AFIX   0
C14   1    0.009598    0.173489    0.179342    11.00000    0.02933    0.02746 =
         0.03249    0.01267    0.00643    0.00517
AFIX  43
H14   2    0.021633    0.084929    0.175139    11.00000   -1.20000
AFIX   0
C15   1    0.106446    0.297294    0.302670    11.00000    0.02434    0.02745 =
         0.02604    0.01194    0.00432    0.00404
AFIX  43
H15   2    0.186435    0.293095    0.381874    11.00000   -1.20000
AFIX   0
C16   1    0.506771    0.869136    0.585503    11.00000    0.02788    0.02424 =
         0.02456    0.01184    0.00047    0.00395
C17   1    0.644693    0.990841    0.670906    11.00000    0.02996    0.02501 =
         0.02830    0.00997   -0.00149   -0.00091
AFIX  43
H17   2    0.644976    1.060696    0.759953    11.00000   -1.20000
AFIX   0
C18   1    0.789313    0.993802    0.601296    11.00000    0.02525    0.04003 =
         0.05116    0.03140    0.00188    0.00094
AFIX  43
H18   2    0.904065    1.066130    0.634910    11.00000   -1.20000
AFIX   0
C19   1    0.731622    0.874189    0.478698    11.00000    0.02831    0.05245 =
         0.04375    0.03338    0.01034    0.01051
AFIX  43
H19   2    0.800743    0.848616    0.410860    11.00000   -1.20000
AFIX   0
HKLF 4
REM I in P-1
REM R1 =  0.0754 for    2189 Fo > 4sig(Fo)  and  0.0916 for all    2947 data
REM    212 parameters refined using      0 restraints
END
WGHT      0.0880      0.0000
REM Highest difference peak  0.408,  deepest hole -0.390,  1-sigma level  0.095
Q1    1  -0.1974  0.3985  0.1783  11.00000  0.05    0.39
Q2    1   0.8687  0.8631  1.1000  11.00000  0.05    0.37
Q3    1   0.6072  1.1140  0.9036  11.00000  0.05    0.32
Q4    1   0.3156  0.4272  0.5447  11.00000  0.05    0.31
Q5    1   0.5531  0.7025  0.6732  11.00000  0.05    0.31
Q6    1   1.0060  0.7164  1.1765  11.00000  0.05    0.30
Q7    1   0.7158  0.7795  0.4757  11.00000  0.05    0.29
Q8    1   0.5160  0.8686  1.1161  11.00000  0.05    0.28
Q9    1   0.2052  0.4301  0.4482  11.00000  0.05    0.28
Q10   1   0.5460  0.7355  1.2246  11.00000  0.05    0.28
Q11   1   0.3569  0.9986  0.6609  11.00000  0.05    0.27
Q12   1  -0.4062  0.2931 -0.1708  11.00000  0.05    0.27
Q13   1   0.9249  1.0221  0.6913  11.00000  0.05    0.27
Q14   1   0.9113  0.7249  1.0778  11.00000  0.05    0.27
Q15   1   0.4557  1.0618  0.7540  11.00000  0.05    0.26
Q16   1   0.4988  0.4369  0.5603  11.00000  0.05    0.26
Q17   1   0.8403  0.8735  0.5768  11.00000  0.05    0.26
Q18   1  -0.1699  0.1426  0.1354  11.00000  0.05    0.26
Q19   1  -0.1894  0.1329 -0.1053  11.00000  0.05    0.26
Q20   1   0.1851  0.1987  0.4034  11.00000  0.05    0.25
;
_shelx_res_checksum     63445
_shelxl_version_number     2014/6
data_II
_audit_creation_method     SHELXL-2014/6
_database_code_depnum_ccdc_archive     'CCDC 1502198'
_chemical_name_systematic
;\
(5<i>RS</i>)-(<i>Z</i>)-4-[5-(Furan-2-yl)-3-(thiophen-2-yl)-4,5-dihydro-\
1<i>H</i>-pyrazol-1-yl]-4-oxobut-2-enoic acid
;
_chemical_name_common     ?
_chemical_formula_moiety     'C15 H12 N2 O4 S'
_chemical_formula_sum     'C15 H12 N2 O4 S'
_chemical_formula_iupac     'C15 H12 N2 O4 S'
_chemical_formula_weight     316.33
_chemical_melting_point     ?
_shelx_space_group_comment
;
The symmetry employed for this shelxl refinement is uniquely defined
by the following loop, which should always be used as a source of
symmetry information in preference to the above space-group names.
They are only intended as comments.
;
_space_group_crystal_system     monoclinic
_space_group_name_H-M_alt     'P 21/n'
_space_group_name_Hall     '-P 2yn'
loop_
    _space_group_symop_operation_xyz
    'x, y, z'
    '-x+1/2, y+1/2, -z+1/2'
    '-x, -y, -z'
    'x-1/2, -y-1/2, z-1/2'
_cell_length_a     9.6702(19)
_cell_length_b     13.150(3)
_cell_length_c     11.240(2)
_cell_angle_alpha     90
_cell_angle_beta     98.29(3)
_cell_angle_gamma     90
_cell_volume     1414.4(5)
_cell_formula_units_Z     4
_cell_measurement_reflns_used     600
_cell_measurement_theta_min     3.6
_cell_measurement_theta_max     36.0
_cell_measurement_temperature     100(2)
_exptl_crystal_description     prism
_exptl_crystal_colour     colourless
_exptl_crystal_size_max     0.40
_exptl_crystal_size_mid     0.30
_exptl_crystal_size_min     0.20
_exptl_crystal_density_diffrn     1.485
_exptl_crystal_density_meas     ?
_exptl_crystal_density_method     ?
_exptl_crystal_F_000     656
_exptl_absorpt_coefficient_mu     0.576
_exptl_absorpt_correction_type     multi-scan
_exptl_absorpt_process_details
;
(SCALA; Evans, 2006)
;
_shelx_estimated_absorpt_T_min     0.789
_shelx_estimated_absorpt_T_max     0.886
_exptl_absorpt_correction_T_min     0.789
_exptl_absorpt_correction_T_max     0.876
_diffrn_ambient_temperature     100(2)
_diffrn_radiation_type     synchrotron
_diffrn_radiation_wavelength     0.96990
_diffrn_measurement_device_type     'MAR CCD'
_diffrn_measurement_method     '/f scan'
_diffrn_detector_area_resol_mean     ?
_diffrn_reflns_number     17279
_diffrn_reflns_av_R_equivalents     0.0870
_diffrn_reflns_theta_min     3.549
_diffrn_reflns_theta_max     38.485
_diffrn_reflns_theta_full     35.587
_diffrn_measured_fraction_theta_max     0.946
_diffrn_measured_fraction_theta_full     0.983
_diffrn_reflns_limit_h_min     -12
_diffrn_reflns_limit_h_max     12
_diffrn_reflns_limit_k_min     -16
_diffrn_reflns_limit_k_max     14
_diffrn_reflns_limit_l_min     -13
_diffrn_reflns_limit_l_max     14
_refine_special_details     ?
_reflns_number_total     2961
_reflns_number_gt     2685
_reflns_threshold_expression     'I > 2\s(I)'
_refine_ls_structure_factor_coef     Fsqd
_refine_ls_matrix_type     full
_refine_ls_R_factor_all     0.0496
_refine_ls_R_factor_gt     0.0448
_refine_ls_wR_factor_gt     0.1140
_refine_ls_wR_factor_ref     0.1185
_refine_ls_goodness_of_fit_ref     1.047
_refine_ls_restrained_S_all     1.047
_refine_ls_number_reflns     2961
_refine_ls_number_parameters     203
_refine_ls_number_restraints     0
_refine_ls_hydrogen_treatment     mixed
_refine_ls_weighting_scheme     calc
_refine_ls_weighting_details
              'w=1/[\s^2^(Fo^2^)+(0.0506P)^2^+1.1417P] where P=(Fo^2^+2Fc^2^)/3'
_atom_sites_solution_hydrogens     geom
_atom_sites_solution_primary     difmap
_atom_sites_solution_secondary     difmap
_refine_ls_shift/su_max     0.000
_refine_ls_shift/su_mean     0.000
_refine_diff_density_max     0.431
_refine_diff_density_min     -0.523
_refine_ls_extinction_method
;
SHELXL2014 (Sheldrick, 2015)
;
_refine_ls_extinction_coef     0.029(2)
_refine_ls_extinction_expression
                                  'Fc^*^=kFc[1+0.001xFc^2^\l^3^/sin(2\q)]^-1/4^'
loop_
    _atom_type_symbol
    _atom_type_description
    _atom_type_scat_dispersion_real
    _atom_type_scat_dispersion_imag
    _atom_type_scat_source
    'C' 'C' 0.0070 0.0030
                         'International Tables Vol C Tables 4.2.6.8 and 6.1.1.4'
    'H' 'H' 0.0000 0.0000
                         'International Tables Vol C Tables 4.2.6.8 and 6.1.1.4'
    'N' 'N' 0.0130 0.0070
                         'International Tables Vol C Tables 4.2.6.8 and 6.1.1.4'
    'O' 'O' 0.0210 0.0120
                         'International Tables Vol C Tables 4.2.6.8 and 6.1.1.4'
    'S' 'S' 0.1970 0.2290
                         'International Tables Vol C Tables 4.2.6.8 and 6.1.1.4'
_computing_data_collection
;
<i>Automar</i> (MarXperts, 2015)
;
_computing_cell_refinement
;
<i>i</i>MOSFLM (Battye <i>et al.</i>, 2011)
;
_computing_data_reduction
;
<i>i</i>MOSFLM (Battye <i>et al.</i>, 2011)
;
_computing_structure_solution
;
SHELXS97 (Sheldrick, 2008)
;
_computing_structure_refinement
;
SHELXL2014 (Sheldrick, 2015)
;
_computing_molecular_graphics
;
SHELXTL (Sheldrick, 2008)
;
_computing_publication_material
;
SHELXTL (Sheldrick, 2008)
;
loop_
    _atom_site_type_symbol
    _atom_site_label
    _atom_site_fract_x
    _atom_site_fract_y
    _atom_site_fract_z
    _atom_site_U_iso_or_equiv
    _atom_site_adp_type
    _atom_site_calc_flag
    _atom_site_occupancy
    _atom_site_disorder_assembly
    _atom_site_disorder_group
    S S1 0.18979(4) 0.02971(3) 0.94264(4) 0.01637(17) Uani d 1 . .
    O O1 0.62416(12) 0.37278(9) 0.76273(11) 0.0158(3) Uani d 1 . .
    O O2 0.46922(14) 0.66885(9) 0.86341(12) 0.0226(3) Uani d 1 . .
    O O3 0.60922(13) 0.56265(10) 0.78427(12) 0.0206(3) Uani d 1 . .
    H H3 0.621(3) 0.497(2) 0.772(2) 0.031 Uiso d 1 . .
    O O4 0.44618(12) 0.14434(10) 0.54975(11) 0.0165(3) Uani d 1 . .
    N N1 0.50566(14) 0.23234(10) 0.79925(12) 0.0118(3) Uani d 1 . .
    N N2 0.40101(14) 0.17978(11) 0.84886(12) 0.0120(3) Uani d 1 . .
    C C3 0.42845(16) 0.08325(12) 0.84155(14) 0.0114(3) Uani d 1 . .
    C C4 0.55685(17) 0.05821(13) 0.78427(15) 0.0133(3) Uani d 1 . .
    H H4A 0.5342 0.0104 0.7162 0.016 Uiso calc 1 . .
    H H4B 0.6316 0.0285 0.8436 0.016 Uiso calc 1 . .
    C C5 0.59983(16) 0.16366(12) 0.74062(15) 0.0124(3) Uani d 1 . .
    H H5 0.6999 0.1781 0.7723 0.015 Uiso calc 1 . .
    C C6 0.52109(17) 0.33450(12) 0.80326(15) 0.0117(3) Uani d 1 . .
    C C7 0.41319(17) 0.39413(13) 0.85407(15) 0.0134(3) Uani d 1 . .
    H H7 0.3409 0.3558 0.8819 0.016 Uiso calc 1 . .
    C C8 0.40489(18) 0.49611(13) 0.86571(15) 0.0147(4) Uani d 1 . .
    H H8 0.3246 0.5181 0.8984 0.018 Uiso calc 1 . .
    C C9 0.49805(18) 0.58175(13) 0.83701(15) 0.0158(4) Uani d 1 . .
    C C10 0.34310(17) 0.00445(13) 0.88510(14) 0.0123(3) Uani d 1 . .
    C C11 0.37250(16) -0.10024(12) 0.88526(14) 0.0107(3) Uani d 1 . .
    H H11 0.4522 -0.1292 0.8579 0.013 Uiso calc 1 . .
    C C12 0.26597(18) -0.15765(13) 0.93240(16) 0.0154(4) Uani d 1 . .
    H H12 0.2672 -0.2296 0.9397 0.019 Uiso calc 1 . .
    C C13 0.16253(18) -0.09732(14) 0.96569(16) 0.0178(4) Uani d 1 . .
    H H13 0.0841 -0.1231 0.9981 0.021 Uiso calc 1 . .
    C C14 0.57458(17) 0.17614(12) 0.60747(15) 0.0125(3) Uani d 1 . .
    C C15 0.65215(18) 0.21555(13) 0.52703(16) 0.0162(4) Uani d 1 . .
    H H15 0.7443 0.2419 0.5440 0.019 Uiso calc 1 . .
    C C16 0.56731(19) 0.20951(14) 0.41102(16) 0.0189(4) Uani d 1 . .
    H H16 0.5922 0.2313 0.3364 0.023 Uiso calc 1 . .
    C C17 0.44516(19) 0.16660(14) 0.42938(16) 0.0188(4) Uani d 1 . .
    H H17 0.3690 0.1535 0.3680 0.023 Uiso calc 1 . .
loop_
    _atom_site_aniso_label
    _atom_site_aniso_U_11
    _atom_site_aniso_U_22
    _atom_site_aniso_U_33
    _atom_site_aniso_U_12
    _atom_site_aniso_U_13
    _atom_site_aniso_U_23
    S1 0.0148(3) 0.0149(3) 0.0206(3) 0.00060(15) 0.00654(18) 0.00097(15)
    O1 0.0136(6) 0.0140(6) 0.0213(7) -0.0020(4) 0.0077(5) 0.0004(5)
    O2 0.0310(8) 0.0120(6) 0.0251(7) 0.0012(5) 0.0054(6) -0.0003(5)
    O3 0.0192(6) 0.0131(6) 0.0311(8) -0.0036(5) 0.0087(5) -0.0009(5)
    O4 0.0129(6) 0.0211(6) 0.0155(6) 0.0007(5) 0.0024(5) -0.0019(5)
    N1 0.0115(7) 0.0111(7) 0.0144(7) -0.0004(5) 0.0072(5) 0.0005(5)
    N2 0.0119(7) 0.0123(7) 0.0128(7) -0.0027(5) 0.0052(5) 0.0007(5)
    C3 0.0124(7) 0.0129(8) 0.0091(8) 0.0004(6) 0.0023(6) -0.0005(6)
    C4 0.0136(8) 0.0132(8) 0.0143(8) 0.0014(6) 0.0062(6) 0.0007(6)
    C5 0.0105(7) 0.0118(8) 0.0160(8) 0.0022(6) 0.0061(6) -0.0007(6)
    C6 0.0115(8) 0.0120(8) 0.0115(8) -0.0002(6) 0.0014(6) 0.0004(6)
    C7 0.0131(8) 0.0145(8) 0.0136(8) -0.0008(6) 0.0049(6) -0.0008(6)
    C8 0.0154(8) 0.0157(8) 0.0137(8) 0.0009(7) 0.0042(6) -0.0009(7)
    C9 0.0194(8) 0.0141(8) 0.0134(8) 0.0002(7) 0.0007(6) 0.0009(6)
    C10 0.0131(8) 0.0123(8) 0.0118(8) -0.0009(6) 0.0025(6) -0.0004(6)
    C11 0.0118(7) 0.0109(7) 0.0093(7) -0.0043(6) 0.0006(6) 0.0017(6)
    C12 0.0180(8) 0.0130(8) 0.0158(8) -0.0030(6) 0.0041(6) 0.0012(6)
    C13 0.0159(8) 0.0183(9) 0.0203(9) -0.0028(7) 0.0062(7) 0.0011(7)
    C14 0.0110(7) 0.0119(8) 0.0152(8) 0.0016(6) 0.0035(6) -0.0011(6)
    C15 0.0178(8) 0.0140(8) 0.0181(9) 0.0003(6) 0.0073(7) 0.0004(6)
    C16 0.0278(9) 0.0163(8) 0.0138(9) 0.0059(7) 0.0072(7) 0.0007(7)
    C17 0.0228(9) 0.0204(9) 0.0125(9) 0.0072(7) 0.0004(7) -0.0033(7)
_geom_special_details
;
 All esds (except the esd in the dihedral angle between two l.s. planes)
 are estimated using the full covariance matrix.  The cell esds are taken
 into account individually in the estimation of esds in distances, angles
 and torsion angles; correlations between esds in cell parameters are only
 used when they are defined by crystal symmetry.  An approximate (isotropic)
 treatment of cell esds is used for estimating esds involving l.s. planes.
;
loop_
    _geom_bond_atom_site_label_1
    _geom_bond_atom_site_label_2
    _geom_bond_site_symmetry_2
    _geom_bond_distance
    _geom_bond_publ_flag
    S1 C13 . 1.7166(19) ?
    S1 C10 . 1.7330(17) ?
    O1 C6 . 1.2592(19) ?
    O2 C9 . 1.225(2) ?
    O3 C9 . 1.324(2) ?
    O3 H3 . 0.88(3) ?
    O4 C14 . 1.380(2) ?
    O4 C17 . 1.383(2) ?
    N1 C6 . 1.352(2) ?
    N1 N2 . 1.4056(17) ?
    N1 C5 . 1.5007(19) ?
    N2 C3 . 1.302(2) ?
    C3 C10 . 1.453(2) ?
    C3 C4 . 1.515(2) ?
    C4 C5 . 1.548(2) ?
    C4 H4A . 0.9900 ?
    C4 H4B . 0.9900 ?
    C5 C14 . 1.490(2) ?
    C5 H5 . 1.0000 ?
    C6 C7 . 1.484(2) ?
    C7 C8 . 1.351(2) ?
    C7 H7 . 0.9500 ?
    C8 C9 . 1.506(2) ?
    C8 H8 . 0.9500 ?
    C10 C11 . 1.406(2) ?
    C11 C12 . 1.439(2) ?
    C11 H11 . 0.9500 ?
    C12 C13 . 1.370(2) ?
    C12 H12 . 0.9500 ?
    C13 H13 . 0.9500 ?
    C14 C15 . 1.358(2) ?
    C15 C16 . 1.439(3) ?
    C15 H15 . 0.9500 ?
    C16 C17 . 1.351(3) ?
    C16 H16 . 0.9500 ?
    C17 H17 . 0.9500 ?
loop_
    _geom_angle_atom_site_label_1
    _geom_angle_atom_site_label_2
    _geom_angle_atom_site_label_3
    _geom_angle_site_symmetry_1
    _geom_angle_site_symmetry_3
    _geom_angle
    _geom_angle_publ_flag
    C13 S1 C10 . . 91.61(8) ?
    C9 O3 H3 . . 113.0(16) ?
    C14 O4 C17 . . 105.94(13) ?
    C6 N1 N2 . . 123.90(13) ?
    C6 N1 C5 . . 122.81(13) ?
    N2 N1 C5 . . 113.29(12) ?
    C3 N2 N1 . . 106.83(12) ?
    N2 C3 C10 . . 122.91(14) ?
    N2 C3 C4 . . 115.19(14) ?
    C10 C3 C4 . . 121.90(14) ?
    C3 C4 C5 . . 102.36(13) ?
    C3 C4 H4A . . 111.3 ?
    C5 C4 H4A . . 111.3 ?
    C3 C4 H4B . . 111.3 ?
    C5 C4 H4B . . 111.3 ?
    H4A C4 H4B . . 109.2 ?
    C14 C5 N1 . . 110.66(13) ?
    C14 C5 C4 . . 113.85(14) ?
    N1 C5 C4 . . 101.09(12) ?
    C14 C5 H5 . . 110.3 ?
    N1 C5 H5 . . 110.3 ?
    C4 C5 H5 . . 110.3 ?
    O1 C6 N1 . . 118.33(14) ?
    O1 C6 C7 . . 124.42(15) ?
    N1 C6 C7 . . 117.24(14) ?
    C8 C7 C6 . . 128.08(15) ?
    C8 C7 H7 . . 116.0 ?
    C6 C7 H7 . . 116.0 ?
    C7 C8 C9 . . 132.52(16) ?
    C7 C8 H8 . . 113.7 ?
    C9 C8 H8 . . 113.7 ?
    O2 C9 O3 . . 120.88(16) ?
    O2 C9 C8 . . 118.89(16) ?
    O3 C9 C8 . . 120.23(15) ?
    C11 C10 C3 . . 125.05(15) ?
    C11 C10 S1 . . 111.78(12) ?
    C3 C10 S1 . . 123.17(13) ?
    C10 C11 C12 . . 111.03(14) ?
    C10 C11 H11 . . 124.5 ?
    C12 C11 H11 . . 124.5 ?
    C13 C12 C11 . . 112.74(15) ?
    C13 C12 H12 . . 123.6 ?
    C11 C12 H12 . . 123.6 ?
    C12 C13 S1 . . 112.84(13) ?
    C12 C13 H13 . . 123.6 ?
    S1 C13 H13 . . 123.6 ?
    C15 C14 O4 . . 110.40(15) ?
    C15 C14 C5 . . 133.19(16) ?
    O4 C14 C5 . . 116.40(14) ?
    C14 C15 C16 . . 106.54(15) ?
    C14 C15 H15 . . 126.7 ?
    C16 C15 H15 . . 126.7 ?
    C17 C16 C15 . . 106.33(16) ?
    C17 C16 H16 . . 126.8 ?
    C15 C16 H16 . . 126.8 ?
    C16 C17 O4 . . 110.78(16) ?
    C16 C17 H17 . . 124.6 ?
    O4 C17 H17 . . 124.6 ?
loop_
    _geom_torsion_atom_site_label_1
    _geom_torsion_atom_site_label_2
    _geom_torsion_atom_site_label_3
    _geom_torsion_atom_site_label_4
    _geom_torsion_site_symmetry_1
    _geom_torsion_site_symmetry_2
    _geom_torsion_site_symmetry_3
    _geom_torsion_site_symmetry_4
    _geom_torsion
    _geom_torsion_publ_flag
    C6 N1 N2 C3 . . . . -172.26(15) ?
    C5 N1 N2 C3 . . . . 7.76(17) ?
    N1 N2 C3 C10 . . . . 179.46(14) ?
    N1 N2 C3 C4 . . . . -0.40(18) ?
    N2 C3 C4 C5 . . . . -6.46(19) ?
    C10 C3 C4 C5 . . . . 173.68(14) ?
    C6 N1 C5 C14 . . . . -70.26(19) ?
    N2 N1 C5 C14 . . . . 109.72(15) ?
    C6 N1 C5 C4 . . . . 168.79(14) ?
    N2 N1 C5 C4 . . . . -11.23(17) ?
    C3 C4 C5 C14 . . . . -108.98(15) ?
    C3 C4 C5 N1 . . . . 9.68(16) ?
    N2 N1 C6 O1 . . . . 175.44(14) ?
    C5 N1 C6 O1 . . . . -4.6(2) ?
    N2 N1 C6 C7 . . . . -5.4(2) ?
    C5 N1 C6 C7 . . . . 174.58(14) ?
    O1 C6 C7 C8 . . . . 0.2(3) ?
    N1 C6 C7 C8 . . . . -178.88(17) ?
    C6 C7 C8 C9 . . . . -2.1(3) ?
    C7 C8 C9 O2 . . . . -175.82(18) ?
    C7 C8 C9 O3 . . . . 4.1(3) ?
    N2 C3 C10 C11 . . . . -176.34(15) ?
    C4 C3 C10 C11 . . . . 3.5(2) ?
    N2 C3 C10 S1 . . . . 4.2(2) ?
    C4 C3 C10 S1 . . . . -175.93(12) ?
    C13 S1 C10 C11 . . . . -0.62(13) ?
    C13 S1 C10 C3 . . . . 178.89(14) ?
    C3 C10 C11 C12 . . . . -178.98(15) ?
    S1 C10 C11 C12 . . . . 0.51(17) ?
    C10 C11 C12 C13 . . . . -0.1(2) ?
    C11 C12 C13 S1 . . . . -0.4(2) ?
    C10 S1 C13 C12 . . . . 0.57(15) ?
    C17 O4 C14 C15 . . . . -0.77(18) ?
    C17 O4 C14 C5 . . . . 177.90(13) ?
    N1 C5 C14 C15 . . . . 111.5(2) ?
    C4 C5 C14 C15 . . . . -135.49(19) ?
    N1 C5 C14 O4 . . . . -66.83(17) ?
    C4 C5 C14 O4 . . . . 46.22(19) ?
    O4 C14 C15 C16 . . . . 0.66(18) ?
    C5 C14 C15 C16 . . . . -177.71(17) ?
    C14 C15 C16 C17 . . . . -0.28(19) ?
    C15 C16 C17 O4 . . . . -0.2(2) ?
    C14 O4 C17 C16 . . . . 0.59(19) ?
loop_
    _geom_hbond_atom_site_label_D
    _geom_hbond_atom_site_label_H
    _geom_hbond_atom_site_label_A
    _geom_hbond_site_symmetry_A
    _geom_hbond_distance_DH
    _geom_hbond_distance_HA
    _geom_hbond_distance_DA
    _geom_hbond_angle_DHA
    O3 H3 O1 . 0.88(3) 1.64(3) 2.5146(19) 171(2)
    C4 H4B S1 3_657 0.99 2.85 3.820(2) 165
    C17 H17 O1 4_565 0.95 2.51 3.426(2) 161
_shelx_hkl_file
;
 -12   0   1   -0.33   16.25   1
  12   0  -1   -1.64   14.37   1
 -12   0   2  406.72   74.87   1
  12   0  -2  446.03   75.10   1
 -12   0   3    1.38   12.71   1
  12   0  -3   -0.11   14.41   1
 -12   0   4 2975.19  475.10   1
  12   0  -4 2944.25  493.38   1
 -12   1   1  127.84   31.38   1
  12  -1  -1  175.22   32.05   1
 -12  -1   1  164.13   34.55   1
  12  -1  -2   -0.95   10.68   1
  12   1  -2    2.06   10.90   1
 -12   1   2    0.54   12.49   1
 -12  -1   2    9.77   13.67   1
 -12   1   3 1242.26  203.79   1
  12  -1  -3 1280.83  203.58   1
  12   1  -3 1161.42  203.52   1
 -12  -1   3 1140.80  203.50   1
 -12   1   4    6.54   11.94   1
  12  -1  -4   -1.36   14.56   1
  12   1  -4    2.96   12.96   1
 -12  -1   4    3.94   13.26   1
  12  -1  -5   34.35   17.09   1
 -12   2   1  112.81   34.59   1
  12  -2  -1  194.99   35.26   1
  12   2  -1  177.83   36.15   1
 -12  -2   1  174.81   38.77   1
 -12   2   2  140.66   33.50   1
  12  -2  -2  176.00   34.37   1
  12   2  -2  221.03   34.37   1
 -12  -2   2  144.14   33.83   1
  12  -2  -3   12.88   11.41   1
 -12  -2   3   -2.84   10.89   1
 -12   2   3    6.99   15.53   1
  12   2  -3    5.99   12.07   1
 -12   2   4 1972.86  289.35   1
  12  -2  -4 1507.20  288.36   1
 -12   3   1  185.04   51.60   1
  12  -3  -1  352.39   52.40   1
 -12   3   2 1081.79  176.73   1
  12  -3  -2 1048.17  179.72   1
 -12   3   3 1813.98  279.53   1
  12  -3  -3 1536.70  278.77   1
 -12   3   4   -0.87   15.77   1
  12  -3  -4    2.92   14.33   1
 -12   4   1  290.20   61.21   1
  12  -4  -1  371.76   61.69   1
 -12   4   2  335.29   62.65   1
  12  -4  -2  334.58   60.21   1
 -12   4   3   10.47   16.02   1
  12  -4  -3   16.44   14.92   1
 -11   0   1  807.07  113.71   1
 -11   0   1  907.91  160.59   1
  11   0  -1 1096.86  160.77   1
 -11   0   2   -0.78   11.75   1
 -11   0   2   -1.23    9.78   1
  11   0  -2    1.17    9.56   1
 -11   0   3    2.87   11.80   1
 -11   0   3    5.64    9.92   1
  11   0  -3   12.41    9.98   1
 -11   0   4   -4.31    8.93   1
 -11   0   4   -0.56    9.97   1
  11   0  -4    2.97    9.40   1
 -11   0   5  192.32   39.79   1
 -11   0   5  197.16   30.12   1
  11   0  -5  177.71   35.67   1
 -11   0   6    0.86   12.12   1
 -11   0   6    2.60   13.16   1
  11   0  -6    5.48   11.11   1
  11   0  -7 1947.25  234.29   1
 -11   0   7 2095.36  167.44   1
 -11   0   8    8.50   11.99   1
 -11   1   1  656.90   93.84   1
 -11   1   1  668.62  130.75   1
  11  -1  -1  809.11  130.87   1
  11   1  -1  922.83  131.21   1
 -11  -1   1  656.10   93.83   1
 -11  -1   1  865.17  131.48   1
  11   1  -2  855.93  143.58   1
 -11  -1   2  832.69   75.89   1
 -11   1   2  815.14  103.87   1
 -11   1   2  914.26  145.86   1
  11  -1  -2  880.57  145.46   1
 -11  -1   2  844.37  145.68   1
  11  -1  -3  226.00   44.80   1
 -11  -1   3  219.20   45.48   1
 -11   1   3  261.26   35.28   1
 -11   1   3  235.02   42.72   1
  11   1  -3  244.73   42.51   1
 -11  -1   3  209.89   34.49   1
 -11   1   4  136.18   24.22   1
 -11   1   4  131.66   26.83   1
  11  -1  -4  134.05   26.33   1
 -11  -1   4  133.46   23.62   1
 -11  -1   4  114.15   26.25   1
 -11   1   5  522.63   50.95   1
 -11   1   5  498.27   92.34   1
  11  -1  -5  479.64   89.91   1
  11   1  -5  509.14   90.42   1
 -11  -1   5  478.99   66.02   1
 -11  -1   5  640.07   91.02   1
  11   1  -6 2362.31  307.73   1
 -11   1   6 2203.46  218.50   1
 -11   1   6 2292.31  317.65   1
  11  -1  -6 2139.57  316.81   1
 -11  -1   6 2195.10  218.37   1
 -11   1   7    4.60    7.77   1
 -11   1   7    0.92   11.47   1
  11  -1  -7    2.90   10.89   1
  11   1  -7    0.26   14.93   1
 -11  -1   7   -5.82   10.41   1
 -11  -1   7   -2.11   13.90   1
 -11   1   8   66.43   15.70   1
 -11  -1   8   78.01   18.06   1
  11  -2  -1  685.28  109.70   1
 -11   2   1  549.93   80.44   1
 -11   2   1  612.20  110.09   1
  11   2  -1  780.62  110.65   1
 -11  -2   1  499.94   79.84   1
 -11  -2   1  702.71  111.00   1
  11  -2  -2    0.65    5.53   1
  11  -2  -2   -0.06    7.32   1
 -11   2   2    5.56   13.83   1
 -11   2   2    3.41    9.28   1
  11   2  -2   -5.46   10.08   1
 -11  -2   2    8.69   12.26   1
 -11  -2   2    2.67   10.11   1
 -11   2   3  332.39   31.04   1
 -11   2   3  252.94   46.64   1
  11  -2  -3  303.17   46.26   1
  11   2  -3  307.94   46.25   1
 -11  -2   3  283.15   46.74   1
 -11  -2   3  278.21   35.68   1
  11  -2  -4    1.00    8.19   1
 -11   2   4   39.77   13.89   1
  11  -2  -4   47.33   12.77   1
  11   2  -4   28.24   14.18   1
 -11  -2   4   38.72   14.26   1
 -11  -2   4   38.16   13.86   1
 -11  -2   5  234.30   24.76   1
 -11   2   5  249.83   29.81   1
 -11   2   5  218.17   34.27   1
  11  -2  -5  279.78   33.90   1
  11   2  -5  247.93   34.48   1
  11   2  -6   29.07   13.65   1
 -11   2   6   19.74   14.91   1
 -11   2   6   34.26   13.07   1
  11  -2  -6    2.02    8.05   1
  11  -2  -6   26.81   12.15   1
 -11  -2   6   22.93   12.92   1
 -11  -2   6    0.81   13.29   1
 -11   2   7 1821.12  184.35   1
 -11   2   7 1836.01  266.34   1
  11  -2  -7 1665.90  182.02   1
  11  -2  -7 2070.71  266.25   1
  11   2  -7 1764.45  266.38   1
 -11  -2   7 1686.29  183.91   1
 -11   3   1 1595.05  108.54   1
 -11   3   1 1733.49  215.53   1
  11  -3  -1 1603.45  215.01   1
  11   3  -1 1575.23  215.54   1
 -11  -3   1 1345.73  150.87   1
 -11  -3   1 1453.98  216.05   1
 -11   3   2  418.94   39.92   1
 -11  -3   2  358.59   38.61   1
 -11   3   2  516.72   62.87   1
  11  -3  -2  380.47   61.78   1
  11   3  -2  436.05   62.86   1
 -11  -3   2  462.73   63.20   1
 -11  -3   3   24.78   22.56   1
 -11   3   3  146.47   22.76   1
 -11   3   3  126.61   21.89   1
  11  -3  -3  132.79   21.25   1
  11   3  -3  134.00   22.74   1
 -11  -3   3  134.89   20.85   1
  11   3  -4  630.76   78.34   1
 -11   3   4  661.64   58.74   1
 -11   3   4  687.04   77.77   1
  11  -3  -4  612.73   76.76   1
 -11  -3   4  631.53   57.83   1
 -11   3   5 1506.71  181.03   1
  11  -3  -5 1592.26  179.54   1
  11   3  -5 1434.84  179.39   1
 -11   3   5 1857.83  130.07   1
 -11  -3   5 1480.31  128.75   1
 -11   3   6  557.13   43.29   1
 -11  -3   6  542.32   41.86   1
 -11   3   6  539.96   70.73   1
  11  -3  -6  695.74   70.75   1
  11   3  -6  506.17   70.16   1
 -11   3   7  267.46   52.48   1
  11  -3  -7  246.08   28.89   1
 -11  -3   7  276.85   32.08   1
 -11   3   7  248.03   38.98   1
  11  -3  -7  304.52   49.27   1
 -11   4   1   20.89   17.65   1
 -11   4   1   23.44   11.95   1
  11  -4  -1    7.12   10.32   1
  11  -4  -1   39.39   12.42   1
  11   4  -1   95.70   15.39   1
 -11  -4   1   -3.73   13.97   1
 -11   4   2  626.68   62.82   1
 -11   4   2  898.69   83.93   1
  11  -4  -2  565.71   82.16   1
  11   4  -2  680.19   83.51   1
 -11  -4   2  572.28   61.95   1
 -11   4   3  339.38   30.67   1
  11   4  -3  352.51   46.64   1
 -11   4   3  365.30   43.83   1
  11  -4  -3  303.67   42.58   1
 -11  -4   3  330.49   35.62   1
 -11  -4   4 1820.41  107.75   1
 -11   4   4 1901.22  151.57   1
 -11   4   4 2209.80  217.38   1
  11  -4  -4 1984.02  216.29   1
  11   4  -4 1681.47  216.16   1
 -11   4   5 1656.24   91.64   1
 -11   4   5 1736.95  176.81   1
  11   4  -5 1431.38  174.88   1
  11  -4  -5 1442.39  177.54   1
 -11  -4   5 1554.45  125.66   1
 -11   4   6  125.20   19.48   1
 -11   4   6  176.29   26.11   1
  11  -4  -6  158.51   25.37   1
 -11  -4   6   94.47   21.20   1
 -11   4   7 1400.42  177.23   1
  11  -4  -7  814.76   86.69   1
 -11   4   7 1016.02  126.01   1
  11  -4  -7 1080.87  178.93   1
 -11   5   1  641.35   89.59   1
  11  -5  -1  539.63   87.52   1
  11   5  -1  757.64   89.63   1
 -11   5   2  619.37   47.20   1
 -11   5   2  716.61   80.47   1
  11  -5  -2  740.19   79.56   1
  11   5  -2  635.86   78.96   1
 -11   5   3  155.20   27.68   1
 -11  -5   3    1.21   26.23   1
 -11   5   3  168.97   23.57   1
  11  -5  -3  176.88   24.26   1
  11   5  -3  142.46   25.57   1
 -11  -5   3  125.00   22.93   1
 -11  -5   4  116.34   18.61   1
 -11  -5   4    4.49   23.94   1
 -11   5   4  126.39   21.78   1
 -11   5   4  137.12   24.95   1
  11  -5  -4  177.09   24.61   1
  11   5  -4  107.29   24.67   1
 -11   5   5  597.99   49.03   1
 -11  -5   5  558.66   48.79   1
 -11   5   5  809.60   86.85   1
  11  -5  -5  600.42   85.19   1
 -11   5   6 1511.94   95.53   1
 -11   5   6 1622.19  186.19   1
  11  -5  -6 1662.48  184.97   1
 -11   6   1    8.37   11.73   1
  11  -6  -1    3.57   10.95   1
  11   6  -1    4.41   13.89   1
 -11  -6   1   -2.54   14.95   1
 -11   6   2 2092.11  265.13   1
  11  -6  -2 2105.51  264.64   1
  11   6  -2 1736.35  265.37   1
 -11   6   3  496.22   58.73   1
  11  -6  -3  462.03   57.41   1
 -11   6   3  318.28   42.41   1
 -11   6   4  566.60   52.47   1
 -11   6   4  503.99   69.63   1
  11  -6  -4  556.87   69.04   1
 -11   6   5  345.09   61.80   1
  11  -6  -5  336.18   61.05   1
 -11   6   6  296.45   57.97   1
  11  -6  -6  334.72   57.90   1
 -11   7   1  167.26   36.18   1
  11  -7  -1  162.01   35.10   1
 -11   7   2  971.41  143.04   1
  11  -7  -2  718.65  141.88   1
 -11   7   3  190.34   44.99   1
  11  -7  -3  240.07   44.46   1
 -11   7   4  147.32   34.70   1
  11  -7  -4  178.39   34.07   1
 -10   0   1    1.69   10.49   1
 -10   0   1   -1.93    9.00   1
  10   0  -1   -0.18    8.78   1
 -10   0   2 1476.50  112.70   1
 -10   0   2 1384.82  224.90   1
  10   0  -2 1300.35  230.22   1
 -10   0   3   -1.39    7.13   1
 -10   0   3    6.46   10.68   1
  10   0  -3   -0.19    8.68   1
 -10   0   4 3618.73  424.65   1
 -10   0   4 3828.02  625.83   1
  10   0  -4 3816.15  625.40   1
 -10   0   5    3.62    6.89   1
  10   0  -5    2.39    7.54   1
 -10   0   5    0.37   10.60   1
  10   0  -6  676.04  118.33   1
 -10   0   6  704.59   85.19   1
 -10   0   6  722.16  119.54   1
 -10   0   7   -5.82    7.85   1
 -10   0   7    5.46   10.28   1
  10   0  -7   19.28   11.39   1
 -10   0   8    0.24    8.46   1
 -10   0   8    5.33    9.64   1
  10   0  -8    7.82   14.76   1
 -10   0   9   -5.14    7.05   1
 -10   0   9   -8.99   11.80   1
  10   0  -9   -9.95   15.53   1
 -10   0  10 1557.76  181.33   1
 -10   1   1 2142.05  160.52   1
  10   1  -1 1861.31  326.99   1
 -10  -1   1 2090.16  327.81   1
 -10   1   1 2060.66  339.28   1
  10  -1  -1 1924.56  338.85   1
 -10  -1   1 2180.30  232.94   1
 -10   1   2   95.65   21.85   1
  10  -1  -2   80.50   20.94   1
 -10  -1   2   81.28   16.05   1
 -10   1   2   93.90   19.33   1
  10  -1  -2   82.44   15.27   1
[truncated: 588,390 more chars]
