# Supplementary material for: Crystal structures of (5RS)-(Z)-4-[5-(furan-2-yl)-3-phenyl-4,5-di­hydro-1H-pyrazol-1-yl]-4-oxobut-2-enoic acid and (5RS)-(Z)-4-[5-(furan-2-yl)-3-(thio­phen-2-yl)-4,5-di­hydro-1H-pyrazol-1-yl]-4-oxobut-2-enoic acid
Source: Acta Crystallogr E Crystallogr Commun. 2016 Oct 11;72(Pt 11):1557–61. doi: 10.1107/S2056989016013992 (PMC5095832; doi:10.1107/S2056989016013992)
Supplement: Supplementary file 2 [file e-72-01557-Isup2.hkl]

#
# h,k,l, Fc-squared, Fo-squared, sigma(Fo-squared), status flag
#
data_I
_shelx_title ' FZ2 in P-1'
_shelx_refln_list_code          4
_shelx_F_calc_maximum      138.99
_exptl_crystal_F_000       324.00
_reflns_d_resolution_high  0.7800

loop_
 _space_group_symop_operation_xyz
 'x, y, z'
 '-x, -y, -z'

_cell_length_a     7.2940
_cell_length_b    10.7384
_cell_length_c    10.8452
_cell_angle_alpha 114.098
_cell_angle_beta  102.465
_cell_angle_gamma  97.570

_shelx_F_squared_multiplier     1.000

loop_
 _refln_index_h
 _refln_index_k
 _refln_index_l
 _refln_F_squared_calc
 _refln_F_squared_meas
 _refln_F_squared_sigma
 _refln_observed_status
   1   0   0        448.43        456.35        51.59 o
   2   0   0          0.29          0.08         0.30 o
   3   0   0        164.57        169.30        18.30 o
   4   0   0         44.71         48.15         3.55 o
   5   0   0        153.23        176.97        12.27 o
   6   0   0        130.40        160.07        20.44 o
   7   0   0          4.79          6.18         1.05 o
   8   0   0          5.39          4.60         1.54 o
  -9   1   0         13.22          7.30         3.71 o
  -8   1   0          5.49          4.71         1.64 o
  -7   1   0          0.02          0.29         0.92 o
  -6   1   0         71.52         83.67         9.77 o
  -5   1   0        297.38        295.54        32.06 o
  -4   1   0          6.18          7.17         0.97 o
  -3   1   0          2.22          2.23         0.46 o
  -2   1   0        480.81        395.01        42.80 o
  -1   1   0        158.11        124.64        18.14 o
   1   1   0       1519.02       1310.76       136.24 o
   2   1   0         43.48         37.79         2.87 o
   3   1   0         29.33         30.19         2.30 o
   4   1   0        297.29        284.49        31.14 o
   5   1   0        368.68        360.95        24.89 o
   6   1   0         46.48         53.38         4.31 o
   7   1   0          0.33          0.93         0.93 o
   8   1   0          2.64          1.43         1.05 o
  -9   2   0          2.66          1.36         1.03 o
  -8   2   0         13.39         17.82         5.03 o
  -7   2   0          5.54          7.79         1.20 o
  -6   2   0         55.86         55.73         8.98 o
  -5   2   0        276.74        288.02        31.06 o
  -4   2   0          0.00          0.47         0.45 o
  -3   2   0         95.00         75.77         9.80 o
  -2   2   0        751.00        703.82        79.49 o
  -1   2   0       1229.25       1164.22       158.03 o
   0   2   0       2357.04       1868.82       212.84 o
   1   2   0        300.26        248.67        19.07 o
   2   2   0         53.80         43.24         3.24 o
   3   2   0        775.31        781.85        92.72 o
   4   2   0         89.32         87.24         9.84 o
   5   2   0         16.06         16.64         1.41 o
   6   2   0          9.37         11.03         1.34 o
   7   2   0        178.58        217.42        37.31 o
   8   2   0         96.23         84.44         7.89 o
  -9   3   0          8.22          9.59         3.39 o
  -8   3   0          9.78         12.28         3.03 o
  -7   3   0        143.94        174.76        37.34 o
  -6   3   0          1.31          0.24         1.00 o
  -5   3   0        129.54        128.38        14.65 o
  -4   3   0        454.98        446.44        54.40 o
  -3   3   0          0.61          0.50         0.32 o
  -2   3   0       1332.56       1383.83       187.99 o
  -1   3   0        228.72        195.57        15.41 o
   0   3   0        197.78        206.61        29.80 o
   1   3   0         81.99         58.68         4.69 o
   2   3   0         10.67         10.12         0.89 o
   3   3   0        437.66        466.51        32.91 o
   4   3   0        559.44        560.70        39.88 o
   5   3   0        181.33        176.82        24.50 o
   6   3   0          9.63         14.45         1.65 o
   7   3   0         38.03         38.05         7.40 o
   8   3   0        122.14        102.74        31.74 o
  -9   4   0          4.75          6.52         2.21 o
  -8   4   0          4.74          5.52         1.12 o
  -7   4   0          0.52          1.88         1.80 o
  -6   4   0          8.73          6.88         2.25 o
  -5   4   0         32.83         31.17         3.37 o
  -4   4   0          1.33          1.26         0.54 o
  -3   4   0        680.20        651.05        90.98 o
  -2   4   0         15.01         19.32         1.57 o
  -1   4   0        548.40        544.69        67.89 o
   0   4   0          9.34          9.43         1.36 o
   1   4   0         37.35         36.97         2.72 o
   2   4   0        582.61        586.55        33.61 o
   3   4   0        146.99        151.10        10.71 o
   4   4   0        330.64        325.88        22.92 o
   5   4   0        132.96        142.08        20.58 o
   6   4   0          1.56          1.38         1.13 o
   7   4   0          6.79          5.32         3.02 o
  -8   5   0         38.34         60.47        16.08 o
  -7   5   0        210.78        242.51        95.69 o
  -6   5   0          6.18          3.88         1.40 o
  -5   5   0          6.69          7.46         1.30 o
  -4   5   0         13.60         15.87         2.01 o
  -3   5   0        374.85        415.46        56.74 o
  -2   5   0        858.56        912.23       122.16 o
  -1   5   0        368.46        338.09        24.84 o
   0   5   0         22.39         26.03         2.10 o
   1   5   0         15.43         18.70         1.25 o
   2   5   0          0.51          1.58         0.42 o
   3   5   0         71.87         75.33         4.27 o
   4   5   0          0.01          0.36         0.61 o
   5   5   0         85.58        101.35         7.91 o
   6   5   0          8.72          6.80         2.05 o
   7   5   0         27.57         19.55         6.36 o
  -8   6   0         29.41         40.17        11.03 o
  -7   6   0         12.04         13.73         7.71 o
  -6   6   0         82.47         64.02        30.45 o
  -5   6   0          0.01          0.42         0.69 o
  -4   6   0        323.71        297.76        37.06 o
  -3   6   0        141.91        160.37        14.14 o
  -2   6   0         37.11         43.97         3.47 o
  -1   6   0         16.66         17.81         2.89 o
   1   6   0          3.89          6.89         0.79 o
   2   6   0         62.45         65.35         4.76 o
   3   6   0         31.15         31.27         2.61 o
   4   6   0          7.60         10.47         1.43 o
   5   6   0         30.84         31.01         4.25 o
   6   6   0         17.35         13.54         3.10 o
  -8   7   0          0.16         -1.44         3.89 o
  -7   7   0          1.01          1.83         2.72 o
  -6   7   0         89.07         91.28        20.68 o
  -5   7   0          0.99          1.22         0.89 o
  -4   7   0          0.12         -0.11         0.60 o
  -3   7   0         52.33         56.40         7.21 o
  -2   7   0         11.50         11.62         2.14 o
  -1   7   0        177.75        179.82        14.10 o
   0   7   0       1724.87       2585.51       322.52 o
   1   7   0        426.90        366.46        28.72 o
   2   7   0         63.64         65.29         4.65 o
   3   7   0         53.30         58.11         8.77 o
   4   7   0         57.76         65.46         9.08 o
   5   7   0         36.05         34.18         6.31 o
   6   7   0          1.59          2.69         1.47 o
  -7   8   0          6.28          2.90         4.02 o
  -6   8   0          1.80          1.04         2.73 o
  -5   8   0         18.09         20.58         5.46 o
  -4   8   0        266.02        242.18        36.10 o
  -3   8   0         35.49         33.23         4.69 o
  -2   8   0          4.04          5.91         1.09 o
  -1   8   0        135.24        119.30        12.01 o
   0   8   0         30.57         46.79         5.92 o
   1   8   0        701.15        837.83       159.94 o
   2   8   0          1.76          2.52         0.72 o
   3   8   0          0.05          0.73         1.02 o
   4   8   0         51.02         40.36         8.52 o
   5   8   0          6.37          5.12         1.33 o
  -6   9   0          7.03          5.66         3.76 o
  -5   9   0         17.75         13.69         3.95 o
  -4   9   0         19.69         17.86         7.86 o
  -3   9   0         15.73         20.76         6.60 o
  -2   9   0        211.41        236.55        59.46 o
  -1   9   0        171.13        173.65        43.74 o
   0   9   0          0.18          1.55         2.40 o
   1   9   0        149.59        169.66        14.85 o
   2   9   0          0.55          1.23         1.01 o
   3   9   0         39.57         50.38         4.58 o
   4   9   0          2.72          2.00         1.36 o
  -4  10   0         97.40         80.86        21.22 o
  -3  10   0          0.59          0.57         5.62 o
  -2  10   0          1.02          1.57         2.52 o
  -1  10   0          0.43          0.65         2.57 o
   0  10   0         41.93         55.06        14.42 o
   1  10   0          0.14          0.09         1.29 o
   2  10   0          0.03         -0.28         1.25 o
   3  10   0          4.24          2.21         1.54 o
  -4  11   0          8.11         -2.13         3.30 o
  -3  11   0          7.81          0.60         2.79 o
  -1  11   0         48.33         55.77        14.54 o
   0  11   0          8.50         14.84         4.32 o
   1  11   0          2.99          4.16         2.34 o
   2  11   0          5.83          4.00         2.51 o
  -2  12   0          8.41         -2.99         3.51 o
  -1  12   0         21.86          7.70         9.06 o
   0  12   0         62.46         59.39        11.15 o
  -1 -12   1         22.68         15.09         3.69 o
   0 -12   1         20.40         31.76         9.05 o
   1 -12   1          1.88          5.19         2.98 o
   3 -12   1          0.32          1.38         4.51 o
  -2 -11   1          0.55          0.34         1.18 o
  -1 -11   1          6.46          9.31         4.47 o
   0 -11   1          0.22          0.24         2.63 o
   1 -11   1         44.50         46.46        12.27 o
   3 -11   1          6.75          0.83         5.24 o
   4 -11   1         15.04         -1.11         4.98 o
   5 -11   1         13.28          0.70         4.14 o
  -4 -10   1          1.24          0.44         1.76 o
  -3 -10   1          2.95          2.21         2.04 o
  -2 -10   1          1.57          3.33         1.44 o
  -1 -10   1         92.83        105.05        18.08 o
   0 -10   1         16.86         26.97         7.49 o
   1 -10   1         17.42         18.58         5.55 o
   2 -10   1         14.65         21.25         6.49 o
   3 -10   1          3.64          1.74         2.86 o
   4 -10   1         26.04         16.04         9.25 o
   5 -10   1         10.52          3.83         2.75 o
  -4  -9   1          2.78          1.33         1.13 o
  -3  -9   1        144.11        181.14        20.00 o
  -2  -9   1         27.87         34.16         5.93 o
  -1  -9   1          3.80          1.92         0.66 o
   0  -9   1        487.95        724.01       181.29 o
   1  -9   1         13.16         19.98         5.84 o
   2  -9   1          9.34          9.17         3.44 o
   3  -9   1          1.50          1.11         1.14 o
   4  -9   1         46.56         52.07        10.29 o
   5  -9   1        145.46        135.60        30.55 o
   6  -9   1         40.39         17.86        15.97 o
  -5  -8   1         46.11         41.87         6.57 o
  -4  -8   1         13.13         15.25         2.83 o
  -3  -8   1         17.51         16.39         1.79 o
  -2  -8   1          1.02          1.52         0.94 o
  -1  -8   1        188.01        212.79        18.07 o
   0  -8   1        424.96        561.13        71.20 o
   1  -8   1        221.32        196.99        25.58 o
   2  -8   1        176.28        177.41        13.64 o
   3  -8   1          0.06          0.36         0.75 o
   4  -8   1         26.45         22.31         5.75 o
   5  -8   1          2.42          4.40         2.45 o
   6  -8   1          9.32          8.65         2.61 o
   7  -8   1          1.65          0.81         3.44 o
  -6  -7   1         32.59         23.99         6.72 o
  -5  -7   1          2.58          1.00         1.00 o
  -4  -7   1          2.88          2.09         1.13 o
  -3  -7   1        450.43        488.04        62.80 o
  -2  -7   1         54.80         53.21         6.47 o
  -1  -7   1         12.80         14.79         1.27 o
   0  -7   1         37.39         42.94         3.32 o
   1  -7   1          2.22          2.28         0.49 o
   2  -7   1          8.98         10.97         1.14 o
   3  -7   1          0.19          0.39         0.57 o
   4  -7   1          0.00          0.09         0.68 o
   5  -7   1         14.44         11.62         2.36 o
   6  -7   1          1.49          3.58         2.35 o
   7  -7   1        229.50        262.79       109.81 o
   8  -7   1         59.83         62.71        23.48 o
  -6  -6   1          2.89          2.25         1.31 o
  -5  -6   1         20.01         19.99         2.07 o
  -4  -6   1         91.31        117.50        16.38 o
  -3  -6   1         29.80         32.79         2.31 o
  -2  -6   1        253.39        266.04        19.07 o
  -1  -6   1        669.97        690.13        75.07 o
   0  -6   1          1.02          1.07         0.37 o
   1  -6   1         22.20         59.14        13.05 o
   2  -6   1         41.38         81.63        19.57 o
   3  -6   1         24.68         31.92         2.55 o
   4  -6   1        119.06        115.84        12.93 o
   5  -6   1         24.12         25.16         3.71 o
   6  -6   1         14.98         19.96         4.42 o
   7  -6   1         42.36         36.85        15.75 o
   8  -6   1         73.60         98.30        36.38 o
  -7  -5   1          0.10         -0.07         1.19 o
  -6  -5   1         20.74         24.09         2.40 o
  -5  -5   1          3.98          5.30         1.01 o
  -4  -5   1         60.24         62.81         4.47 o
  -3  -5   1        337.62        343.27        19.07 o
  -2  -5   1        164.31        153.70        17.36 o
  -1  -5   1        215.63        207.12        15.26 o
   0  -5   1        194.01        205.84        15.91 o
   1  -5   1         62.33         63.69         7.58 o
   2  -5   1        594.39        638.93        79.61 o
   3  -5   1          0.80          0.46         0.50 o
   4  -5   1         14.16         16.09         1.85 o
   5  -5   1         20.08         16.80         2.14 o
   6  -5   1         89.45         75.41        22.09 o
   7  -5   1         26.69         38.14        14.27 o
   8  -5   1        104.61        136.15        11.77 o
  -7  -4   1          1.86          1.98         1.04 o
  -6  -4   1         14.62         16.47         1.78 o
  -5  -4   1        187.58        228.68        17.00 o
  -4  -4   1        147.49        149.45        10.31 o
  -3  -4   1        672.00        683.43        71.57 o
  -2  -4   1        103.38        103.34        14.26 o
  -1  -4   1         25.33         22.91         1.42 o
   0  -4   1       1831.72       2462.27       186.76 o
   1  -4   1        228.34        235.16        28.76 o
   2  -4   1         55.41         53.99         6.15 o
   3  -4   1        236.88        226.36        27.54 o
   4  -4   1        404.86        383.77        44.00 o
   5  -4   1         26.28         25.09         3.03 o
   6  -4   1         77.90         52.69        18.80 o
   7  -4   1          5.82          8.11         3.23 o
   8  -4   1         23.06         27.52         2.99 o
  -8  -3   1          1.26          1.13         1.24 o
  -7  -3   1          0.77          1.12         1.10 o
  -6  -3   1         13.84         18.83         1.95 o
  -5  -3   1         34.51         34.91         2.65 o
  -4  -3   1        517.85        539.12        59.64 o
  -3  -3   1        416.33        385.78        40.86 o
  -2  -3   1        185.01        141.80        10.92 o
  -1  -3   1          0.32          0.57         0.23 o
   0  -3   1        408.73        487.93        58.60 o
   1  -3   1        590.60        521.57        71.18 o
   2  -3   1          6.48          4.33         0.62 o
   3  -3   1         33.86         31.75         3.48 o
   4  -3   1         16.14         18.27         2.19 o
   5  -3   1          0.67          0.11         0.61 o
   6  -3   1         21.99         19.18         4.85 o
   7  -3   1         25.50         32.18         6.08 o
   8  -3   1         12.54         12.88         4.18 o
  -8  -2   1         37.88         38.09         9.09 o
  -7  -2   1          2.72          2.56         1.24 o
  -6  -2   1        137.29        157.77        12.47 o
  -5  -2   1         20.00         24.42         1.94 o
  -4  -2   1        163.47        168.37        12.36 o
  -3  -2   1         35.59         35.66         2.68 o
  -2  -2   1         67.24         52.61         6.54 o
  -1  -2   1       1801.69       1551.24       178.21 o
   0  -2   1       1725.87       1660.74       178.18 o
   1  -2   1       5798.95       5401.88       645.08 o
   2  -2   1       1602.36       1606.28       173.40 o
   3  -2   1         17.68         14.77         1.76 o
   4  -2   1        306.33        308.82        30.68 o
   5  -2   1        436.76        415.40        43.41 o
   6  -2   1          1.06          0.90         0.87 o
   7  -2   1          3.80          3.89         1.06 o
   8  -2   1          0.55          0.98         1.15 o
  -8  -1   1          0.03         -0.21         1.24 o
  -7  -1   1         18.06         21.08         2.15 o
  -6  -1   1         13.09         18.52         2.54 o
  -5  -1   1         29.49         27.82         3.20 o
  -4  -1   1         77.70         76.29         5.74 o
  -3  -1   1        523.70        480.61        54.76 o
  -2  -1   1       2862.88       3090.43       374.13 o
  -1  -1   1        444.45        370.38        53.70 o
   1  -1   1        737.48        621.74        59.07 o
   2  -1   1        591.71        551.48        54.58 o
   3  -1   1        199.74        185.95        21.32 o
   4  -1   1         16.30         14.22         1.11 o
   5  -1   1        502.33        502.38        51.09 o
   6  -1   1         15.48         17.77         1.69 o
   7  -1   1          9.42         12.15         2.39 o
   8  -1   1         14.94         12.51         3.98 o
  -9   0   1          0.07          0.12         1.56 o
  -8   0   1          0.00         -0.19         0.93 o
  -7   0   1          0.88          1.82         1.14 o
  -6   0   1          0.18          0.20         0.69 o
  -5   0   1         20.11         24.08         1.87 o
  -4   0   1         71.65         86.92         9.85 o
  -3   0   1        484.53        549.33        65.62 o
  -2   0   1       1291.79       1413.44       169.26 o
  -1   0   1          3.79          3.54         0.50 o
   1   0   1        891.70        945.35        50.85 o
   2   0   1         65.44         70.12         6.80 o
   3   0   1         93.87        102.45         7.34 o
   4   0   1         31.18         36.92         2.67 o
   5   0   1         43.60         51.77         3.57 o
   6   0   1         21.02         27.10         4.14 o
   7   0   1         25.83         36.67         5.67 o
   8   0   1        190.68        154.90        44.67 o
  -9   1   1          0.28          0.86         1.29 o
  -8   1   1         53.96         69.52        16.58 o
  -7   1   1        475.80        597.88       106.61 o
  -6   1   1        101.82        111.79        15.10 o
  -5   1   1         10.54         11.22         1.60 o
  -4   1   1          2.60          2.15         0.55 o
  -3   1   1        333.65        311.10        33.47 o
  -2   1   1       7984.28       6328.29       931.42 o
  -1   1   1       3456.91       2217.55       374.62 o
   0   1   1       2660.35       1979.22       168.91 o
   1   1   1         13.55         13.20         0.97 o
   2   1   1        356.37        299.58        21.26 o
   3   1   1        135.08        103.40         7.33 o
   4   1   1          0.19          0.60         0.40 o
   5   1   1        116.89        113.42        11.64 o
   6   1   1        189.95        222.66        17.20 o
   7   1   1          0.38          0.17         0.93 o
   8   1   1        236.82        209.64        33.72 o
  -9   2   1          0.32          0.39         1.47 o
  -8   2   1         44.17         49.80        11.79 o
  -7   2   1          2.12          2.54         1.70 o
  -6   2   1         35.57         42.45         5.36 o
  -5   2   1         29.59         29.45         4.56 o
  -4   2   1         92.36         76.83         9.27 o
  -3   2   1        307.84        282.62        36.24 o
  -2   2   1        169.74        145.49        21.41 o
  -1   2   1         32.30         22.56         3.31 o
   1   2   1        771.19        687.27        49.99 o
   2   2   1        453.26        435.31        28.85 o
   3   2   1         87.65         76.49         7.57 o
   4   2   1        159.89        152.24        10.39 o
   5   2   1          1.01          0.97         0.80 o
   6   2   1          4.93          8.43         1.76 o
   7   2   1          7.21          8.31         1.64 o
   8   2   1         41.10         32.00        10.17 o
  -9   3   1          8.37          8.16         1.75 o
  -8   3   1          9.27         10.00         2.73 o
  -7   3   1         11.03         11.53         6.17 o
  -6   3   1         61.86         58.98         9.85 o
  -5   3   1         48.15         51.66         7.02 o
  -4   3   1          4.47          4.50         0.76 o
  -3   3   1         47.27         41.04         4.83 o
  -2   3   1        588.33        603.23        82.92 o
  -1   3   1          1.31          0.86         0.50 o
   0   3   1        278.17        367.52        47.57 o
   1   3   1        988.20       1036.93        58.34 o
   2   3   1         10.08          7.35         0.59 o
   3   3   1          8.81          9.08         0.68 o
   4   3   1         59.79         64.84         4.37 o
   5   3   1         20.50         19.16         2.88 o
   6   3   1         26.03         25.32         3.93 o
   7   3   1          2.88          1.14         1.05 o
  -9   4   1         29.87         35.96         3.67 o
  -8   4   1          9.47         11.78         5.14 o
  -7   4   1         15.03         15.31        10.50 o
  -6   4   1         69.30         55.33        11.92 o
  -5   4   1         52.25         52.75         5.92 o
  -4   4   1        403.28        413.81        51.54 o
  -3   4   1         11.10         12.88         1.86 o
  -2   4   1         80.66        101.12        12.16 o
  -1   4   1        320.75        316.91        25.77 o
   0   4   1         54.28         73.29         6.29 o
   1   4   1        522.35        605.30        40.87 o
   2   4   1          7.17          7.26         0.70 o
   3   4   1          0.73          0.51         0.45 o
   4   4   1        113.49        100.30         7.38 o
   5   4   1          1.70          1.64         0.80 o
   6   4   1         41.47         36.83         3.19 o
   7   4   1         81.20         49.48        19.42 o
  -9   5   1         27.51         28.40         8.94 o
  -8   5   1         88.95        158.65        41.23 o
  -7   5   1          4.04         10.52         3.83 o
  -6   5   1         34.72         19.99         7.08 o
  -5   5   1          2.23          2.52         0.74 o
  -4   5   1         11.45         10.78         1.51 o
  -3   5   1        393.47        422.01        31.92 o
  -2   5   1        195.77        205.61        15.68 o
  -1   5   1        595.85        592.16        47.52 o
   0   5   1          9.73         13.09         1.94 o
   1   5   1        355.75        353.98        20.64 o
   2   5   1         31.95         36.10         4.04 o
   3   5   1          5.77          4.95         0.59 o
   4   5   1          0.72          0.77         1.02 o
   5   5   1         53.13         53.65         7.73 o
   6   5   1          1.52          1.58         1.04 o
  -8   6   1          1.90          1.49         3.92 o
  -7   6   1          0.10          0.71         3.30 o
  -6   6   1          3.01          3.63         1.56 o
  -5   6   1         66.64         65.64         8.08 o
  -4   6   1          3.29          3.61         0.84 o
  -3   6   1         39.06         57.68        11.70 o
  -2   6   1        361.30        361.57        54.95 o
  -1   6   1         49.30         51.71         8.12 o
   1   6   1        152.99        159.61         9.02 o
   2   6   1        261.92        262.46        14.74 o
   3   6   1         17.19         15.79         2.18 o
   4   6   1         44.18         51.72         7.06 o
   5   6   1         63.55         52.18        11.44 o
   6   6   1         42.90         36.12         3.33 o
  -8   7   1         44.55         53.41        14.58 o
  -7   7   1         24.19         30.75        12.05 o
  -6   7   1          0.18          0.66         2.20 o
  -5   7   1         24.20         16.01         3.38 o
  -4   7   1         36.67         34.00         4.94 o
  -3   7   1         74.99         72.90         6.41 o
  -2   7   1        173.41        163.76        13.55 o
  -1   7   1        245.62        227.79        19.03 o
   0   7   1         93.98        105.45         9.18 o
   1   7   1         72.51         81.35         6.75 o
   2   7   1        108.71        102.46        11.83 o
   3   7   1         44.59         48.78         3.82 o
   4   7   1         52.89         42.42         5.91 o
   5   7   1          2.58          1.58         1.36 o
  -7   8   1         76.72         66.44        24.88 o
  -6   8   1         19.77         14.87         4.46 o
  -5   8   1          8.28          8.68         2.96 o
  -4   8   1        142.83        133.15        50.11 o
  -3   8   1        137.48        142.10        24.96 o
  -2   8   1        752.33        790.38       140.26 o
  -1   8   1          0.21          0.52         1.92 o
   0   8   1          3.88          6.18         1.19 o
   1   8   1         87.72        105.07        15.91 o
   2   8   1         36.41         47.12         4.11 o
   3   8   1          0.38          0.71         0.98 o
   4   8   1         15.10         14.41         2.83 o
  -5   9   1          1.14          1.90         4.31 o
  -4   9   1         79.17         89.11        22.93 o
  -2   9   1          5.43          5.98         2.72 o
  -1   9   1        245.77        276.82        69.53 o
   0   9   1         77.56        121.54        18.46 o
   1   9   1         57.14         59.48         4.99 o
   2   9   1         13.90         16.11         1.92 o
   3   9   1         17.69         14.76         2.85 o
   4   9   1         16.29          6.01         3.11 o
  -2  10   1          6.07          6.33         3.42 o
  -1  10   1          0.48          0.27         1.76 o
   0  10   1         31.21         35.46         6.78 o
   1  10   1          4.84          1.98         1.48 o
   2  10   1          0.55          0.06         1.09 o
  -3  11   1          0.03         -0.59         3.47 o
  -2  11   1          9.62          5.09         6.68 o
  -1  11   1         34.58         32.76        27.54 o
   0  11   1          7.70          3.76         3.21 o
   1  11   1         20.29         12.92         3.57 o
  -2 -12   2         18.59         14.43         3.60 o
  -1 -12   2         19.59         21.20         6.53 o
   0 -12   2         61.34         79.56        20.43 o
   1 -12   2         19.86         22.50         6.88 o
   2 -12   2         11.21         16.34         6.96 o
   3 -12   2          3.30          2.96         6.11 o
   4 -12   2          0.98          0.77         3.94 o
  -3 -11   2          3.88          3.29         2.10 o
  -2 -11   2          0.10          0.36         1.64 o
  -1 -11   2          4.46          5.68         3.14 o
   0 -11   2         33.09         42.66        10.37 o
   1 -11   2         12.24         16.00         5.50 o
   2 -11   2         63.29         71.85        18.53 o
   3 -11   2          1.57          2.41         3.12 o
   5 -11   2          0.04         -2.99         5.71 o
  -4 -10   2          5.51          2.58         1.69 o
  -3 -10   2         16.62          7.50         4.58 o
  -2 -10   2         56.27         59.02        10.19 o
  -1 -10   2         17.09         14.84         2.98 o
   0 -10   2         81.84         83.54        22.60 o
   1 -10   2         31.57         22.51         9.84 o
   2 -10   2        108.78         92.06        32.77 o
   3 -10   2         29.53         30.95         7.19 o
   4 -10   2         29.61         22.79         5.72 o
   5 -10   2         76.74         31.21        31.19 o
   6 -10   2         15.44          6.82         7.49 o
  -5  -9   2          0.08          0.54         1.29 o
  -4  -9   2          3.06          1.05         1.16 o
  -3  -9   2         44.03         49.38         4.15 o
  -2  -9   2          4.17          5.45         1.60 o
  -1  -9   2        323.15        344.39        46.74 o
   0  -9   2         53.71         52.47         4.68 o
   1  -9   2          1.16          0.83         0.51 o
   2  -9   2         64.79         42.21         5.04 o
   3  -9   2         16.72         16.47         4.36 o
   4  -9   2          9.48         13.93         3.99 o
   5  -9   2          2.53          2.52         2.76 o
   6  -9   2         19.40         16.35         6.65 o
   7  -9   2          7.61          3.52         2.53 o
  -5  -8   2          0.80          0.53         1.03 o
  -4  -8   2          4.15          4.78         1.39 o
  -3  -8   2        405.27        501.77        82.73 o
  -2  -8   2        805.16        888.98       137.20 o
  -1  -8   2          3.16          2.79         0.71 o
   0  -8   2          0.67          0.90         0.44 o
   1  -8   2         22.36         22.34         2.87 o
   2  -8   2        161.33        145.04        19.79 o
   3  -8   2         62.07         55.13         7.30 o
   4  -8   2        316.60        292.61        52.54 o
   5  -8   2          0.47          1.17         2.40 o
   6  -8   2          1.96          2.75         2.73 o
   7  -8   2          1.07         -1.71         2.48 o
  -6  -7   2         14.28          9.47         3.06 o
  -5  -7   2          0.79          0.95         1.00 o
  -4  -7   2        129.16        139.03        19.04 o
  -3  -7   2         33.16         27.12         4.44 o
  -2  -7   2        250.94        272.00        18.16 o
  -1  -7   2         31.04         27.57         3.87 o
   0  -7   2         22.86         31.04         1.95 o
   1  -7   2        450.30        483.94        60.48 o
   2  -7   2         84.14         86.67         6.65 o
   3  -7   2         33.71         33.17         2.76 o
   4  -7   2         34.44         31.82         4.07 o
   5  -7   2         15.72         18.29         4.90 o
   6  -7   2         35.63         43.80        10.47 o
   7  -7   2        196.55        164.25       123.12 o
   8  -7   2         10.64         10.42         1.79 o
  -7  -6   2          0.01         -0.52         1.70 o
  -6  -6   2         16.95         15.46         1.70 o
  -5  -6   2          1.15          1.89         0.91 o
  -4  -6   2         30.03         27.26         2.41 o
  -3  -6   2         48.83         49.79         3.86 o
  -2  -6   2         27.05         25.63         1.65 o
  -1  -6   2        177.40        188.68        22.22 o
   0  -6   2        521.14        789.28        94.10 o
   1  -6   2         83.15        119.00        14.47 o
   2  -6   2        329.50        391.69        29.44 o
   3  -6   2          6.25          5.43         1.29 o
   4  -6   2         76.28         73.79         8.94 o
   5  -6   2        416.28        428.51        58.46 o
   6  -6   2         18.67         25.55         6.42 o
   7  -6   2         27.05         25.92         7.34 o
   8  -6   2          2.38          2.96         1.32 o
  -7  -5   2          0.01          0.38         1.06 o
  -6  -5   2         58.55         62.31         5.37 o
  -5  -5   2          0.02          0.24         0.85 o
  -4  -5   2         16.30         18.03         1.53 o
  -3  -5   2         81.40         81.19        10.11 o
  -2  -5   2          7.22          7.25         1.03 o
  -1  -5   2        139.94        117.89         9.28 o
   0  -5   2         69.96         91.94         7.09 o
   1  -5   2       1316.45       1403.60       173.50 o
   2  -5   2          4.89          7.41         1.26 o
   3  -5   2         37.24         35.27         3.95 o
   4  -5   2         26.38         25.03         2.95 o
   5  -5   2         80.83         70.97         8.27 o
   6  -5   2         90.53        120.06        25.50 o
   7  -5   2         61.04         67.37        12.69 o
   8  -5   2         31.59         41.76         4.20 o
  -8  -4   2          0.45         -0.74         1.69 o
  -7  -4   2          8.69          9.53         2.25 o
  -6  -4   2         15.62         19.28         1.96 o
  -5  -4   2        122.02        126.34        15.21 o
  -4  -4   2         16.02         14.03         1.24 o
  -3  -4   2         54.43         50.97         6.39 o
  -2  -4   2          4.29          3.49         0.39 o
  -1  -4   2         92.62         81.66         5.73 o
   0  -4   2       1333.35       1916.04       213.90 o
   1  -4   2        750.90        661.69        51.91 o
   2  -4   2        182.91        175.99        19.63 o
   3  -4   2          0.39          1.46         0.50 o
   4  -4   2          0.93          1.13         0.52 o
   5  -4   2         59.29         54.43         6.30 o
   6  -4   2          0.39          0.58         0.79 o
   7  -4   2         33.88         43.73         3.94 o
   8  -4   2        156.80        193.70        17.25 o
  -8  -3   2          0.86          1.09         1.24 o
  -7  -3   2          4.22          5.11         1.45 o
  -6  -3   2          3.99          4.40         1.22 o
  -5  -3   2        503.05        512.65        36.28 o
  -4  -3   2         29.46         29.97         3.34 o
  -3  -3   2         39.23         49.14         3.76 o
  -2  -3   2        312.09        297.00        37.56 o
  -1  -3   2          0.41          0.18         0.18 o
   0  -3   2        173.10        193.52        21.79 o
   1  -3   2       2622.57       2771.63       345.35 o
   2  -3   2        371.79        343.80        35.57 o
   3  -3   2          3.52          3.70         0.71 o
   4  -3   2         67.28         54.64         6.15 o
   5  -3   2        152.66        147.84        13.04 o
   6  -3   2         59.80         76.21        12.06 o
   7  -3   2          5.11          4.56         1.12 o
   8  -3   2          3.71          5.00         1.61 o
  -8  -2   2         20.19         22.64         2.54 o
  -7  -2   2         25.79         30.34         2.68 o
  -6  -2   2         36.69         42.43         3.98 o
  -5  -2   2          0.27          0.62         0.46 o
  -4  -2   2         43.48         50.77         3.68 o
  -3  -2   2         79.19         72.83         5.63 o
  -2  -2   2        216.06        185.48        23.17 o
  -1  -2   2        180.60        149.28        10.64 o
   0  -2   2        198.30        186.84        21.25 o
   1  -2   2       1480.32       1513.29       139.57 o
   2  -2   2        139.88        118.82        11.08 o
   3  -2   2         28.75         26.93         2.81 o
   4  -2   2         12.94         12.29         1.30 o
   5  -2   2         85.12         86.49         5.56 o
   6  -2   2          2.10          2.65         1.23 o
   7  -2   2         19.49         23.64         2.34 o
   8  -2   2         13.42         13.03         3.24 o
  -9  -1   2          1.22          2.07         3.39 o
  -8  -1   2         11.80         14.25         3.94 o
  -7  -1   2         13.14         12.72         1.50 o
  -6  -1   2         32.38         40.66         3.42 o
  -5  -1   2         53.43         58.62         4.36 o
  -4  -1   2         97.97        114.30        13.70 o
  -3  -1   2        317.09        322.53        38.02 o
  -2  -1   2      19317.12      18019.60      5136.61 o
  -1  -1   2         54.85         51.49         7.51 o
   0  -1   2         79.43         71.01         7.25 o
   1  -1   2        136.66        102.16         6.81 o
   2  -1   2        109.75        101.13         6.95 o
   3  -1   2       1494.53       1621.51       106.66 o
   4  -1   2        276.05        277.05        18.91 o
   5  -1   2         28.14         26.76         2.54 o
   6  -1   2         12.23         15.07         2.37 o
   7  -1   2          4.00          5.11         1.45 o
   8  -1   2          3.61          2.13         1.12 o
  -9   0   2          3.98          4.40         1.31 o
  -8   0   2         23.66         29.57         6.72 o
  -7   0   2        116.75        147.40        19.49 o
  -6   0   2         23.49         26.47         2.16 o
  -5   0   2          2.01          2.92         0.76 o
  -4   0   2         22.42         19.37         2.40 o
  -3   0   2         22.30         17.14         2.15 o
  -2   0   2      11148.83      17871.93      4477.24 o
  -1   0   2       2966.47       2894.34       361.02 o
   0   0   2        690.62        786.81        50.63 o
   1   0   2        372.19        371.85        24.34 o
   2   0   2        329.38        337.13        34.63 o
   3   0   2        204.01        182.73        12.75 o
   4   0   2          0.80          0.56         0.45 o
   5   0   2         22.55         24.83         2.21 o
   6   0   2          3.40          6.13         1.49 o
   7   0   2         16.93         19.27         4.56 o
   8   0   2          8.86          5.91         1.36 o
  -9   1   2          2.96          3.24         1.69 o
  -8   1   2          6.94          6.01         1.20 o
  -7   1   2          0.87          0.62         1.49 o
  -6   1   2         59.52         56.96         8.19 o
  -5   1   2         48.90         49.10         8.07 o
  -4   1   2         31.23         30.12         7.87 o
  -3   1   2        257.18        223.55        47.23 o
  -2   1   2       1826.85       1908.27       403.22 o
  -1   1   2        704.72        628.85        74.02 o
   0   1   2        234.39        246.77        24.85 o
   1   1   2        369.19        365.59        25.98 o
   2   1   2          3.83          3.17         0.39 o
   3   1   2          2.27          2.13         0.45 o
   4   1   2         69.64         64.59         4.52 o
   5   1   2        552.47        549.25        44.20 o
   6   1   2         12.53         13.95         1.65 o
   7   1   2         37.53         28.65         8.21 o
   8   1   2          6.31          4.81         1.69 o
  -9   2   2         60.58         89.74        21.46 o
  -8   2   2         24.38         31.08         3.25 o
  -7   2   2         45.79         62.78        23.26 o
  -6   2   2         85.43         74.71        10.63 o
  -5   2   2         10.37         13.87         3.16 o
  -4   2   2          3.20          3.47         1.06 o
  -3   2   2        219.16        218.39        46.60 o
  -2   2   2         62.24         64.69         9.59 o
  -1   2   2        136.88         94.35         7.09 o
   0   2   2         37.80         37.45         4.46 o
   1   2   2        999.23       1008.87        56.42 o
   2   2   2       1612.18       1741.07       116.97 o
   3   2   2        107.31         89.07         8.99 o
   4   2   2        119.82        113.24        12.30 o
   5   2   2         24.77         25.32         3.89 o
   6   2   2        694.74        836.01        65.98 o
   7   2   2          5.38          4.86         1.84 o
  -9   3   2          5.36          4.95         1.33 o
  -8   3   2         36.08         49.88        18.61 o
  -7   3   2         31.48         43.35        11.53 o
  -6   3   2         68.44         64.98        16.03 o
  -5   3   2         82.11         89.12        23.10 o
  -4   3   2        240.11        257.51        54.71 o
  -3   3   2          5.06          5.26         1.12 o
  -2   3   2         86.42         83.10         6.35 o
  -1   3   2         74.52         66.50         5.50 o
   0   3   2       1039.73       1294.20        93.90 o
   1   3   2        774.70        840.35        84.72 o
   2   3   2          1.67          1.88         0.37 o
   3   3   2          9.80          8.05         0.79 o
   4   3   2         50.79         53.20         4.06 o
   5   3   2         40.96         47.38         3.88 o
   6   3   2         54.44         59.49         8.06 o
   7   3   2         79.12         50.21        17.30 o
  -9   4   2         13.62         15.87         6.99 o
  -8   4   2          0.54          2.91         3.69 o
  -7   4   2          0.63          1.11         2.31 o
  -6   4   2          4.67          7.00         2.40 o
  -5   4   2        153.53        180.03        28.23 o
  -4   4   2        737.92        754.46        93.11 o
  -3   4   2        234.37        228.50        17.84 o
  -2   4   2          7.28          6.82         0.97 o
  -1   4   2         36.43         29.27         2.33 o
   0   4   2         66.73         83.48         6.35 o
   1   4   2        227.39        223.18        15.11 o
   2   4   2        234.58        200.81        14.12 o
   3   4   2          7.51          7.67         0.82 o
   4   4   2        148.66        152.22        21.58 o
   5   4   2        124.30        136.34        10.51 o
   6   4   2          1.83          0.22         1.05 o
  -8   5   2          0.15         -0.48         2.96 o
  -7   5   2         27.49         56.01        14.91 o
  -6   5   2        277.99        409.53       105.65 o
  -5   5   2          6.54          4.92         1.32 o
  -4   5   2        112.28        119.90        15.00 o
  -3   5   2          1.63          1.66         0.50 o
  -2   5   2         46.61         46.05         3.93 o
  -1   5   2        107.58        122.04         9.20 o
   0   5   2        154.78        221.38        25.66 o
   1   5   2         17.99         22.25         2.37 o
   2   5   2          0.17         -0.02         0.46 o
   3   5   2         26.61         31.71         3.16 o
   4   5   2         10.04          8.41         1.77 o
   5   5   2         18.51         16.71         2.94 o
   6   5   2          5.91          3.19         1.16 o
  -8   6   2          0.12          1.72         2.95 o
  -7   6   2          3.95          3.78         3.88 o
  -6   6   2          3.42          2.71         2.39 o
  -5   6   2          0.09         -0.30         0.77 o
  -4   6   2         61.32         53.79         4.68 o
  -3   6   2         20.86         20.07         3.13 o
  -2   6   2        253.90        261.90        21.52 o
  -1   6   2        220.21        183.88        28.31 o
   0   6   2         71.75         97.18        11.36 o
   1   6   2          1.02          6.90         3.35 o
   2   6   2          1.77          5.07         2.28 o
   3   6   2        162.15        182.12        14.20 o
   4   6   2         25.82         26.72         4.01 o
   5   6   2          0.00          0.64         1.19 o
  -7   7   2         11.58         12.54         6.02 o
  -6   7   2         18.57         23.09         9.21 o
  -5   7   2         20.02         11.56         2.15 o
  -4   7   2         21.40         16.46         3.40 o
  -3   7   2          7.78          5.82         2.27 o
  -2   7   2        382.86        371.80        52.25 o
  -1   7   2       1017.20       1076.89       190.44 o
   0   7   2         26.04         38.39         3.35 o
   1   7   2        177.20        202.89        17.45 o
   2   7   2          0.78          0.31         0.62 o
   3   7   2          0.09          0.20         1.10 o
   4   7   2         18.41         15.91         1.89 o
   5   7   2         10.83          9.91         1.52 o
  -6   8   2         34.08         20.37         8.70 o
  -5   8   2         23.00         12.31         9.77 o
  -4   8   2         12.42          6.88         3.77 o
  -3   8   2        132.10        142.58        35.99 o
  -2   8   2         14.54         13.88         4.72 o
  -1   8   2          1.47          1.55         1.69 o
   0   8   2          0.76          2.47         1.24 o
   1   8   2        129.49        152.02        12.77 o
   2   8   2        103.42        107.21         8.92 o
   3   8   2          6.16          4.34         1.52 o
   4   8   2          0.83          1.94         1.41 o
  -5   9   2         22.23          9.18         3.82 o
  -4   9   2        154.90        159.55        40.44 o
  -3   9   2         58.30         61.53        15.93 o
  -2   9   2         37.70         46.00         8.66 o
  -1   9   2         32.05         34.75         6.60 o
   0   9   2         44.94         63.31        11.54 o
   1   9   2         21.37         33.39         5.52 o
   2   9   2         73.59         83.76         7.10 o
   3   9   2          7.79         10.06         1.64 o
  -4  10   2          0.97         -0.84         3.80 o
  -3  10   2          0.00          1.14         3.16 o
  -2  10   2          3.57          1.12         3.21 o
  -1  10   2          0.91          1.51         3.02 o
   0  10   2         16.68         24.97         5.17 o
   1  10   2          1.32          0.26         1.05 o
   2  10   2         45.47         44.99        10.86 o
  -2  11   2         38.09         10.43         7.84 o
  -1  11   2          0.15         -0.57         2.34 o
   0 -13   3         13.73         17.49         5.48 o
   1 -13   3          2.65          1.73         3.94 o
  -2 -12   3         28.16         40.31        10.94 o
  -1 -12   3          7.99         10.02         4.05 o
   0 -12   3          0.70          2.66         3.70 o
   1 -12   3          0.90          2.13         3.93 o
   2 -12   3         88.85        100.01        25.58 o
   3 -12   3         10.20          0.78         3.38 o
   4 -12   3          1.99          0.94         4.54 o
  -3 -11   3          6.17          3.23         2.91 o
  -2 -11   3          9.44          5.68         4.94 o
  -1 -11   3         13.03         10.13         4.23 o
   0 -11   3          6.35          4.59         2.02 o
   1 -11   3         72.68         72.12        22.35 o
   2 -11   3         14.21          9.19         5.67 o
   3 -11   3         14.07         18.55        10.44 o
   4 -11   3          0.95          1.45         2.52 o
   5 -11   3          6.40          0.93         4.28 o
  -4 -10   3          4.35          2.70         1.61 o
  -2 -10   3         13.62         13.71         2.81 o
  -1 -10   3         22.14         20.26         3.34 o
   0 -10   3         63.11         67.50        10.52 o
   1 -10   3         41.95         45.57         6.40 o
   2 -10   3         87.89         64.93        12.08 o
   3 -10   3        163.53        176.88        33.85 o
   4 -10   3          2.22          1.38         2.37 o
   5 -10   3         31.25         10.64         9.98 o
   6 -10   3         24.24         11.79         7.18 o
  -5  -9   3         85.05         67.06        21.80 o
  -4  -9   3          7.88          2.70         2.31 o
  -3  -9   3        220.86        251.72        20.33 o
  -2  -9   3        766.78        919.90       157.30 o
  -1  -9   3         28.01         25.50         2.32 o
   0  -9   3         23.77         26.87         2.50 o
   1  -9   3          1.48          1.16         0.68 o
   2  -9   3          0.01          0.19         0.72 o
   3  -9   3         98.84         83.27        14.99 o
   4  -9   3         10.01          6.49         3.02 o
   5  -9   3          0.68          0.23         2.35 o
   6  -9   3         54.00         32.75        32.56 o
   7  -9   3         37.51         28.01         7.82 o
  -6  -8   3          1.09          0.22         1.32 o
  -5  -8   3        128.24        138.85         9.58 o
  -4  -8   3          0.01         -0.27         0.87 o
  -3  -8   3         41.26         55.27         5.39 o
  -2  -8   3          0.55          1.14         0.64 o
  -1  -8   3         39.11         42.81         5.22 o
   0  -8   3         24.41         27.33         3.51 o
   1  -8   3         17.05         16.20         1.51 o
   2  -8   3         43.00         47.00         5.99 o
   3  -8   3         80.90         73.67         9.22 o
   4  -8   3         10.95         10.21         2.81 o
   5  -8   3        314.00        411.95        74.15 o
   6  -8   3         35.42         40.97        13.11 o
   7  -8   3          2.75          2.68         2.50 o
  -6  -7   3          4.32          0.71         1.16 o
  -5  -7   3         78.10         93.53        13.51 o
  -4  -7   3        504.80        583.85        99.22 o
  -3  -7   3        221.64        207.00        29.94 o
  -2  -7   3         10.25          7.42         0.94 o
  -1  -7   3         33.24         30.85         2.36 o
   0  -7   3         10.49         13.46         2.01 o
   1  -7   3          3.33          4.00         0.76 o
   2  -7   3          0.77          0.36         0.47 o
   3  -7   3          9.51          9.51         1.03 o
   4  -7   3         39.11         36.62         5.03 o
   5  -7   3        143.71        183.31        35.83 o
   6  -7   3        299.19        391.65        69.83 o
   7  -7   3         96.01        113.07        29.62 o
   8  -7   3         57.00         53.27        14.39 o
  -7  -6   3          0.04          0.09         1.39 o
  -6  -6   3          2.43          2.50         1.02 o
  -5  -6   3        132.41        150.29        21.62 o
  -4  -6   3         80.56         74.59         5.85 o
  -3  -6   3         78.61         66.25         9.41 o
  -2  -6   3        306.11        280.45        34.58 o
  -1  -6   3          0.21         12.05         3.39 o
   0  -6   3        431.84        663.46        47.73 o
   1  -6   3        124.98        147.57        16.05 o
   2  -6   3        638.74        693.29        81.64 o
   3  -6   3         60.24         58.31         6.78 o
   4  -6   3         44.16         39.09         4.96 o
   5  -6   3         67.84         61.66        11.83 o
   6  -6   3         97.43        123.65        22.62 o
   7  -6   3         74.90        104.94        27.54 o
   8  -6   3          1.54          1.70         1.23 o
  -7  -5   3         60.62         46.56        11.48 o
  -6  -5   3         68.81         88.96        12.94 o
  -5  -5   3         68.99         73.89         9.69 o
  -4  -5   3         22.28         21.50         1.78 o
  -3  -5   3         17.80         15.07         2.23 o
  -2  -5   3        947.45        959.37       129.63 o
   0  -5   3        292.11        372.97        44.99 o
   1  -5   3        549.23        563.07        65.53 o
   2  -5   3       1998.62       2218.15       305.19 o
   3  -5   3        611.84        584.39        61.28 o
   4  -5   3          0.21          1.01         0.65 o
   5  -5   3         89.83         84.47        11.83 o
   6  -5   3         62.91         84.33         7.19 o
   7  -5   3        136.31        159.45        42.40 o
   8  -5   3         65.70         73.95         6.97 o
  -8  -4   3         19.12         23.06         2.97 o
  -7  -4   3          0.29          0.87         1.19 o
  -6  -4   3         76.83         82.98        12.40 o
  -5  -4   3          4.42          5.15         0.79 o
  -4  -4   3        128.00        120.26        16.22 o
  -3  -4   3        151.11        144.17        17.11 o
  -2  -4   3        463.63        464.68        33.41 o
  -1  -4   3        190.22        194.20        24.10 o
   0  -4   3        101.82        138.28        17.49 o
   1  -4   3        341.56        349.45        44.13 o
   2  -4   3        148.73        122.07        12.85 o
   3  -4   3        369.52        333.24        31.37 o
   4  -4   3          2.40          2.24         0.66 o
   5  -4   3         90.08         91.69         8.81 o
   6  -4   3        140.85        169.54        14.13 o
   7  -4   3          0.08          0.29         1.24 o
   8  -4   3          0.00          0.22         1.25 o
  -8  -3   3         22.79         23.42         5.06 o
  -7  -3   3         12.48         11.20         2.31 o
  -6  -3   3         64.23         73.01         5.82 o
  -5  -3   3          5.37          6.97         0.81 o
  -4  -3   3         90.67         86.67        10.22 o
  -3  -3   3         13.06         14.14         1.19 o
  -2  -3   3         66.51         58.43         7.82 o
  -1  -3   3        654.09        599.67        74.57 o
   0  -3   3       2685.57       3313.39       426.19 o
   1  -3   3       2242.41       2419.74       273.52 o
   2  -3   3        365.96        371.74        37.12 o
   3  -3   3        913.41        975.75        68.18 o
   4  -3   3         16.00         14.36         1.16 o
   5  -3   3         22.09         18.30         2.53 o
   6  -3   3         23.44         28.57         2.68 o
   7  -3   3          2.46          2.56         1.25 o
   8  -3   3         48.76         40.35         4.06 o
  -8  -2   3          9.04         10.19         2.51 o
  -7  -2   3         74.87         76.93        11.66 o
  -6  -2   3          6.96          7.56         0.94 o
  -5  -2   3        141.04        144.30        16.38 o
  -4  -2   3        381.27        393.35        28.23 o
  -3  -2   3        988.29       1029.53       149.77 o
  -2  -2   3       1691.27       1981.17       271.50 o
  -1  -2   3       1745.18       1913.01       274.09 o
   0  -2   3        647.82        798.56        84.56 o
   1  -2   3       3144.03       3249.37       379.08 o
   2  -2   3        392.96        339.93        29.09 o
   3  -2   3       1680.98       1880.97       122.79 o
   4  -2   3          0.27          1.81         0.44 o
   5  -2   3         47.48         41.40         3.64 o
   6  -2   3        161.93        184.45        24.13 o
   7  -2   3         29.88         22.11        11.29 o
   8  -2   3         12.57         10.87         2.67 o
  -9  -1   3         13.11          8.75         1.53 o
  -8  -1   3          5.01          7.63         1.39 o
  -7  -1   3         44.29         36.99         6.04 o
  -6  -1   3         15.35         17.83         1.62 o
  -5  -1   3        107.71        123.23        14.16 o
  -4  -1   3        558.22        566.08        70.80 o
  -3  -1   3          0.66          0.56         0.43 o
  -2  -1   3         86.02         75.87        10.32 o
  -1  -1   3         85.04         76.56         8.61 o
   1  -1   3        335.66        327.80        20.91 o
   2  -1   3        139.21        128.50        11.82 o
   4  -1   3          1.27          1.68         0.45 o
   5  -1   3         41.91         35.41         3.99 o
   6  -1   3        252.19        316.74        24.01 o
   7  -1   3         54.72         55.81        15.55 o
   8  -1   3         17.40         11.52         2.78 o
  -9   0   3         43.27         49.75        12.27 o
  -8   0   3         10.66         17.65         4.50 o
  -7   0   3          7.64          8.68         2.49 o
  -6   0   3         56.51         66.02         9.80 o
  -5   0   3         15.15         19.21         2.73 o
  -4   0   3       5210.46       8465.17      1765.24 o
  -3   0   3        386.47        410.05       106.42 o
  -2   0   3         50.90         37.14         6.80 o
  -1   0   3        219.45        202.35        20.89 o
   0   0   3       1227.39       1406.32       119.29 o
   1   0   3        777.28        756.57        41.26 o
   2   0   3        358.09        384.87        25.61 o
   3   0   3        186.20        187.54        12.95 o
   4   0   3         24.49         24.00         1.76 o
   5   0   3          7.26          9.80         1.26 o
   6   0   3        516.40        664.69        50.95 o
   7   0   3        317.82        316.75        80.29 o
  -9   1   3         45.32         63.06        15.00 o
  -8   1   3         70.14        100.45         9.02 o
  -7   1   3          0.40          0.68         2.19 o
  -6   1   3          7.59          5.82         1.69 o
  -5   1   3         49.52         56.63        14.79 o
  -4   1   3        533.25        544.11       141.19 o
  -3   1   3         20.03         16.39         4.33 o
  -2   1   3         64.62         54.25         7.02 o
  -1   1   3        514.54        449.47        31.15 o
   0   1   3         90.33         81.72         6.09 o
   1   1   3        817.55        798.85        49.88 o
   2   1   3        739.58        751.44        72.46 o
   3   1   3          0.05          0.09         0.42 o
   4   1   3         45.87         45.73         3.23 o
   5   1   3         13.74         13.83         1.50 o
   6   1   3         38.38         40.96         6.08 o
   7   1   3         22.32         19.20         4.24 o
  -9   2   3          0.02         -0.64         1.47 o
  -8   2   3         22.75         34.26        12.93 o
  -7   2   3          1.72          2.31         1.94 o
  -6   2   3         22.38         24.08         6.42 o
  -5   2   3          0.31          0.21         0.90 o
  -4   2   3         61.47         75.42        15.70 o
  -3   2   3         61.73         68.89        14.37 o
  -2   2   3        272.59        261.74        35.46 o
  -1   2   3         67.52         61.99         4.49 o
   0   2   3         60.06         57.81         3.38 o
   1   2   3         11.37         12.42         1.33 o
   2   2   3        195.66        171.95        17.02 o
   3   2   3         43.04         55.95         4.99 o
   4   2   3         13.22         13.03         1.83 o
   5   2   3        163.70        181.72        13.95 o
   6   2   3         27.35         30.39         2.88 o
   7   2   3         62.04         42.47        13.93 o
  -9   3   3          1.90          4.21         3.01 o
  -8   3   3          7.34         17.20         5.10 o
  -7   3   3         10.11         15.82         6.32 o
  -6   3   3         63.80         88.27        32.53 o
  -5   3   3          0.90          1.30         1.09 o
  -4   3   3          3.34          3.40         1.08 o
  -3   3   3        251.42        284.46        38.76 o
  -2   3   3         50.95         54.67         7.35 o
  -1   3   3       1367.30       1468.30       113.16 o
   0   3   3        347.83        456.61        32.23 o
   1   3   3        214.27        204.43        20.95 o
   2   3   3          5.57          5.80         0.66 o
   3   3   3        234.48        223.47        13.68 o
   4   3   3        110.76        109.17        15.71 o
   5   3   3         63.99         69.80         5.76 o
   6   3   3         61.17         45.75         9.39 o
  -8   4   3          0.46          1.67         3.33 o
  -7   4   3          8.18         11.09         5.12 o
  -6   4   3         25.70         43.12        11.47 o
  -5   4   3        118.45        125.52        26.55 o
  -4   4   3          0.15          0.20         0.46 o
  -3   4   3         61.05         64.37         4.88 o
  -2   4   3          5.02          6.78         0.87 o
  -1   4   3        237.15        253.09        31.07 o
   0   4   3        131.31        194.45        11.32 o
   1   4   3         64.34         59.69         3.47 o
   2   4   3         46.74         38.50         2.32 o
   3   4   3        119.18        102.12         9.58 o
   4   4   3         53.63         56.33         8.09 o
   5   4   3        145.42        140.51        29.03 o
   6   4   3         38.91         36.30         3.33 o
  -8   5   3          1.86          4.53         3.93 o
  -7   5   3        101.72        160.77        59.21 o
  -6   5   3          9.15         13.48         5.58 o
  -5   5   3          6.31          5.61         1.58 o
  -4   5   3         63.56         62.05         7.72 o
  -3   5   3        297.98        312.23        24.14 o
  -2   5   3          0.26          0.60         0.59 o
  -1   5   3        160.99        165.61        12.50 o
   0   5   3        160.09        209.56        12.45 o
   1   5   3        124.97         95.04         7.45 o
   2   5   3          1.51          0.74         0.60 o
   3   5   3         84.57         75.74        10.98 o
   4   5   3         41.55         42.39         3.64 o
   5   5   3         16.61         16.28         3.13 o
  -8   6   3         17.00         21.43         9.27 o
  -7   6   3         27.74         36.19        10.16 o
  -6   6   3         37.55         31.99        12.02 o
  -5   6   3          1.53          0.97         1.01 o
  -4   6   3          0.97          0.98         0.69 o
  -3   6   3        330.32        390.83        53.46 o
  -2   6   3          4.59          5.31         1.11 o
  -1   6   3         75.84         84.18        12.18 o
   0   6   3          1.27         19.45         5.67 o
   1   6   3        129.78        144.12        11.61 o
   2   6   3        197.29        173.65        21.20 o
   3   6   3         14.39         12.43         2.20 o
   4   6   3          3.01          2.92         1.25 o
   5   6   3          3.14          2.91         1.36 o
  -7   7   3         11.72         10.77         5.77 o
  -6   7   3         21.81         18.77         7.59 o
  -4   7   3        449.91        421.32        58.70 o
  -3   7   3          4.09          3.14         2.49 o
  -2   7   3        142.81        162.20        28.81 o
  -1   7   3          0.93          1.55         1.38 o
   0   7   3        116.20        182.41        28.09 o
   1   7   3          8.31         12.30         1.54 o
   2   7   3         15.92         21.46         2.28 o
   3   7   3          5.83          5.80         1.67 o
   4   7   3          1.46          1.44         1.20 o
  -5   8   3         17.88          4.75         3.52 o
  -4   8   3         34.46         29.85         6.36 o
  -3   8   3        364.87        437.05        77.49 o
  -2   8   3         26.65         30.13         6.15 o
  -1   8   3         58.27         68.38        12.49 o
   0   8   3          0.00          0.00         0.96 o
   1   8   3          5.69          7.07         1.32 o
   2   8   3         15.83         17.92         2.04 o
   3   8   3          7.93          9.59         1.92 o
  -4   9   3         14.61          4.94         4.40 o
  -3   9   3          6.24          2.04         2.87 o
  -2   9   3         15.35          9.50         6.02 o
  -1   9   3          0.06          1.89         2.48 o
   0   9   3         10.67         15.73         3.82 o
   1   9   3          1.73          4.65         1.49 o
   2   9   3          7.79         11.99         2.62 o
  -3  10   3         20.31          5.24         4.05 o
  -2  10   3          1.46          0.72         2.78 o
  -1  10   3         11.37          5.28         5.61 o
   0  10   3         30.48         30.38        22.95 o
  -1 -13   4          2.48          0.80         2.78 o
   0 -13   4         32.89         51.57        12.56 o
   1 -13   4          0.43          3.04         4.35 o
   2 -13   4          1.46          3.00         3.75 o
  -2 -12   4          6.00          3.71         2.79 o
  -1 -12   4         18.77         17.15         5.61 o
   0 -12   4         12.88         27.00         8.08 o
   1 -12   4          0.09          1.06         2.33 o
   2 -12   4          0.03         -0.41         3.13 o
   3 -12   4         23.28         31.35         9.41 o
   4 -12   4          2.75         -0.31         4.87 o
  -4 -11   4          4.54          1.94         1.99 o
  -3 -11   4          7.74          3.23         3.26 o
  -2 -11   4          3.44          2.34         1.84 o
  -1 -11   4         13.00         11.02         3.74 o
   0 -11   4        173.37        248.73        40.59 o
   1 -11   4         11.99         16.24         3.32 o
   2 -11   4         16.80         12.07         3.14 o
   3 -11   4         14.11          7.19         2.88 o
   4 -11   4          0.05         -1.93         2.43 o
   5 -11   4         15.74          6.35         6.36 o
  -4 -10   4         32.47         18.21         8.97 o
  -2 -10   4         19.55         22.57         4.11 o
  -1 -10   4          0.85          1.01         1.51 o
   0 -10   4          2.63          1.36         1.34 o
   1 -10   4         22.36         19.66         4.14 o
   2 -10   4        119.90        150.19        24.58 o
   3 -10   4         18.42         18.71         4.52 o
   4 -10   4         34.95         31.45         7.59 o
   5 -10   4          4.94          2.74         3.49 o
   6 -10   4         14.21          8.67         4.46 o
  -5  -9   4        102.55        102.06         9.25 o
  -3  -9   4        282.40        334.54        79.14 o
  -2  -9   4        128.88        145.93        25.16 o
  -1  -9   4         71.64         69.58         5.54 o
   0  -9   4        203.11        201.89        18.31 o
   1  -9   4         80.79         73.83         6.19 o
   2  -9   4        193.39        194.94        26.94 o
   3  -9   4         28.70         31.90         4.58 o
   4  -9   4         26.70         22.43         5.37 o
   5  -9   4          0.09          3.02         2.50 o
   6  -9   4         68.62         63.87        46.99 o
   7  -9   4          1.44          1.73         2.84 o
  -6  -8   4          1.83          0.36         1.13 o
  -5  -8   4         29.31         14.66         8.93 o
  -4  -8   4        584.72        692.99       117.52 o
  -3  -8   4        120.12        143.04        11.43 o
  -2  -8   4        116.53        112.92        16.37 o
  -1  -8   4        323.74        316.46        23.86 o
   0  -8   4         35.40         46.40         5.79 o
   1  -8   4         25.59         22.97         2.97 o
   2  -8   4         51.07         46.48         3.61 o
   3  -8   4          0.02          0.29         0.60 o
   4  -8   4         58.17         51.14        11.22 o
   5  -8   4        105.36        141.52        28.65 o
   6  -8   4         10.86         10.64         8.34 o
   7  -8   4         14.53         13.06         4.29 o
  -6  -7   4          0.05         -0.03         1.18 o
  -5  -7   4         27.49         40.31         6.34 o
  -4  -7   4          1.49          1.49         0.93 o
  -3  -7   4         85.28         83.96        11.22 o
  -2  -7   4        141.38        139.09        17.09 o
  -1  -7   4          9.90          9.89         0.91 o
   0  -7   4          0.65         -0.01         0.43 o
   1  -7   4        124.20        140.31        17.58 o
   2  -7   4        117.32        114.92        13.66 o
   3  -7   4        101.92         89.86         9.57 o
   4  -7   4        172.92        154.53        20.79 o
   5  -7   4        162.68        168.31        37.78 o
   6  -7   4          1.19          2.43         1.08 o
   7  -7   4          0.17          1.16         1.97 o
  -7  -6   4          3.95          1.93         1.40 o
  -6  -6   4          1.76          3.51         1.06 o
  -5  -6   4         84.68         95.14        13.65 o
  -4  -6   4         33.13         22.72         4.06 o
  -3  -6   4          9.24          7.57         1.31 o
  -2  -6   4          0.29          0.32         0.45 o
  -1  -6   4        674.59        700.76        80.88 o
   0  -6   4        529.37        797.38       105.35 o
   1  -6   4         15.29         16.92         2.10 o
   2  -6   4        182.59        196.18        22.60 o
   3  -6   4        477.31        466.43        49.27 o
   4  -6   4         46.12         35.55         7.93 o
   5  -6   4          0.07          0.71         1.36 o
   6  -6   4        141.61        194.75        29.86 o
   7  -6   4        132.32        142.19        40.61 o
   8  -6   4          0.01          2.79         3.28 o
  -7  -5   4         16.19         14.84         3.27 o
  -6  -5   4         44.53         57.44         4.85 o
  -5  -5   4          8.83          9.98         1.18 o
  -4  -5   4         38.17         29.11         3.60 o
  -3  -5   4         46.90         47.04         6.27 o
  -2  -5   4         20.58         18.53         2.58 o
  -1  -5   4         49.62         50.68         6.18 o
   0  -5   4          0.15          1.15         0.36 o
   1  -5   4        243.33        223.79        26.13 o
   2  -5   4        946.66        859.42        99.99 o
   3  -5   4        193.73        179.05        21.13 o
   4  -5   4        142.60        133.60        10.57 o
   5  -5   4        167.28        190.61        15.85 o
   6  -5   4         14.55         17.16         2.08 o
   7  -5   4          0.84          1.76         1.23 o
   8  -5   4         36.65         33.07        12.68 o
  -8  -4   4          1.94          1.20         1.33 o
  -7  -4   4        210.30        252.39        34.44 o
  -6  -4   4         42.67         45.89         3.87 o
  -5  -4   4         34.11         29.96         4.03 o
  -4  -4   4          0.38          1.15         0.53 o
  -3  -4   4        108.07        130.01         9.82 o
  -2  -4   4        221.53        207.92        15.73 o
  -1  -4   4          5.02          5.53         1.00 o
   0  -4   4        999.91       1453.70       195.72 o
   1  -4   4        103.61        109.75        11.78 o
   2  -4   4        229.79        211.37        21.25 o
   3  -4   4          4.07          2.82         0.53 o
   4  -4   4        120.09        118.02         7.89 o
   5  -4   4         33.33         39.99         3.68 o
   6  -4   4        325.68        385.08        31.62 o
   7  -4   4         10.59          7.55         3.48 o
   8  -4   4         48.09         42.31        15.99 o
  -8  -3   4         29.19         33.45         3.44 o
  -7  -3   4          8.98          6.67         1.74 o
  -6  -3   4          7.14          4.94         1.27 o
  -5  -3   4        159.00        177.74        12.91 o
  -4  -3   4         52.61         54.13         4.12 o
  -3  -3   4        224.16        245.43        38.05 o
  -2  -3   4         43.95         45.58         5.98 o
  -1  -3   4         32.81         31.05         3.67 o
   0  -3   4        253.56        253.08        33.41 o
   1  -3   4        129.33        132.35        14.24 o
   2  -3   4         35.91         31.20         2.96 o
   3  -3   4          5.08          5.83         0.59 o
   4  -3   4          0.00          0.11         0.49 o
   5  -3   4         10.41          9.13         1.37 o
   6  -3   4          0.15          1.15         0.90 o
   7  -3   4          6.93          7.99         2.47 o
   8  -3   4         11.50          7.72         4.17 o
  -8  -2   4          2.64          3.00         1.88 o
  -7  -2   4          1.79          1.71         1.06 o
  -6  -2   4         14.15         16.35         2.42 o
  -5  -2   4        162.68        166.62        11.80 o
  -4  -2   4       1237.88       1579.03       197.65 o
  -3  -2   4        540.04        562.49        71.37 o
  -2  -2   4        256.20        256.78        37.14 o
  -1  -2   4         24.55         18.87         2.35 o
   0  -2   4        323.53        418.50        43.46 o
   1  -2   4        487.36        546.52        55.81 o
   2  -2   4         54.75         53.49         3.69 o
   3  -2   4         10.96          8.86         1.03 o
   4  -2   4         85.11         74.20         7.15 o
   5  -2   4         33.89         38.52         3.27 o
   6  -2   4          5.42          5.05         1.37 o
   7  -2   4         99.69         95.65        26.09 o
  -9  -1   4         12.58          9.84         2.89 o
  -8  -1   4          0.14          1.03         1.26 o
  -7  -1   4         74.63         87.63        17.05 o
  -6  -1   4        269.35        226.05        85.01 o
  -5  -1   4         74.10         92.60        13.33 o
  -4  -1   4       3446.06       3796.42       581.73 o
  -3  -1   4        755.48        780.24       105.68 o
  -2  -1   4         80.45         89.68         9.82 o
  -1  -1   4        460.59        448.37        52.90 o
   0  -1   4          0.18          0.24         0.21 o
   1  -1   4        596.68        579.92        56.01 o
   2  -1   4        112.15         94.34         6.14 o
   3  -1   4         26.79         24.43         2.39 o
   4  -1   4        197.87        164.13        16.03 o
   5  -1   4         82.10         84.48         6.96 o
   6  -1   4         30.91         31.71         2.90 o
   7  -1   4         27.12         15.60         4.42 o
  -9   0   4          3.56          2.90         1.54 o
  -8   0   4          9.19         10.68         2.86 o
  -7   0   4         34.36         46.22        12.23 o
  -6   0   4         27.96         36.58        13.61 o
  -5   0   4         34.74         39.48        10.36 o
  -4   0   4         47.94         61.82        12.85 o
  -3   0   4         28.84         31.05         6.67 o
  -2   0   4         68.58         81.27         6.28 o
  -1   0   4        361.80        421.87        44.81 o
   0   0   4        583.69        913.52        90.39 o
   1   0   4         19.95         24.00         1.67 o
   2   0   4        296.21        317.35        28.23 o
   3   0   4        167.48        161.95        15.33 o
   4   0   4         70.78         64.64         6.64 o
   5   0   4          0.15          0.48         0.86 o
   6   0   4         26.96         38.52         3.36 o
   7   0   4          5.32          4.62         1.65 o
  -9   1   4          4.64          4.45         1.24 o
  -8   1   4          0.51          1.12         1.99 o
  -7   1   4          0.01          0.77         2.15 o
  -6   1   4         50.70         63.43        16.57 o
  -5   1   4        154.51        174.39        37.72 o
  -4   1   4        205.93        242.63        62.99 o
  -3   1   4        535.89        539.65       140.03 o
  -2   1   4         14.47         16.74         1.34 o
  -1   1   4        426.55        396.74        42.04 o
   0   1   4       1531.93       1953.63       144.54 o
   1   1   4          0.00          0.20         0.28 o
   2   1   4        341.86        307.32        30.17 o
   3   1   4        106.24         91.27         6.25 o
   4   1   4        578.00        633.03        45.72 o
   5   1   4         36.91         42.57         5.80 o
   6   1   4          1.67          2.29         1.24 o
  -9   2   4          0.12          0.43         1.40 o
  -8   2   4         98.19        148.62        38.58 o
  -7   2   4         77.75        117.58        43.32 o
  -6   2   4         65.48         95.61        35.22 o
  -5   2   4          0.32          0.31         0.83 o
  -4   2   4         50.14         52.32        13.63 o
  -3   2   4         68.59         63.64         5.65 o
  -2   2   4         83.63         71.59         8.93 o
  -1   2   4        218.43        208.52        14.96 o
   0   2   4        289.92        420.13        44.87 o
   1   2   4          6.78          5.26         0.60 o
   2   2   4         72.43         65.72         6.65 o
   3   2   4         54.97         50.06         3.93 o
   4   2   4        514.33        558.17        73.81 o
   5   2   4         27.41         30.03         2.68 o
   6   2   4          5.43          4.12         1.43 o
  -9   3   4          3.61          4.91         4.38 o
  -8   3   4          1.60          3.88         3.23 o
  -7   3   4          0.59         -0.72         3.13 o
  -6   3   4        200.29        264.91        97.31 o
  -5   3   4        170.50        194.39        40.56 o
  -4   3   4         57.41         58.29         5.45 o
  -3   3   4        125.79        145.24        16.63 o
  -2   3   4        722.65        720.70        83.93 o
  -1   3   4         49.71         44.83         4.95 o
   0   3   4        236.70        291.23        21.04 o
   1   3   4         10.67         12.09         1.47 o
   2   3   4          4.32          4.30         0.55 o
   3   3   4         19.87         16.11         2.20 o
   4   3   4         17.82         17.43         1.81 o
   5   3   4         18.06         12.01         3.35 o
   6   3   4          9.91          7.68         1.40 o
  -8   4   4         76.24        117.34        43.43 o
  -7   4   4          0.94          2.25         2.96 o
  -6   4   4        104.56        154.95        40.15 o
  -5   4   4         32.91         41.69        10.78 o
  -4   4   4         51.95         43.56         5.15 o
  -3   4   4         88.78        103.85         7.70 o
  -2   4   4        162.79        182.17        13.92 o
  -1   4   4        253.27        280.62        20.30 o
   0   4   4         31.44         42.85         3.38 o
   1   4   4        154.98        158.97         8.93 o
   2   4   4        211.79        206.51        26.46 o
   3   4   4        276.80        274.12        37.20 o
   4   4   4         13.25         13.41         2.32 o
   5   4   4         44.88         36.34         7.97 o
  -8   5   4          8.92          8.83         5.72 o
  -7   5   4         52.03         81.30        30.27 o
  -6   5   4         40.77         53.44        19.92 o
  -5   5   4         46.52         46.27         9.79 o
  -4   5   4         10.40         11.13         2.05 o
  -3   5   4        273.26        261.68        20.97 o
  -2   5   4        194.55        185.18        14.74 o
  -1   5   4          4.74          3.51         0.66 o
   0   5   4          1.80          0.98         0.52 o
   1   5   4        102.73        105.92         8.77 o
   2   5   4        131.00        151.20        14.90 o
   3   5   4          0.02         -0.52         1.03 o
   4   5   4          4.53          5.05         1.43 o
   5   5   4          0.43         -0.01         1.24 o
  -7   6   4         72.82         63.10        23.56 o
  -6   6   4         34.68         33.68        12.92 o
  -4   6   4        176.07        171.54        24.89 o
  -3   6   4        215.11        221.65        39.42 o
  -2   6   4        246.69        282.01        40.76 o
  -1   6   4        304.76        305.75        54.23 o
   0   6   4         17.94         39.38         5.92 o
   1   6   4         90.96         95.64         7.81 o
   2   6   4          8.14          7.86         1.27 o
   3   6   4          2.89          3.09         1.35 o
   4   6   4          3.02          5.23         1.56 o
  -4   7   4         62.74         49.63         9.28 o
  -3   7   4        269.48        297.11        74.58 o
  -2   7   4         14.85         16.12         3.71 o
  -1   7   4        109.62        137.69        24.64 o
   0   7   4        229.12        344.52        52.49 o
   1   7   4         42.04         44.21         4.10 o
   2   7   4         12.58         10.03         2.15 o
   3   7   4         32.07         44.07         6.39 o
  -4   8   4          7.32          3.40         3.41 o
  -3   8   4         24.85         24.02         5.29 o
  -2   8   4         69.74         88.60        16.07 o
  -1   8   4         28.82         43.87         8.40 o
   0   8   4         50.42        107.97        19.51 o
   1   8   4          0.00          0.74         1.07 o
   2   8   4          9.28          9.99         1.56 o
  -3   9   4         50.29         20.63        18.82 o
  -2   9   4         13.44          9.22         9.70 o
  -1   9   4          4.70          3.56         3.38 o
   0   9   4         61.47         68.83        49.51 o
   1   9   4         16.23         17.36         2.13 o
  -1 -13   5          1.51          0.38         3.97 o
   0 -13   5          3.30         -0.03         4.32 o
   1 -13   5         13.84         21.68         6.73 o
   2 -13   5          0.50         -0.57         2.29 o
   3 -13   5         15.19          0.61         5.08 o
  -3 -12   5          0.75         -0.12         2.97 o
  -2 -12   5          0.72          0.50         3.31 o
  -1 -12   5          9.29         20.61         6.39 o
   0 -12   5          8.75          8.52         3.84 o
   1 -12   5          5.58          1.35         1.89 o
   2 -12   5          2.11          2.67         1.64 o
   3 -12   5          0.08          0.50         2.93 o
   4 -12   5          0.37          0.30         3.94 o
  -4 -11   5          2.13          1.64         3.53 o
  -3 -11   5          4.13          1.48         1.70 o
  -2 -11   5          2.12          1.65         2.15 o
  -1 -11   5          9.88          9.85         2.30 o
   0 -11   5         54.20         72.02        13.47 o
   1 -11   5         66.32         47.47        11.02 o
   2 -11   5          0.01          1.38         1.67 o
   3 -11   5          3.66          1.55         2.40 o
   4 -11   5         25.81         23.47         5.18 o
   5 -11   5         26.32         15.10        11.64 o
  -5 -10   5          2.85         -1.37         3.48 o
  -3 -10   5          0.17          0.26         1.21 o
  -2 -10   5         30.44         32.34         3.27 o
  -1 -10   5         28.89         38.52         7.52 o
   0 -10   5         12.67         14.04         3.61 o
   1 -10   5        121.37        119.83        26.79 o
   2 -10   5         16.38         28.86         5.82 o
   3 -10   5          9.82          9.87         2.30 o
   4 -10   5         29.09         30.17         6.80 o
   5 -10   5         17.29         11.75         9.93 o
   6 -10   5          1.87          2.33         2.91 o
  -4  -9   5         43.78         22.46        11.92 o
  -3  -9   5          3.23          2.94         1.27 o
  -2  -9   5          0.00          1.11         0.94 o
  -1  -9   5          2.59          1.66         0.71 o
   0  -9   5          0.71          1.32         0.70 o
   1  -9   5          2.68          1.33         0.57 o
   2  -9   5          7.05          5.77         1.44 o
   3  -9   5         75.04         70.57        10.04 o
   4  -9   5          0.02         -0.07         2.57 o
   5  -9   5          5.63          5.93         2.85 o
   6  -9   5         26.28         22.56         8.52 o
  -5  -8   5          1.10          0.49         1.22 o
  -4  -8   5         20.92         22.21         2.46 o
  -3  -8   5        186.57        204.97        35.17 o
  -2  -8   5         85.83         83.23        13.31 o
  -1  -8   5          3.85          3.87         1.22 o
   0  -8   5         29.69         38.33         4.72 o
   1  -8   5         15.37         15.73         2.05 o
   2  -8   5         73.39         63.89         8.09 o
   3  -8   5        812.16        908.76       165.58 o
   4  -8   5        295.95        357.80        77.06 o
   5  -8   5         51.16         56.38         5.15 o
   6  -8   5         24.35         23.87         7.50 o
   7  -8   5          0.03          0.69         2.86 o
  -6  -7   5         20.49         12.11         5.51 o
  -5  -7   5          4.50          4.88         1.23 o
  -4  -7   5          0.29          0.48         0.76 o
  -3  -7   5         43.02         38.44         4.95 o
  -2  -7   5         44.94         41.44         5.44 o
  -1  -7   5          4.10          3.55         1.03 o
   0  -7   5         81.45        121.67        14.88 o
   1  -7   5        105.89         99.31        11.67 o
   2  -7   5          4.50          4.54         0.84 o
   3  -7   5        362.69        299.28        31.80 o
   4  -7   5        468.10        462.19        89.73 o
   5  -7   5         36.48         40.51         7.29 o
   6  -7   5         24.56         26.26         5.02 o
   7  -7   5         32.84         25.62         8.62 o
  -7  -6   5          9.33          2.92         2.21 o
  -6  -6   5          0.13          0.87         1.12 o
  -5  -6   5          4.03          4.63         1.48 o
  -4  -6   5         32.27         32.62         4.92 o
  -3  -6   5          6.49          6.34         0.81 o
  -2  -6   5        438.07        463.76        56.12 o
  -1  -6   5         48.21         40.60         6.23 o
   0  -6   5         22.15         27.23         4.19 o
   1  -6   5        382.22        329.84        38.70 o
   2  -6   5         15.57         18.19         2.14 o
   3  -6   5        138.87        136.05         9.17 o
   4  -6   5          5.97          6.42         1.02 o
   5  -6   5        290.79        345.55        59.24 o
   6  -6   5         79.29         89.36         7.59 o
   7  -6   5         23.23         16.68         6.15 o
  -8  -5   5          1.23          1.19         2.47 o
  -7  -5   5         10.72          4.63         2.85 o
  -6  -5   5          8.49         10.27         1.38 o
  -5  -5   5          2.97          3.11         1.16 o
  -4  -5   5        379.59        439.17        38.32 o
  -3  -5   5         87.36         90.02        10.71 o
  -2  -5   5         18.53         18.09         2.50 o
  -1  -5   5        203.81        196.99        25.01 o
   0  -5   5        163.11        223.30        31.06 o
   1  -5   5        167.28        160.47        16.05 o
   2  -5   5        244.52        227.49        23.29 o
   3  -5   5         54.87         46.18         4.85 o
   4  -5   5          7.80          5.48         1.02 o
   5  -5   5         79.07         99.23        15.44 o
   6  -5   5          2.44          3.23         1.34 o
   7  -5   5         80.76         57.88        23.60 o
  -8  -4   5         31.51         12.85        16.03 o
  -7  -4   5          4.14          4.56         1.16 o
  -6  -4   5         26.40         21.37         3.53 o
  -5  -4   5         62.50         62.55         9.20 o
  -4  -4   5         38.88         38.04         3.36 o
  -3  -4   5        406.94        402.29        50.71 o
  -2  -4   5        144.68        138.69        16.99 o
  -1  -4   5        154.11        145.14        19.41 o
   0  -4   5        202.45        241.06        32.97 o
   1  -4   5        385.92        413.23        44.56 o
   2  -4   5        158.80        140.70        15.21 o
   3  -4   5        119.67        108.55        10.76 o
   4  -4   5        180.95        141.35        14.55 o
   5  -4   5          3.60          4.04         0.87 o
   6  -4   5         12.06         12.48         1.66 o
   7  -4   5         17.72         10.37         5.18 o
  -8  -3   5          1.35         -0.46         1.06 o
  -7  -3   5          7.98          9.36         2.32 o
  -6  -3   5          1.76          0.57         0.85 o
  -5  -3   5          1.50          3.52         0.79 o
  -4  -3   5         38.23         40.10         3.14 o
  -3  -3   5         87.21         80.39        10.29 o
  -2  -3   5         49.15         39.45         5.42 o
  -1  -3   5         18.25         17.12         2.20 o
   0  -3   5         83.81         83.36        10.51 o
   1  -3   5       1962.92       2122.97       245.13 o
   2  -3   5        232.45        237.01        25.76 o
   3  -3   5         44.84         38.96         2.51 o
   4  -3   5         69.86         59.05         7.49 o
   5  -3   5          2.31          1.88         1.03 o
   6  -3   5        122.96        136.27        11.31 o
   7  -3   5          8.53          5.74         1.35 o
  -8  -2   5          2.76          3.49         1.47 o
  -7  -2   5          4.53          7.12         1.27 o
  -6  -2   5        366.91        431.21        34.18 o
  -5  -2   5        111.94         97.01        14.25 o
  -4  -2   5        161.30        151.12        19.21 o
  -3  -2   5        170.99        169.92        23.10 o
  -2  -2   5        129.95        128.79        16.33 o
  -1  -2   5        565.82        559.53        62.43 o
   0  -2   5          4.37          4.66         0.58 o
   1  -2   5        111.63        103.62         6.91 o
   2  -2   5         35.85         33.08         3.35 o
   3  -2   5         29.19         30.65         2.09 o
   4  -2   5         37.39         33.98         3.86 o
   5  -2   5         62.98         73.50         6.12 o
   6  -2   5         49.22         53.60         9.74 o
   7  -2   5          6.22          2.88         1.86 o
  -9  -1   5          0.80         -0.31         1.55 o
  -8  -1   5          3.32          3.51         1.08 o
  -7  -1   5         48.82         56.51         5.30 o
  -6  -1   5        406.26        523.82       135.05 o
  -5  -1   5         34.39         34.34         7.05 o
  -4  -1   5         10.08         16.22         4.35 o
  -3  -1   5        186.49        172.13        22.42 o
  -2  -1   5        515.51        445.65        32.85 o
  -1  -1   5        813.29        793.34        89.04 o
   0  -1   5        373.01        447.82        41.96 o
   1  -1   5        207.68        187.07        13.47 o
   2  -1   5         21.36         22.39         1.59 o
   4  -1   5        580.80        541.11        78.45 o
   5  -1   5        233.91        241.04        34.29 o
   6  -1   5        111.49        118.88        15.31 o
   7  -1   5         21.12         11.71         4.74 o
  -9   0   5          2.13          1.87         1.41 o
  -8   0   5          9.58         11.52         1.55 o
  -7   0   5         21.59         32.20         8.70 o
  -6   0   5       1364.45       2126.34       780.12 o
  -5   0   5          2.30          2.08         0.98 o
  -4   0   5         69.11         76.79        13.94 o
  -3   0   5        322.34        343.23        89.01 o
  -2   0   5        234.37        254.81        29.38 o
  -1   0   5          6.87          7.41         0.83 o
   0   0   5         23.58         29.20         2.89 o
   1   0   5          8.74          6.88         0.52 o
   2   0   5         42.93         37.81         2.76 o
   3   0   5          0.11          1.02         0.49 o
   4   0   5        312.87        339.43        27.96 o
   5   0   5        430.55        560.01        69.80 o
   6   0   5          1.32          1.50         1.08 o
  -9   1   5          0.73          2.00         1.57 o
  -8   1   5          1.20          3.72         2.91 o
  -7   1   5          8.88         14.99         4.47 o
  -6   1   5          2.08          3.22         1.88 o
  -5   1   5         13.23         16.80         4.50 o
  -4   1   5          1.47          1.45         0.83 o
  -3   1   5         86.12         93.21        16.13 o
  -2   1   5        430.36        472.90        34.65 o
  -1   1   5        466.11        466.68        31.80 o
   0   1   5         19.99         23.35         2.44 o
   1   1   5        224.49        217.08        21.07 o
   2   1   5         58.39         50.67         3.56 o
   3   1   5         22.54         20.57         2.58 o
   4   1   5          1.09          0.90         0.80 o
   5   1   5         73.97         79.21        11.00 o
   6   1   5          0.14          0.21         1.18 o
  -9   2   5          1.62          2.37         2.95 o
  -8   2   5          0.21          0.87         3.29 o
  -7   2   5         18.14         28.22         7.74 o
  -6   2   5         22.44         31.46        11.78 o
  -5   2   5         52.56         70.44        12.64 o
  -4   2   5         14.58         14.68         1.99 o
  -3   2   5        233.23        257.54        29.57 o
  -2   2   5        304.13        316.75        23.65 o
  -1   2   5        237.64        235.07        15.77 o
   0   2   5         80.56        101.70        10.58 o
   1   2   5        142.46        135.64         9.77 o
   2   2   5        215.64        211.56        13.86 o
   3   2   5         57.09         54.00         4.50 o
   4   2   5          5.55          6.99         1.55 o
   5   2   5         23.22         20.03         4.79 o
   6   2   5         41.00         36.49         3.41 o
  -8   3   5         42.97         59.67        22.24 o
  -7   3   5          3.36          3.51         2.82 o
  -6   3   5         96.99        142.03        52.30 o
  -5   3   5         13.80         10.47         3.66 o
  -4   3   5          9.68          8.94         1.85 o
  -3   3   5        236.37        258.36        18.99 o
  -2   3   5        157.91        164.02        11.61 o
  -1   3   5          4.23          3.20         0.48 o
   0   3   5          0.04          1.02         0.47 o
   1   3   5          1.87          2.70         0.55 o
   2   3   5         67.48         61.23         7.47 o
   3   3   5        336.64        375.88        52.22 o
   4   3   5        129.75        131.28        17.40 o
   5   3   5          7.83          5.87         1.48 o
  -8   4   5          0.03         -1.30         3.03 o
  -7   4   5         28.62         38.25        10.38 o
  -6   4   5          0.19         -0.64         2.08 o
  -5   4   5          6.57          7.55         3.65 o
  -4   4   5         76.71         88.10        22.92 o
  -3   4   5        125.95        135.99        14.78 o
  -2   4   5         62.64         73.42         9.00 o
  -1   4   5          6.32          5.13         0.78 o
   1   4   5         50.67         47.14         5.89 o
   2   4   5        313.89        314.77        29.72 o
   3   4   5         25.23         23.84         3.46 o
   4   4   5          0.08          0.48         0.92 o
   5   4   5          6.85          4.13         1.45 o
  -7   5   5          5.80          7.16         4.17 o
  -6   5   5          1.91          1.86         2.63 o
  -5   5   5          1.27          2.09         1.60 o
  -4   5   5          4.89          3.48         0.91 o
  -3   5   5         36.58         39.87         7.44 o
  -2   5   5         49.37         61.55         9.10 o
  -1   5   5          1.34          1.96         1.19 o
   0   5   5         51.76         61.68         5.25 o
   1   5   5        155.02        155.77        14.91 o
   2   5   5          8.67          7.85         1.19 o
   3   5   5         66.99         68.22         8.90 o
   4   5   5          4.41          3.55         1.09 o
  -4   6   5        133.79        100.43        17.98 o
  -3   6   5          1.04          4.35         3.06 o
  -2   6   5         14.70         26.25         7.04 o
  -1   6   5          1.60         11.28         4.87 o
   0   6   5         10.29         18.00         2.73 o
   1   6   5          1.52          4.12         1.05 o
   2   6   5          0.45          0.77         1.07 o
   3   6   5         21.53         21.84         3.55 o
  -4   7   5          1.95          0.41         2.55 o
  -3   7   5         21.49         22.66         7.45 o
  -2   7   5         93.45        115.11        20.68 o
  -1   7   5          0.76         -0.41         2.21 o
   0   7   5          4.41          6.68         1.33 o
   1   7   5         27.53         28.02         4.63 o
   2   7   5          0.40          2.09         1.14 o
  -3   8   5         49.66         30.55         9.27 o
  -2   8   5         53.08         27.81        21.82 o
  -1   8   5          0.50         -0.19         2.88 o
   0   8   5          0.16          0.48         2.66 o
   1   8   5          0.05          0.66         1.29 o
  -1 -13   6          0.44          0.06         4.27 o
   0 -13   6          1.57          2.27         3.41 o
   1 -13   6         40.47         50.80        13.54 o
   2 -13   6          0.55          4.96         5.15 o
   3 -13   6         15.85         11.40         5.71 o
  -3 -12   6          2.75          3.27         2.96 o
  -2 -12   6        226.32        269.95        56.69 o
  -1 -12   6         23.09         22.43         8.80 o
   0 -12   6          9.11          5.74         3.47 o
   1 -12   6          8.82          4.20         2.37 o
   2 -12   6          1.78          0.39         1.77 o
   3 -12   6          9.04         12.09         3.95 o
  -4 -11   6          1.67          1.46         3.45 o
  -3 -11   6          1.82          2.35         2.40 o
  -2 -11   6          6.05          2.31         4.33 o
  -1 -11   6         92.02         99.49        15.52 o
   0 -11   6         69.28         99.04        18.49 o
   1 -11   6         23.25         24.48         4.74 o
   2 -11   6         20.04         21.07         4.58 o
   3 -11   6         14.61          7.48         5.04 o
   4 -11   6          2.72          0.77         2.31 o
   5 -11   6          1.47          1.18         2.90 o
  -5 -10   6         88.89         46.60        35.63 o
  -4 -10   6         58.42         46.07        30.01 o
  -3 -10   6         15.86         14.27         2.86 o
  -2 -10   6         42.65         45.33        10.07 o
  -1 -10   6         69.89         71.90        14.31 o
   0 -10   6         39.80         67.01        10.35 o
   1 -10   6          5.70          2.89         1.42 o
   2 -10   6         63.90         40.47        12.82 o
   3 -10   6          7.42         19.95         3.70 o
   4 -10   6        168.15        223.22        46.92 o
   5 -10   6         34.80         29.35         7.96 o
   6 -10   6          4.11         10.20         4.09 o
  -5  -9   6          3.12          1.10         1.72 o
  -4  -9   6         15.32         13.56         2.47 o
  -3  -9   6         49.01         53.92         9.20 o
  -2  -9   6          2.09          2.85         1.10 o
  -1  -9   6        184.03        207.42        40.56 o
   0  -9   6         75.43         99.12        16.22 o
   1  -9   6        116.05        147.42        16.31 o
   2  -9   6        112.99        110.58        22.84 o
   3  -9   6        182.67        210.02        36.86 o
   4  -9   6          9.15         10.41         2.46 o
   5  -9   6         96.57        119.55        18.12 o
   6  -9   6          5.74          5.10         3.33 o
  -5  -8   6         37.02         32.30        10.82 o
  -4  -8   6          6.86          7.23         1.90 o
  -3  -8   6          3.11          4.02         1.12 o
  -2  -8   6         24.43         27.30         4.60 o
  -1  -8   6        265.07        222.40        26.58 o
   0  -8   6         56.17         72.34         9.18 o
   1  -8   6        130.14        117.03        14.04 o
   2  -8   6         66.79         69.90         9.86 o
   3  -8   6          4.37          6.22         1.05 o
   4  -8   6         79.92         91.16        14.49 o
   5  -8   6          0.13          0.18         1.24 o
   6  -8   6          0.18          0.32         1.41 o
  -7  -7   6          8.91          7.16         3.61 o
  -6  -7   6         12.12          8.89         4.59 o
  -5  -7   6         62.52         70.52        13.00 o
  -4  -7   6         59.45         62.57        10.48 o
  -3  -7   6        137.88        134.31        20.26 o
  -2  -7   6         56.47         53.73         7.17 o
  -1  -7   6          6.09          5.81         1.25 o
   0  -7   6         18.60         23.73         3.61 o
   1  -7   6        560.03        572.46        62.82 o
   2  -7   6         89.33         78.47         7.87 o
   3  -7   6        647.92        741.44       107.29 o
   4  -7   6        391.27        469.14        80.18 o
   5  -7   6         79.93         98.52        14.40 o
   6  -7   6          0.59          1.57         1.21 o
   7  -7   6          0.60          0.26         1.66 o
  -7  -6   6          0.33          0.54         1.03 o
  -6  -6   6         17.78         17.20         3.36 o
  -5  -6   6          1.90          0.99         0.97 o
  -4  -6   6         61.40         58.18         8.58 o
  -3  -6   6         11.88          9.67         1.56 o
  -2  -6   6        587.91        565.14        68.64 o
  -1  -6   6        203.86        208.95        26.89 o
   0  -6   6         34.73         43.03         6.32 o
   1  -6   6        219.86        191.70        23.45 o
   2  -6   6        161.34        151.59        15.65 o
   3  -6   6        207.28        187.04        27.33 o
   4  -6   6          7.69          9.63         2.17 o
   5  -6   6          0.91         -0.07         1.19 o
   6  -6   6         48.25         48.08         5.83 o
   7  -6   6          1.47          0.64         2.15 o
  -8  -5   6          0.40          1.16         2.34 o
  -7  -5   6          0.16          0.63         1.02 o
  -6  -5   6          6.02          6.38         1.81 o
  -5  -5   6         28.64         31.18         2.93 o
  -4  -5   6          5.77          6.59         1.27 o
  -3  -5   6         28.78         24.33         3.07 o
  -2  -5   6       1007.04       1007.18       123.63 o
  -1  -5   6         95.80         77.01        11.40 o
   0  -5   6         75.58         89.11         9.78 o
   1  -5   6        135.62        115.78        12.51 o
   2  -5   6        680.53        651.58        64.76 o
   3  -5   6        366.08        337.45        39.25 o
   4  -5   6        434.54        474.21        85.24 o
   5  -5   6         16.74         20.45         3.43 o
   6  -5   6         49.73         50.93         4.79 o
   7  -5   6          0.48         -0.80         1.73 o
  -8  -4   6          4.36          2.19         1.39 o
  -7  -4   6          7.51          4.25         1.85 o
  -6  -4   6         26.55         24.48         3.66 o
  -5  -4   6          0.80          1.26         0.77 o
  -4  -4   6        184.58        166.68        22.45 o
  -3  -4   6         22.82         17.36         2.50 o
  -2  -4   6         40.21         29.42         3.77 o
  -1  -4   6        219.50        215.80        29.12 o
   0  -4   6         11.34         12.15         1.77 o
   1  -4   6         39.30         49.35         5.13 o
   2  -4   6         23.12         20.85         2.18 o
   3  -4   6         53.55         44.14         4.96 o
   4  -4   6         33.76         30.64         4.92 o
   5  -4   6         49.56         55.35         4.95 o
   6  -4   6          6.94          8.23         1.59 o
   7  -4   6         17.26          8.10         5.99 o
  -8  -3   6          8.28          2.98         3.35 o
  -7  -3   6          9.81          8.27         1.47 o
  -6  -3   6        156.86        142.21        35.46 o
  -5  -3   6          2.15          1.39         0.57 o
  -4  -3   6        124.82        127.45        20.91 o
  -3  -3   6         79.64         83.53        11.39 o
  -2  -3   6         25.70         25.85         2.89 o
  -1  -3   6        179.06        186.83        22.28 o
   0  -3   6         45.89         72.90         8.16 o
   1  -3   6         25.97         21.62         2.40 o
   2  -3   6        209.78        182.49        21.07 o
   3  -3   6         10.82          7.49         1.08 o
   4  -3   6          0.17          0.37         0.79 o
   5  -3   6          7.07          6.39         1.26 o
   6  -3   6          0.34          0.66         1.08 o
   7  -3   6         68.30         38.95        14.67 o
  -8  -2   6         24.52         15.93        13.87 o
  -7  -2   6         66.50        107.63        21.41 o
  -6  -2   6        449.97        585.50       150.94 o
  -5  -2   6        679.58        551.62       202.47 o
  -4  -2   6         10.00          9.86         1.36 o
  -3  -2   6        276.14        262.76        29.75 o
  -2  -2   6         19.57         18.15         2.14 o
  -1  -2   6        514.48        529.98        60.03 o
   0  -2   6          0.97          2.53         0.46 o
   1  -2   6         44.35         38.92         3.42 o
   2  -2   6        447.64        394.33        40.89 o
   3  -2   6        396.18        341.05        31.09 o
   4  -2   6         14.97         13.61         1.47 o
   5  -2   6        208.14        198.97        27.74 o
   6  -2   6          3.67          3.15         1.13 o
  -9  -1   6          3.86          1.55         2.19 o
  -8  -1   6         38.50         49.98        12.06 o
  -7  -1   6         13.60         17.16         6.82 o
  -6  -1   6        220.38        257.50        94.61 o
  -5  -1   6         90.49         95.81        21.02 o
  -4  -1   6          0.17          0.00         0.84 o
  -3  -1   6         10.63         11.28         1.04 o
  -2  -1   6         50.24         48.87         5.66 o
  -1  -1   6         32.32         37.40         2.64 o
   0  -1   6        344.69        438.99        42.64 o
   1  -1   6         86.20         72.58         6.81 o
   2  -1   6          8.72          9.26         1.10 o
   3  -1   6        186.55        186.17        22.90 o
   4  -1   6         28.05         35.33         3.03 o
   5  -1   6          1.07          0.72         1.05 o
   6  -1   6          4.78          3.55         1.46 o
  -9   0   6          0.41         -0.13         2.66 o
  -8   0   6         46.95         77.03        28.54 o
  -7   0   6          8.65         14.41         5.91 o
  -6   0   6          2.45          3.53         2.02 o
  -5   0   6        243.94        271.62        70.02 o
  -4   0   6          3.91          4.75         1.19 o
  -3   0   6        151.86        164.29        13.10 o
  -2   0   6        112.09        129.90        14.26 o
  -1   0   6         26.21         27.14         1.96 o
   0   0   6          5.67          6.60         0.62 o
   1   0   6         55.07         52.82         3.51 o
   2   0   6        706.48        684.05        61.97 o
   3   0   6        284.96        345.24        45.84 o
   4   0   6         27.97         30.36         2.86 o
   5   0   6         12.37          9.87         1.40 o
   6   0   6          2.10          1.36         0.95 o
  -8   1   6          4.73          2.24         2.20 o
  -7   1   6         11.66         17.46         5.14 o
  -6   1   6         19.04         28.68         7.75 o
  -5   1   6         18.75         18.99         5.15 o
  -4   1   6         79.83         70.04        18.19 o
  -3   1   6        100.37        106.81         8.54 o
  -2   1   6        349.79        327.84        38.53 o
  -1   1   6        244.05        239.66        24.61 o
   0   1   6        549.70        706.67        67.65 o
   1   1   6         15.65         14.98         1.03 o
   2   1   6        670.00        634.53        72.52 o
   4   1   6          2.26          1.76         1.06 o
   5   1   6          6.04          6.57         1.39 o
   6   1   6         10.20          7.28         3.28 o
  -8   2   6         14.74         18.12         5.44 o
  -7   2   6         49.78         81.27        30.07 o
  -6   2   6         29.52         40.06        15.01 o
  -5   2   6         82.46         82.25        19.69 o
  -4   2   6         28.42         23.29         4.43 o
  -3   2   6          3.94          4.24         0.87 o
  -2   2   6         39.03         34.34         4.01 o
  -1   2   6          3.13          3.36         0.64 o
   0   2   6          4.09          5.16         0.66 o
   1   2   6        184.01        179.56        11.91 o
   2   2   6        177.12        162.71        20.57 o
   3   2   6         10.28         14.19         2.15 o
   4   2   6         19.80         16.89         3.10 o
   5   2   6         16.37         10.52         3.42 o
  -8   3   6         42.34         45.19        17.09 o
  -7   3   6         18.81         30.59        11.71 o
  -6   3   6         49.46         61.67        22.90 o
  -5   3   6         45.32         42.38        17.10 o
  -4   3   6         36.34         34.86         9.33 o
  -3   3   6         35.53         46.34         5.02 o
  -2   3   6          0.10          0.09         0.49 o
  -1   3   6        380.77        383.84        44.88 o
   0   3   6        183.68        249.91        17.44 o
   1   3   6         74.36         82.27         6.22 o
   2   3   6         16.69         19.37         2.92 o
   3   3   6          4.18          3.95         1.00 o
   4   3   6         14.57         15.93         2.92 o
   5   3   6        100.21         89.79         7.76 o
  -7   4   6          7.48          9.15         4.82 o
  -6   4   6          5.11          4.31         3.29 o
  -5   4   6         68.10         69.15        25.58 o
  -4   4   6        148.68        136.62        35.53 o
  -3   4   6          3.68          3.53         0.81 o
  -2   4   6        104.47        128.22        18.57 o
  -1   4   6         92.38         87.61        12.80 o
   0   4   6         29.04         43.03         7.82 o
   1   4   6         74.52         62.04         8.87 o
   2   4   6          2.52          3.75         1.26 o
   3   4   6          1.37          0.74         0.88 o
   4   4   6          0.54          0.12         0.91 o
  -6   5   6          7.45         -0.23         3.29 o
  -4   5   6         72.66         49.47         9.07 o
  -3   5   6        189.89        215.06        54.08 o
  -2   5   6          0.53          2.29         2.28 o
  -1   5   6         50.44         68.52        12.46 o
   0   5   6          3.64          4.03         1.06 o
   1   5   6         14.80         13.41         1.64 o
   2   5   6          2.25          2.51         1.22 o
   3   5   6          1.29          1.36         1.29 o
  -4   6   6         17.66          7.52         2.80 o
  -3   6   6         30.52         31.98         6.50 o
  -2   6   6        145.38        168.93        30.15 o
  -1   6   6          0.36          4.34         2.20 o
   0   6   6         12.35         17.75         3.19 o
   1   6   6          3.73          9.10         2.11 o
   2   6   6          3.04          4.51         1.52 o
  -3   7   6          8.74          1.65         4.79 o
  -2   7   6          8.63          5.06         5.84 o
  -1   7   6          0.00          0.36         2.23 o
   0   7   6          4.99          2.43         4.31 o
   1   7   6         12.57         11.78         4.19 o
  -1 -13   7         13.20         22.07         6.92 o
   0 -13   7         23.57         39.11        10.73 o
   1 -13   7          0.13         -1.47         4.89 o
   2 -13   7         11.88         17.22         6.04 o
   3 -13   7        107.38        128.25        32.84 o
  -3 -12   7         14.62         13.27         5.15 o
  -2 -12   7          0.76          0.62         1.43 o
  -1 -12   7         20.82         17.54         5.62 o
   0 -12   7          1.15          2.70         1.66 o
   1 -12   7          4.29          1.04         1.72 o
   2 -12   7         40.54         41.71        14.25 o
   3 -12   7         18.13         12.33         5.56 o
   4 -12   7          2.34          3.71         5.01 o
  -4 -11   7         28.86         26.02         7.10 o
  -3 -11   7         36.15         35.48        25.30 o
  -2 -11   7         95.36         99.01        59.74 o
  -1 -11   7         22.28         17.72         3.34 o
   0 -11   7        105.84        185.12        30.10 o
   1 -11   7         11.07          7.69         2.25 o
   2 -11   7          7.42          8.35         2.30 o
   3 -11   7         12.04         14.22         7.53 o
   4 -11   7         49.18         48.75         9.42 o
   5 -11   7          1.28         -0.21         3.40 o
  -5 -10   7          8.69          1.44         5.55 o
  -4 -10   7          0.22         -0.88         2.13 o
  -3 -10   7         22.46         22.37         4.71 o
  -2 -10   7         31.16         39.03         8.35 o
  -1 -10   7         68.32         87.01        17.52 o
   0 -10   7         48.32         78.90        13.09 o
   1 -10   7         90.31         98.17        17.61 o
   2 -10   7         34.47         45.96         7.69 o
   3 -10   7         10.33          9.86         2.96 o
   4 -10   7         26.36         37.99         8.83 o
   5 -10   7          1.38          0.66         2.24 o
  -5  -9   7         62.93         44.56        26.85 o
  -4  -9   7         27.04         29.87         5.25 o
  -3  -9   7         17.08         17.20         3.31 o
  -2  -9   7         30.91         32.49         6.20 o
  -1  -9   7          9.51         10.50         2.89 o
   0  -9   7         81.52         96.33        16.02 o
   1  -9   7        166.63        176.38        28.34 o
   2  -9   7        239.39        325.57        57.89 o
   3  -9   7         17.40         19.47         3.55 o
   4  -9   7         38.88         43.44         6.23 o
   5  -9   7         60.83         85.84        15.71 o
   6  -9   7          7.62          4.04         2.93 o
  -6  -8   7          0.00          0.35         1.86 o
  -5  -8   7         15.22         16.24         3.95 o
  -4  -8   7          9.09         12.58         2.39 o
  -3  -8   7          3.10          2.74         1.13 o
  -2  -8   7          1.35          0.88         1.40 o
  -1  -8   7         13.34         15.10         3.69 o
   0  -8   7         13.57         15.72         2.47 o
   1  -8   7          0.09          0.40         0.92 o
   2  -8   7        654.20        692.84       123.35 o
   3  -8   7         60.63         49.59         7.34 o
   4  -8   7         56.27         57.15         7.87 o
   5  -8   7          5.45          6.56         1.93 o
   6  -8   7          4.76          5.52         3.47 o
  -7  -7   7         10.95          6.78         3.49 o
  -6  -7   7          8.34          3.38         2.15 o
  -5  -7   7          0.82          0.32         1.13 o
  -4  -7   7         11.33         10.40         2.27 o
  -3  -7   7          0.10         -0.53         0.72 o
  -2  -7   7         13.91         11.87         3.17 o
  -1  -7   7          1.12          1.10         0.84 o
   0  -7   7         11.00         13.00         1.80 o
   1  -7   7        243.94        199.76        19.48 o
   2  -7   7          8.59         10.26         2.09 o
   3  -7   7          4.26          4.72         1.16 o
   4  -7   7          0.50         -0.05         0.82 o
   5  -7   7          1.44          1.39         1.24 o
   6  -7   7          2.48          2.06         2.19 o
  -7  -6   7          1.25          0.67         1.49 o
  -6  -6   7         71.05         58.64         8.16 o
  -5  -6   7          0.23          0.22         0.74 o
  -4  -6   7        305.04        322.09        48.40 o
  -3  -6   7         31.33         20.27         3.04 o
  -2  -6   7          4.56          3.54         1.00 o
  -1  -6   7         25.86         23.46         3.41 o
   0  -6   7          0.02          3.67         1.08 o
   1  -6   7         55.44         56.69         5.86 o
   2  -6   7        203.49        165.39        17.15 o
   3  -6   7        693.82        809.31       113.89 o
   4  -6   7         46.42         51.07         7.46 o
   5  -6   7        123.28        121.61        17.66 o
   6  -6   7         27.36         22.03         4.12 o
  -8  -5   7          4.02          2.94         2.56 o
  -7  -5   7          3.83          1.71         1.20 o
  -6  -5   7         14.01         14.21         2.39 o
  -5  -5   7        169.19        167.05        30.32 o
  -4  -5   7         62.29         60.87         8.02 o
  -3  -5   7          1.20          1.15         0.56 o
  -2  -5   7         74.69         72.38        10.68 o
  -1  -5   7         26.04         25.31         3.16 o
   0  -5   7         19.94         27.85         3.12 o
   1  -5   7        247.00        233.97        26.33 o
   2  -5   7         46.92         45.24         4.58 o
   3  -5   7         15.53         16.01         2.31 o
   4  -5   7          2.80          2.51         1.14 o
   5  -5   7          0.05          0.49         1.22 o
   6  -5   7          5.95          4.55         1.58 o
  -8  -4   7          1.26          0.04         1.80 o
  -7  -4   7          9.68          7.80         6.40 o
  -6  -4   7         49.35         48.82         9.11 o
  -5  -4   7         68.54         83.03        12.98 o
  -4  -4   7         35.00         42.48         4.32 o
  -3  -4   7         23.84         21.95         2.93 o
  -2  -4   7         14.89         14.72         1.83 o
  -1  -4   7        567.19        536.49        61.12 o
   0  -4   7        159.38        218.92        26.46 o
   1  -4   7         14.56         14.88         1.75 o
   3  -4   7         13.47         17.13         3.01 o
   4  -4   7        256.98        233.32        20.56 o
   5  -4   7          1.38          0.59         1.09 o
   6  -4   7         12.64          9.75         2.45 o
  -8  -3   7         61.64         32.02        41.10 o
  -7  -3   7          7.59          3.98         3.94 o
  -6  -3   7         90.54        104.13        20.39 o
  -5  -3   7          0.45          0.81         0.97 o
  -4  -3   7         51.33         45.00        11.20 o
  -3  -3   7        310.39        297.26        31.71 o
  -2  -3   7         67.39         62.37         8.00 o
  -1  -3   7        421.65        424.25        50.92 o
   0  -3   7         27.06         34.04         3.35 o
   1  -3   7         91.17         82.21         9.37 o
   2  -3   7          1.59          1.11         0.52 o
   3  -3   7         65.64         68.65        11.09 o
   4  -3   7         21.30         19.85         2.20 o
   5  -3   7          1.91          4.30         1.47 o
   6  -3   7         12.95          9.15         2.47 o
  -8  -2   7         14.59          5.14         6.09 o
  -7  -2   7          0.76          3.03         1.14 o
  -6  -2   7          9.24         19.55         7.64 o
  -5  -2   7         25.89         24.56         6.62 o
  -4  -2   7         49.78         32.07         6.55 o
  -3  -2   7        119.05        118.67         8.68 o
  -2  -2   7        270.49        268.24        32.05 o
  -1  -2   7        107.67        103.72        12.57 o
   0  -2   7          0.95          0.72         0.37 o
   1  -2   7        230.85        194.98        21.06 o
   2  -2   7        241.78        207.19        19.86 o
   3  -2   7        108.65        105.34        13.57 o
   4  -2   7          6.45          7.88         1.65 o
   5  -2   7         22.42         25.33         4.45 o
   6  -2   7          0.09         -0.17         1.23 o
  -8  -1   7        428.26        234.39       293.50 o
  -7  -1   7          0.59          1.38         2.60 o
  -6  -1   7         26.72         35.86        13.47 o
  -5  -1   7         65.42         74.96        27.65 o
  -4  -1   7        210.28        225.25        37.52 o
  -3  -1   7         18.19         24.66         3.58 o
  -2  -1   7          9.10          7.87         1.17 o
  -1  -1   7          0.05          0.10         0.43 o
   0  -1   7          0.01          0.23         0.38 o
   1  -1   7          3.98          3.83         0.65 o
   2  -1   7        442.40        448.64        31.50 o
   3  -1   7        742.39        704.40        89.68 o
   4  -1   7         66.91         65.16         8.47 o
   5  -1   7          0.13          0.44         1.15 o
   6  -1   7         39.15         13.64        13.91 o
  -8   0   7         85.06        103.52        38.24 o
  -7   0   7          2.07          5.74         3.40 o
  -6   0   7         13.86         22.10         8.51 o
  -5   0   7         90.05        108.10        39.80 o
  -4   0   7        269.03        312.23        81.07 o
  -3   0   7         93.64         99.06        15.70 o
  -2   0   7          0.01          0.30         0.54 o
  -1   0   7          6.80          8.22         0.82 o
   0   0   7         38.81         48.67         3.48 o
   1   0   7          1.71          1.31         0.46 o
   2   0   7          0.80          0.76         0.79 o
   3   0   7         37.47         45.55         6.45 o
   4   0   7         13.23         18.75         2.99 o
   5   0   7         32.05         29.11         6.90 o
  -8   1   7          8.92         12.52         5.53 o
  -7   1   7          0.83          0.00         2.61 o
  -6   1   7         15.99         26.32        10.21 o
  -5   1   7          3.29          4.47         3.04 o
  -4   1   7        145.28        130.13        20.65 o
  -3   1   7         31.24         29.70         2.72 o
  -2   1   7         28.13         31.41         2.59 o
  -1   1   7        106.87        111.88        12.21 o
   0   1   7          4.65          4.76         0.77 o
   1   1   7        219.30        191.90        22.60 o
   2   1   7         26.39         31.06         4.61 o
   3   1   7        278.13        318.97        40.60 o
   4   1   7         30.08         40.40         7.03 o
   5   1   7         67.99         68.22         6.16 o
  -8   2   7          6.53          7.54         4.37 o
  -7   2   7          1.02          3.11         3.55 o
  -6   2   7          5.47         10.25         3.79 o
  -5   2   7        111.06        151.54        55.77 o
  -4   2   7         86.40         75.80        19.57 o
  -3   2   7          1.32          1.12         0.70 o
  -2   2   7          4.14          5.28         0.79 o
  -1   2   7        137.25        144.73        10.67 o
   0   2   7        364.73        467.37        54.11 o
   1   2   7        159.76        170.24        12.29 o
   2   2   7        113.17        123.47         9.83 o
   3   2   7         75.25         84.74        14.55 o
   4   2   7         74.06         78.65        17.22 o
  -7   3   7          2.98          2.91         3.08 o
  -6   3   7        153.21        194.48        71.57 o
  -5   3   7         90.58        110.61        40.77 o
  -4   3   7          0.00         -0.28         1.15 o
  -3   3   7          9.58         10.26         2.12 o
  -2   3   7         11.02          9.13         1.47 o
  -1   3   7         15.11         15.67         2.45 o
   0   3   7        359.74        472.65        59.42 o
   1   3   7        153.49        171.52        22.26 o
   2   3   7          0.00          0.63         1.00 o
   3   3   7         28.25         31.06         6.59 o
   4   3   7          0.53          0.17         1.25 o
  -7   4   7          2.27          1.24         3.11 o
  -6   4   7          1.60          0.73         3.04 o
  -5   4   7          0.37         -0.69         3.44 o
  -4   4   7          0.83          0.22         0.93 o
  -3   4   7         26.11         48.22         8.87 o
  -2   4   7         48.84         63.59        11.51 o
  -1   4   7        343.74        436.88        77.47 o
   0   4   7          1.31          2.22         1.19 o
   1   4   7        115.70        123.76        19.57 o
   2   4   7          2.15          0.66         1.01 o
   3   4   7          3.43          6.70         1.32 o
  -3   5   7          6.01          4.20         2.71 o
  -2   5   7         97.40        112.33        20.22 o
  -1   5   7          1.03          0.71         1.76 o
   0   5   7          1.59          3.87         1.11 o
   1   5   7         14.21         15.49         2.98 o
   2   5   7          0.06          0.29         1.19 o
  -3   6   7          0.06         -0.34         2.90 o
  -2   6   7          0.07         -0.27         2.20 o
  -1   6   7         21.87         15.88        14.14 o
   0   6   7          0.02         -0.49         1.97 o
   1   6   7          2.47          1.00         1.10 o
  -1   7   7          0.09          1.30         3.61 o
  -1 -13   8         61.13         61.58        16.26 o
   0 -13   8         13.04         30.02         9.38 o
   1 -13   8          2.59          3.22         4.76 o
   2 -13   8         18.50         23.33         7.67 o
  -3 -12   8         26.14         23.04         7.28 o
  -2 -12   8          1.23          0.35         1.53 o
  -1 -12   8          1.13          1.86         2.20 o
   0 -12   8          0.01          0.09         1.70 o
   1 -12   8          0.31          0.45         1.74 o
   2 -12   8         47.11         50.46        18.67 o
   3 -12   8          0.52          0.62         1.60 o
  -4 -11   8         11.16         10.26         4.81 o
  -3 -11   8         16.70         10.13        10.10 o
  -2 -11   8          0.93          1.45         1.83 o
  -1 -11   8          2.24          0.28         1.44 o
   0 -11   8         16.86         23.55         4.39 o
   1 -11   8          4.55          9.48         2.32 o
   2 -11   8          8.84         10.75         2.93 o
   3 -11   8         40.49         39.55        16.64 o
   4 -11   8         16.12         17.77         5.24 o
  -4 -10   8         15.00          7.34         9.32 o
  -3 -10   8         40.71         47.56        10.47 o
  -2 -10   8          1.58          1.86         1.94 o
  -1 -10   8        103.56        124.41        21.64 o
   0 -10   8          0.54          1.79         1.44 o
   1 -10   8         66.95        107.71        17.58 o
   2 -10   8         50.51         61.78        10.13 o
   3 -10   8         71.91         85.30        13.64 o
   4 -10   8        141.21        198.81        31.10 o
   5 -10   8          3.02          3.56         2.62 o
  -5  -9   8          6.87          4.93         2.25 o
  -4  -9   8          1.52          0.23         1.52 o
  -3  -9   8          7.52          9.15         2.41 o
  -2  -9   8          1.29          1.61         2.03 o
  -1  -9   8          0.01          1.23         1.55 o
   0  -9   8         40.30         57.21         9.51 o
   1  -9   8         22.43         25.69         5.07 o
   2  -9   8         71.48         90.67        14.80 o
   3  -9   8          4.63          7.71         1.91 o
   4  -9   8         46.94         51.84         7.94 o
   5  -9   8          1.52          0.53         2.14 o
  -6  -8   8          9.16          9.33         4.42 o
  -5  -8   8          3.48          4.09         1.79 o
  -4  -8   8          6.68          3.90         2.23 o
  -3  -8   8        126.79        144.18        26.37 o
  -2  -8   8          0.06          0.10         1.35 o
  -1  -8   8        793.16       1029.44       197.28 o
   0  -8   8        145.77        238.44        37.65 o
   1  -8   8        125.17        169.70        26.60 o
   2  -8   8        103.06        123.94        20.53 o
   3  -8   8         63.29         61.12         9.83 o
   4  -8   8          8.07          6.24         1.76 o
   5  -8   8         16.53         17.21         4.79 o
   6  -8   8          8.18          3.92         3.02 o
  -7  -7   8          1.05          0.18         1.82 o
  -6  -7   8          0.47          1.00         1.62 o
  -5  -7   8         50.72         44.73         6.69 o
  -4  -7   8        177.60        202.75        28.63 o
  -3  -7   8        134.50        148.16        26.98 o
  -2  -7   8          0.07         -1.12         1.43 o
  -1  -7   8         45.44         41.35        13.29 o
   0  -7   8        227.88        315.19        57.71 o
   1  -7   8        100.27        110.65        16.61 o
   2  -7   8        138.65        155.81        25.03 o
   3  -7   8         22.09         25.06         5.96 o
   4  -7   8         45.72         44.96         6.29 o
   5  -7   8          0.46          0.66         1.52 o
   6  -7   8          0.00          0.63         2.27 o
  -7  -6   8          1.71          3.30         2.93 o
  -6  -6   8          9.25          6.87         2.32 o
  -5  -6   8          6.23          3.49         1.35 o
  -4  -6   8          0.37         -0.39         0.74 o
  -3  -6   8          3.42          1.95         1.45 o
  -2  -6   8          8.95          9.60         3.50 o
  -1  -6   8         16.04         12.42         1.99 o
   0  -6   8        196.42        202.82        24.12 o
   1  -6   8        380.68        395.73        70.59 o
   2  -6   8        115.10        123.16        19.95 o
   3  -6   8          0.01          4.29         3.03 o
   4  -6   8         20.05         19.37         3.77 o
   5  -6   8          4.56          1.35         1.58 o
   6  -6   8          0.40          1.43         2.18 o
  -7  -5   8          0.47          0.37         1.42 o
  -6  -5   8         68.48         60.69        10.83 o
  -5  -5   8        104.95        103.83        16.00 o
  -4  -5   8        325.20        299.35        66.04 o
  -3  -5   8         26.40         19.88         2.76 o
  -2  -5   8          4.37          2.79         0.82 o
  -1  -5   8         83.84         61.83         7.51 o
   0  -5   8        197.33        221.24        26.34 o
   1  -5   8         82.96         74.59         8.19 o
   2  -5   8        297.63        272.06        45.11 o
   3  -5   8        100.65        104.93        13.21 o
   4  -5   8          2.96          6.52         1.90 o
   5  -5   8          0.81          1.61         1.47 o
   6  -5   8          1.71          1.18         2.11 o
  -8  -4   8          0.99          0.74         2.22 o
  -7  -4   8          0.12         -0.15         1.09 o
  -6  -4   8          0.29          0.91         1.03 o
  -5  -4   8         36.86         28.92         8.37 o
  -4  -4   8         27.24         23.09         6.53 o
  -3  -4   8          2.14          2.38         0.57 o
  -2  -4   8         31.77         27.92         3.47 o
  -1  -4   8        253.56        242.16        30.48 o
   0  -4   8        306.12        365.00        39.30 o
   1  -4   8         42.61         36.88         5.18 o
   2  -4   8          2.25          2.25         0.89 o
   3  -4   8          0.00         -0.13         0.88 o
   4  -4   8         23.87         25.71         4.14 o
   5  -4   8          8.14          6.97         1.79 o
   6  -4   8          2.88          1.34         1.74 o
  -8  -3   8         50.66         33.50        12.65 o
  -7  -3   8        118.34        112.58        70.11 o
  -6  -3   8         24.07         33.30         3.29 o
  -5  -3   8          0.80          1.54         1.73 o
  -4  -3   8         38.05         34.23         4.85 o
  -3  -3   8        128.96        121.55        14.31 o
  -2  -3   8         30.83         29.31         3.59 o
  -1  -3   8         12.42         11.56         1.57 o
   0  -3   8         78.40         83.32         9.32 o
   1  -3   8        290.68        239.67        24.75 o
   2  -3   8         34.94         25.67         4.22 o
   3  -3   8        121.64        114.30        16.65 o
   4  -3   8         27.29         27.63         2.85 o
   5  -3   8         43.42         43.65         6.76 o
  -8  -2   8        139.09         95.00        60.45 o
  -7  -2   8        117.81        159.34        58.62 o
  -6  -2   8         56.15         84.96        22.16 o
  -5  -2   8        142.44        193.02        49.93 o
  -4  -2   8         12.96          9.92         1.81 o
  -3  -2   8        300.08        304.80        35.00 o
  -2  -2   8        157.74        138.20        15.23 o
  -1  -2   8         70.42         57.25         6.64 o
   0  -2   8        244.54        295.54        33.69 o
   1  -2   8         16.87         13.44         1.59 o
   2  -2   8        130.79        125.01        16.60 o
   3  -2   8         43.02         34.94         3.38 o
   4  -2   8          6.42          6.25         1.86 o
   5  -2   8          2.04          2.10         1.16 o
  -8  -1   8         25.02         31.99         8.92 o
  -7  -1   8         11.62         20.67         8.04 o
  -6  -1   8         14.80         22.68         6.30 o
  -5  -1   8         29.57         54.36        20.20 o
  -4  -1   8          3.70          3.07         0.80 o
  -3  -1   8         25.40         72.99        15.41 o
  -2  -1   8          0.51          0.86         0.57 o
  -1  -1   8          0.15          0.17         0.52 o
   0  -1   8        843.17       1135.34        98.82 o
   1  -1   8          0.95          1.48         0.65 o
   2  -1   8         42.84         47.85         6.23 o
   3  -1   8          8.09          7.64         1.41 o
   4  -1   8         91.82         90.95         7.50 o
   5  -1   8         45.17         37.69        10.46 o
  -8   0   8          9.13          8.65         3.69 o
  -7   0   8          0.81          3.63         3.53 o
  -6   0   8         91.62        121.33        44.73 o
  -5   0   8        147.52        163.17        42.24 o
  -4   0   8         56.85         57.93        10.29 o
  -3   0   8         18.20         45.15        12.45 o
  -2   0   8        160.35        160.06        16.18 o
  -1   0   8         14.27         13.16         1.16 o
   0   0   8        604.10        793.20        72.58 o
   1   0   8        345.79        425.39        60.90 o
   2   0   8          1.15          1.14         1.17 o
   3   0   8          5.69         47.52        12.43 o
   4   0   8         10.80          8.74         2.48 o
   5   0   8         43.55         42.18         8.30 o
  -8   1   8          3.65          2.69         3.76 o
  -7   1   8         13.94         15.91         6.77 o
  -6   1   8          8.39         10.72         4.87 o
  -5   1   8         25.18         35.31        13.31 o
  -4   1   8         44.73         43.64        11.54 o
  -3   1   8         51.07         80.01        21.10 o
  -2   1   8         29.97         32.99         4.70 o
  -1   1   8          0.97          0.97         0.67 o
   0   1   8         69.50         89.62        10.89 o
   1   1   8          0.01          1.18         0.99 o
   2   1   8         16.34         17.69         2.99 o
   3   1   8          1.53          1.59         1.30 o
   4   1   8          5.38          2.65         1.26 o
  -7   2   8          0.07         -0.19         3.02 o
  -6   2   8         22.91         28.58        11.21 o
  -5   2   8          2.30          1.35         1.92 o
  -4   2   8         23.81         27.94        10.68 o
  -3   2   8        140.11        142.26        18.46 o
  -2   2   8         23.73         26.58         3.69 o
  -1   2   8        166.20        189.54        23.95 o
   0   2   8         66.69        104.62        14.67 o
   1   2   8         28.69         29.87         4.56 o
   2   2   8          6.73          6.87         1.80 o
   3   2   8         62.09         81.88        17.54 o
   4   2   8         10.88         11.19         3.56 o
  -6   3   8          0.00          0.97         4.36 o
  -5   3   8         10.36          4.23         3.62 o
  -4   3   8          7.40          3.05         2.52 o
  -3   3   8          1.16          3.03         1.48 o
  -2   3   8          1.67         -0.16         1.29 o
  -1   3   8        173.23        172.52        25.00 o
   0   3   8         35.80         53.49         5.93 o
   1   3   8         22.55         26.51         3.46 o
   2   3   8          1.06         -0.72         1.36 o
   3   3   8         64.94         66.86        17.33 o
  -3   4   8         20.70         25.20         5.94 o
  -2   4   8         36.02         30.19         6.55 o
  -1   4   8        106.75        112.93        20.43 o
   0   4   8          2.40          9.00         3.15 o
   1   4   8          2.06          0.87         1.19 o
   2   4   8         44.36         50.18         4.50 o
  -3   5   8         33.77         22.83         9.57 o
  -2   5   8          1.66          2.67         3.51 o
  -1   5   8         11.62          5.52         5.69 o
   0   5   8          0.01          0.60         1.91 o
   1   5   8         10.16          7.85         3.09 o
   0 -13   9         10.26         17.36         6.89 o
   1 -13   9         15.17         20.29         7.12 o
  -2 -12   9         10.22          6.04         2.35 o
  -1 -12   9          0.00         -0.25         1.75 o
   0 -12   9          7.60          5.97         3.67 o
   1 -12   9         28.92         25.28         8.97 o
   2 -12   9          9.68          6.78         2.97 o
   3 -12   9          0.09          0.49         5.41 o
  -3 -11   9         30.18         23.88        19.53 o
  -2 -11   9          7.68          2.83         4.15 o
  -1 -11   9         40.10         45.63         8.38 o
   0 -11   9        107.81        167.45        27.99 o
   1 -11   9          4.49          3.43         1.68 o
   2 -11   9          7.69         10.40         3.06 o
   3 -11   9          1.59         -0.07         1.57 o
   4 -11   9          2.28          2.54         2.65 o
  -4 -10   9         11.81         12.00         3.88 o
  -3 -10   9          9.50          9.33         2.79 o
  -2 -10   9        136.73        149.22        30.10 o
  -1 -10   9         35.99         27.22         5.59 o
   0 -10   9        189.10        263.62        71.10 o
   1 -10   9          7.32          8.91         2.23 o
   2 -10   9          2.10          1.69         1.39 o
   3 -10   9         87.26        139.73        21.96 o
   4 -10   9         37.88         51.42         9.75 o
  -5  -9   9          7.83          6.40         3.69 o
  -4  -9   9          0.98          0.72         1.80 o
  -3  -9   9         37.50         43.63         9.35 o
  -2  -9   9          7.77          7.23         2.78 o
  -1  -9   9          2.69          5.09         2.21 o
   0  -9   9        290.16        556.79        89.26 o
   1  -9   9        219.76        298.87        47.64 o
   2  -9   9          4.21          6.01         1.79 o
   3  -9   9          3.52          4.65         1.62 o
   4  -9   9         95.61        121.48        19.13 o
   5  -9   9          0.36          2.56         2.27 o
  -6  -8   9          2.84          0.80         2.16 o
  -5  -8   9          7.85         11.20         3.85 o
  -4  -8   9          6.69          6.37         3.43 o
  -3  -8   9         60.67         64.89        12.05 o
  -2  -8   9          0.01         -1.23         2.11 o
  -1  -8   9          0.43          1.47         1.59 o
   0  -8   9          5.19          9.16         2.22 o
   1  -8   9         12.01         14.93         2.93 o
   2  -8   9          1.70          4.33         1.59 o
   3  -8   9          0.98          0.35         1.37 o
   4  -8   9          8.22          9.02         3.14 o
   5  -8   9         13.12          9.35         2.86 o
  -7  -7   9          4.23          2.67         2.29 o
  -6  -7   9         50.02         53.09        19.79 o
  -5  -7   9          4.39          3.33         1.76 o
  -4  -7   9         37.80         44.93         9.95 o
  -3  -7   9          0.78          0.98         1.77 o
  -2  -7   9          0.00          0.03         1.74 o
  -1  -7   9        350.83        369.42        66.98 o
   0  -7   9         89.86        131.83        24.92 o
   1  -7   9        261.96        339.01        54.47 o
   2  -7   9          2.32          1.81         1.08 o
   3  -7   9         72.30         74.22        12.21 o
   4  -7   9         63.91         76.67        16.11 o
   5  -7   9         64.19         70.42        14.76 o
  -7  -6   9         23.34         21.17         8.27 o
  -6  -6   9         18.73         12.99        11.77 o
  -5  -6   9          1.33          0.25         0.98 o
  -4  -6   9          0.22          0.40         0.54 o
  -3  -6   9         36.28         40.85         9.08 o
  -2  -6   9          7.89          9.97         2.47 o
  -1  -6   9         51.95         59.27        11.00 o
   0  -6   9         22.84         46.24         6.80 o
   1  -6   9        112.17        138.01        22.51 o
   2  -6   9          2.25          5.53         2.64 o
   3  -6   9         22.30         15.14         4.46 o
   4  -6   9         10.25          6.37         2.14 o
   5  -6   9         23.08         18.99         4.72 o
  -7  -5   9         25.26         23.37         6.65 o
  -5  -5   9         10.52          7.57         1.88 o
  -4  -5   9         68.26         69.54         9.47 o
  -3  -5   9         65.84         51.62        15.68 o
  -2  -5   9         93.95         70.37        19.53 o
  -1  -5   9         60.01         48.20         8.99 o
   0  -5   9         32.41         32.20         6.13 o
   1  -5   9          1.15          1.62         1.20 o
   2  -5   9         56.08         48.43        10.04 o
   3  -5   9          0.00          0.46         1.02 o
   4  -5   9         18.43         16.11         5.15 o
   5  -5   9          0.59         -0.82         2.08 o
  -7  -4   9          9.72          3.90         5.03 o
  -6  -4   9          2.49          2.14         2.71 o
  -5  -4   9         23.19         27.75         4.50 o
  -4  -4   9          1.80          1.03         0.66 o
  -3  -4   9        120.42        115.78        15.97 o
  -2  -4   9        134.11        119.83        15.82 o
  -1  -4   9          8.27          6.04         1.54 o
   0  -4   9         54.67         67.91        12.30 o
   1  -4   9        165.96        190.21        34.62 o
   2  -4   9        141.81        119.18        24.00 o
   3  -4   9         56.27         71.51        10.45 o
   4  -4   9          0.12          0.60         1.67 o
   5  -4   9          4.90          3.72         2.46 o
  -8  -3   9         20.14         17.98         7.17 o
  -7  -3   9          4.02          3.60         2.82 o
  -6  -3   9          0.11          0.09         2.57 o
  -5  -3   9          9.30         10.80         4.68 o
  -4  -3   9         99.96         69.73        19.30 o
  -3  -3   9          0.64          0.99         0.71 o
  -2  -3   9         22.64         21.87         2.94 o
  -1  -3   9         16.14         12.21         1.65 o
   0  -3   9         85.78        113.56        21.46 o
   1  -3   9         11.13         10.69         2.33 o
   2  -3   9         11.31         16.32         2.78 o
   3  -3   9         46.86         42.12         4.04 o
   4  -3   9         41.53         42.09         4.19 o
   5  -3   9          0.87          1.34         2.38 o
  -8  -2   9          0.92          0.18         2.75 o
  -7  -2   9         29.78         42.58        11.44 o
  -6  -2   9         27.39         40.37        15.17 o
  -5  -2   9          0.04          1.29         2.41 o
  -4  -2   9         35.00         28.38         6.23 o
  -3  -2   9         12.62          8.92         1.86 o
  -2  -2   9          5.70          4.21         0.99 o
  -1  -2   9         79.17         66.69         4.80 o
   0  -2   9         33.39         46.64         5.69 o
   1  -2   9        925.83        889.91       126.91 o
   2  -2   9         19.08         15.18         1.76 o
   3  -2   9          7.87         11.42         1.80 o
   4  -2   9         65.61         50.89        17.22 o
   5  -2   9         34.66         28.50         8.79 o
  -8  -1   9          0.32         -0.45         2.87 o
  -7  -1   9          0.58          1.76         2.33 o
  -6  -1   9          5.98         10.63         5.05 o
  -5  -1   9          0.52          2.72         2.85 o
  -4  -1   9         37.61         48.92        18.17 o
  -3  -1   9         66.65         51.65         5.84 o
  -2  -1   9         29.86         27.50         3.43 o
  -1  -1   9         45.71         48.24         6.90 o
   0  -1   9        135.79        195.52        34.26 o
   1  -1   9         91.19         80.23         6.33 o
   2  -1   9         13.06         17.12         2.80 o
   3  -1   9         17.28         22.70         7.42 o
   4  -1   9          7.79          4.95         1.88 o
  -7   0   9         20.47         24.94         9.78 o
  -6   0   9          3.99          2.48         3.57 o
  -5   0   9         18.23         30.23        11.80 o
  -4   0   9          4.74          9.77         3.64 o
  -3   0   9         12.58        106.85        46.18 o
  -2   0   9          4.43          5.44         1.91 o
  -1   0   9        111.46        147.35        26.20 o
   0   0   9         10.59         15.95         2.83 o
   1   0   9         86.02         93.48        10.67 o
   2   0   9         35.76         34.43         5.98 o
   3   0   9         24.79         23.90         5.44 o
   4   0   9          9.63         13.83         4.03 o
  -7   1   9         13.32         10.88         5.75 o
  -6   1   9         48.27         65.80        24.60 o
  -5   1   9         20.45         30.11        11.89 o
  -4   1   9         16.05         17.26         6.83 o
  -3   1   9          0.98          3.93         3.26 o
  -2   1   9        149.90        169.02        30.64 o
  -1   1   9         21.24         26.02         4.22 o
   0   1   9        105.25        167.02        24.00 o
   1   1   9          7.14          9.76         1.60 o
   2   1   9         99.95        106.62        22.50 o
   3   1   9         31.35         31.13         4.95 o
  -6   2   9          5.17          8.33         5.80 o
  -5   2   9          0.03          2.70         3.57 o
  -4   2   9          5.20          3.77         2.58 o
  -3   2   9        120.83        144.09        24.84 o
  -2   2   9        284.99        294.60        41.59 o
  -1   2   9         37.18         49.57         6.92 o
   0   2   9         15.88         19.43         3.84 o
   1   2   9          5.05          4.02         1.67 o
   2   2   9          0.03         -0.22         1.15 o
   3   2   9          0.09          0.28         2.89 o
  -5   3   9          8.24          0.58         2.18 o
  -4   3   9          9.40          2.81         2.43 o
  -3   3   9         50.83         36.49        13.34 o
  -2   3   9         29.12         23.47         6.80 o
  -1   3   9          3.11          1.89         1.99 o
   0   3   9          0.90          0.82         2.83 o
   1   3   9          9.27         14.21         4.84 o
   2   3   9          0.19          0.47         1.33 o
  -2   4   9          0.39          3.25         3.58 o
  -1   4   9          1.88         -1.84         3.22 o
   0   4   9          2.82          0.77         3.33 o
  -2 -12  10         42.85         42.27        12.63 o
  -1 -12  10          0.19          1.75         1.92 o
   0 -12  10         13.62          7.50         4.24 o
   1 -12  10          0.50          0.13         1.76 o
   2 -12  10          1.71          0.88         6.13 o
  -3 -11  10         11.94          3.61         6.02 o
  -2 -11  10         15.50         11.89         2.59 o
  -1 -11  10         32.13         44.96         8.16 o
   0 -11  10          1.68          2.63         1.75 o
   1 -11  10          1.40          0.83         1.49 o
   2 -11  10         11.12         15.92         3.42 o
   3 -11  10          5.10          5.56         2.12 o
  -4 -10  10         11.46         11.33         3.82 o
  -3 -10  10          6.84          6.14         2.42 o
  -2 -10  10         11.41         11.78         3.08 o
  -1 -10  10         23.47         29.38         4.69 o
   0 -10  10          8.92         16.64         3.76 o
   1 -10  10          8.13         11.06         2.63 o
   2 -10  10          4.01          5.08         1.65 o
   3 -10  10          0.24         -0.66         1.36 o
   4 -10  10          0.35          1.42         2.39 o
  -5  -9  10         11.25          9.28         3.49 o
  -4  -9  10          0.06          0.47         1.97 o
  -3  -9  10        116.58        122.34        26.24 o
  -2  -9  10         16.68         23.92         4.88 o
  -1  -9  10         24.12         32.67         5.70 o
   0  -9  10         18.59         25.49         5.24 o
   1  -9  10          0.25          1.32         1.50 o
   2  -9  10          0.46          1.35         1.29 o
   3  -9  10         71.32         87.30        14.79 o
   4  -9  10         13.83         11.49         3.92 o
  -6  -8  10         24.54         15.17         6.32 o
  -5  -8  10          1.04          2.16         2.38 o
  -4  -8  10         19.99         18.73         5.13 o
  -3  -8  10        291.13        337.60        60.72 o
  -2  -8  10        209.69        175.83        44.20 o
  -1  -8  10        164.47        191.22        34.14 o
   0  -8  10        190.12        330.08        49.49 o
   1  -8  10          0.03          0.77         1.46 o
   2  -8  10          4.74          3.32         1.51 o
   3  -8  10         15.26         19.34         3.63 o
   4  -8  10         12.78          9.28         3.53 o
  -6  -7  10         19.72         17.69         7.19 o
  -5  -7  10          8.51         11.41         4.10 o
  -4  -7  10         10.44          9.57         2.76 o
  -3  -7  10         32.65         39.22         7.59 o
  -2  -7  10         63.27         80.56        14.86 o
  -1  -7  10         12.69         15.53         2.88 o
   0  -7  10          7.98          9.85         2.25 o
   1  -7  10         36.88         44.07         6.80 o
   2  -7  10         38.19         45.46         6.98 o
   3  -7  10          0.31         -0.36         1.16 o
   4  -7  10          0.14          0.89         2.23 o
  -7  -6  10          8.83          9.69         4.56 o
  -6  -6  10         28.40         32.15        12.23 o
  -5  -6  10          0.52          0.34         2.12 o
  -4  -6  10          4.01          4.60         2.39 o
  -3  -6  10        113.36        141.38        29.96 o
  -2  -6  10        218.47        249.53        45.30 o
  -1  -6  10        268.10        310.63        51.17 o
   0  -6  10        153.11        231.78        41.76 o
   1  -6  10        110.55        129.46        21.00 o
   2  -6  10          0.34          0.36         1.27 o
   3  -6  10          0.00          0.08         1.35 o
   4  -6  10          6.18          2.71         2.34 o
  -7  -5  10          1.09          1.07         2.10 o
  -6  -5  10          7.27         11.28         4.97 o
  -5  -5  10         17.52         17.83         3.93 o
  -4  -5  10          7.92          6.66         3.31 o
  -3  -5  10        142.82        165.26        36.22 o
  -2  -5  10         76.34         89.31        18.63 o
  -1  -5  10          9.04          9.48         2.40 o
   0  -5  10         21.14         30.86         5.90 o
   1  -5  10         79.95         96.48        14.44 o
   2  -5  10          0.25          0.12         1.31 o
   3  -5  10          0.33          0.39         1.09 o
   4  -5  10         27.88         18.24         4.99 o
  -7  -4  10          4.38          4.16         3.11 o
  -6  -4  10         11.71          9.19         7.82 o
  -5  -4  10         39.34         36.13         8.50 o
  -4  -4  10          3.14          2.62         1.10 o
  -3  -4  10          8.43          8.46         2.73 o
  -2  -4  10         27.18         30.49        11.49 o
  -1  -4  10         92.18        110.60        20.77 o
   0  -4  10         27.19         39.19         7.21 o
   1  -4  10          9.76         15.48         3.09 o
   2  -4  10         16.06         13.52         4.11 o
   3  -4  10         28.55         31.41         4.20 o
   4  -4  10          8.04          7.65         3.03 o
  -7  -3  10         36.53         46.00        17.25 o
  -6  -3  10          0.04          2.01         2.72 o
  -5  -3  10        177.73        257.68        66.61 o
  -4  -3  10         33.46         36.90        11.75 o
  -3  -3  10         40.85         39.85         6.67 o
  -2  -3  10         44.58         51.76        11.33 o
  -1  -3  10          7.05          8.13         1.77 o
   0  -3  10        138.52        210.17        37.36 o
   1  -3  10         63.02         56.08        10.35 o
   2  -3  10          4.35          4.33         1.58 o
   3  -3  10         11.38         11.45         2.86 o
   4  -3  10         10.08          6.98         6.11 o
  -7  -2  10          0.77          4.21         3.95 o
  -6  -2  10          2.62          7.03         4.36 o
  -5  -2  10          2.79          1.48         2.54 o
  -4  -2  10          4.70          3.51         4.25 o
  -3  -2  10         34.23         37.31         8.65 o
  -2  -2  10         97.68        105.44        19.23 o
  -1  -2  10         28.38         40.54         6.28 o
   0  -2  10         10.18         16.01         3.30 o
   1  -2  10         39.16         39.48         7.21 o
   2  -2  10         74.02         67.47         8.37 o
   3  -2  10         66.10         81.21        34.22 o
   4  -2  10          0.00          1.17         4.43 o
  -7  -1  10         17.67         18.92         6.04 o
  -6  -1  10          7.70         16.18         7.24 o
  -5  -1  10          7.57          9.92         5.53 o
  -4  -1  10          0.11         -0.75         2.91 o
  -3  -1  10         19.56         23.32         5.86 o
  -2  -1  10        477.00        562.87       102.77 o
  -1  -1  10        354.22        441.40        79.78 o
   0  -1  10        126.48        211.97        38.69 o
   1  -1  10         23.19         20.14         3.02 o
   2  -1  10         12.90          9.31         3.92 o
   3  -1  10         44.55         23.34        17.76 o
  -7   0  10          8.40          8.78         5.40 o
  -6   0  10         16.38         17.33         6.03 o
  -5   0  10         15.77         16.97         7.23 o
  -4   0  10         60.16         62.40        23.19 o
  -3   0  10          8.24          6.64         2.20 o
  -2   0  10         75.29         91.05        16.73 o
  -1   0  10         79.29         99.58        17.39 o
   0   0  10          9.08         17.35         3.95 o
   1   0  10         27.14         29.98         6.48 o
   2   0  10          0.01          0.55         1.29 o
   3   0  10          7.25          7.03         4.61 o
  -6   1  10          0.01          1.04         4.03 o
  -5   1  10          0.27          1.68         3.09 o
  -4   1  10          7.93          6.97         3.93 o
  -3   1  10         81.05         78.66        15.07 o
  -2   1  10         55.15         49.02         9.30 o
  -1   1  10         80.22         88.17        15.73 o
   0   1  10          0.10          1.28         2.14 o
   1   1  10         22.10         21.52         5.23 o
   2   1  10         26.38         30.32         6.36 o
  -4   2  10         11.50          2.24         2.44 o
  -3   2  10          7.42          4.00         2.28 o
  -2   2  10         16.44          8.36         3.80 o
  -1   2  10         33.60         15.50         8.22 o
   0   2  10         17.72         15.78        16.85 o
   1   2  10        150.78        152.23        98.08 o
  -1   3  10          3.37          1.62         3.60 o
   0 -12  11         15.18         20.48         7.62 o
  -2 -11  11          2.66          2.20         1.48 o
  -1 -11  11         15.42         14.06         3.32 o
   0 -11  11         19.32         22.14         4.78 o
   1 -11  11          8.54         11.66         2.66 o
   2 -11  11          1.47          2.25         1.70 o
  -4 -10  11          7.03          2.59         2.91 o
  -3 -10  11         25.17         24.24         5.96 o
  -2 -10  11        298.62        315.96        50.55 o
  -1 -10  11         77.59         76.38        12.81 o
   0 -10  11         17.10         27.43         4.58 o
   1 -10  11         34.07         40.63         7.15 o
   2 -10  11          0.00          1.57         1.61 o
   3 -10  11         62.02         73.46        12.14 o
  -5  -9  11          1.29          4.04         4.04 o
  -4  -9  11         27.79         17.34         5.09 o
  -3  -9  11          1.14          1.02         2.22 o
  -2  -9  11          3.93          3.17         2.35 o
  -1  -9  11         60.56         81.71        14.81 o
   0  -9  11         12.14         14.76         3.30 o
   1  -9  11          1.56          1.48         1.42 o
   2  -9  11         84.23         99.11        15.72 o
   3  -9  11         10.07          6.11         2.17 o
  -5  -8  11         25.56         30.16        11.85 o
  -4  -8  11         23.17         21.85         5.06 o
  -3  -8  11         19.15         19.66         4.45 o
  -2  -8  11          8.26          6.67         3.00 o
  -1  -8  11         32.79         37.66         6.01 o
   0  -8  11         25.01         53.97         8.04 o
   1  -8  11         45.97         53.89         8.87 o
   2  -8  11          7.85          9.02         2.40 o
   3  -8  11         12.76         14.61         2.83 o
  -6  -7  11          0.31          0.32         1.94 o
  -5  -7  11         26.72         25.10         9.69 o
  -4  -7  11          2.57          2.53         1.75 o
  -3  -7  11        106.34        111.14        24.85 o
  -2  -7  11        111.24        139.84        28.01 o
  -1  -7  11        144.28        192.58        26.23 o
   0  -7  11          0.49         -0.33         1.57 o
   1  -7  11          2.29          1.48         1.22 o
   2  -7  11        149.17        162.50        26.27 o
   3  -7  11          9.31         10.65         2.42 o
  -6  -6  11         12.29          9.50         4.50 o
  -5  -6  11          9.20         13.14         5.57 o
  -4  -6  11         25.23         27.99         7.08 o
  -3  -6  11         41.53         36.48        19.08 o
  -2  -6  11          0.81         -0.06         2.01 o
  -1  -6  11          0.14          0.29         1.35 o
   0  -6  11         46.03         77.33        14.06 o
   1  -6  11         13.73         22.60         4.62 o
   2  -6  11         49.12         61.20        11.45 o
   3  -6  11         41.69         41.99         6.60 o
  -6  -5  11          0.11          1.76         2.18 o
  -5  -5  11          0.88         -0.48         2.53 o
  -4  -5  11        189.35        243.71        89.57 o
  -3  -5  11         60.50         63.53        14.65 o
  -2  -5  11        163.65        191.42        34.08 o
  -1  -5  11         21.52         28.55         5.73 o
   0  -5  11         52.55         68.84        12.10 o
   1  -5  11          8.36          8.49         2.37 o
   2  -5  11          4.50          4.07         1.73 o
   3  -5  11         13.04         13.36         4.08 o
  -6  -4  11         16.60         15.39         4.75 o
  -5  -4  11         49.22         73.91        27.38 o
  -4  -4  11         14.57         14.27         4.63 o
  -3  -4  11         44.85         46.71        11.04 o
  -2  -4  11          2.29          3.40         1.41 o
  -1  -4  11          3.73          3.52         1.69 o
   0  -4  11          0.03          1.39         1.43 o
   1  -4  11         38.20         50.36         9.43 o
   2  -4  11          3.06          2.42         1.47 o
   3  -4  11          3.91          3.29         5.32 o
  -6  -3  11          0.05          1.04         3.39 o
  -5  -3  11          8.17         11.68         5.03 o
  -4  -3  11          0.10          0.08         2.16 o
  -3  -3  11        126.34        130.04        24.06 o
  -2  -3  11         27.88         28.10         5.84 o
  -1  -3  11        280.44        357.52        52.86 o
   0  -3  11          1.05          2.94         1.80 o
   1  -3  11        138.31        182.97        33.13 o
   2  -3  11          9.09          5.01         3.10 o
   3  -3  11         35.65         26.60        19.75 o
  -6  -2  11          0.74          0.13         4.53 o
  -5  -2  11         28.08         36.68        14.02 o
  -4  -2  11         77.62         47.61        41.83 o
  -3  -2  11          2.86          2.07         2.61 o
  -2  -2  11          3.38          2.01         2.03 o
  -1  -2  11        227.33        277.67        50.75 o
   0  -2  11         47.90         90.16        16.24 o
   1  -2  11         13.23          7.86         4.49 o
   2  -2  11         66.65         58.87        37.67 o
   3  -2  11         33.37         20.74         7.25 o
  -6  -1  11          8.11         10.98         5.70 o
  -5  -1  11          6.30          2.51         3.37 o
  -4  -1  11         12.10         14.10         5.99 o
  -3  -1  11          2.43          2.05         1.73 o
  -2  -1  11         61.16         60.19        18.30 o
  -1  -1  11          0.11          0.79         2.01 o
   0  -1  11        107.90        133.52        42.23 o
   1  -1  11         54.15         48.04        33.95 o
   2  -1  11          0.28         -0.49         4.44 o
  -5   0  11          8.38          3.75         3.44 o
  -4   0  11         25.28         19.57         8.01 o
  -3   0  11         24.91         17.13         7.69 o
  -2   0  11         25.07         17.85         8.55 o
  -1   0  11         12.23          6.10         4.24 o
   0   0  11         15.10         17.66         7.31 o
   1   0  11          6.39         12.57         6.36 o
  -3   1  11         10.51          1.95         2.48 o
  -2   1  11          0.79         -0.51         2.73 o
  -1   1  11          3.52          6.86         6.55 o
   0   1  11         12.75         20.07         7.78 o
  -1 -11  12          0.40          0.21         1.55 o
   0 -11  12          1.83          0.63         1.80 o
  -3 -10  12         23.29         15.01         4.56 o
  -2 -10  12          5.70          3.79         1.77 o
  -1 -10  12          6.53          6.53         2.05 o
   0 -10  12          9.70         14.73         3.76 o
   1 -10  12         25.97         26.63         4.95 o
  -4  -9  12         75.74         54.54        20.36 o
  -3  -9  12         71.97         56.61        12.75 o
  -2  -9  12          4.65          4.40         2.01 o
  -1  -9  12          1.68          3.26         1.62 o
   0  -9  12          0.00          1.46         1.48 o
   1  -9  12          3.30          2.17         1.52 o
   2  -9  12          0.01          0.26         1.33 o
  -5  -8  12          9.83          9.08         3.88 o
  -4  -8  12         76.22         72.11        26.74 o
  -3  -8  12          4.67          3.99         2.50 o
  -2  -8  12          0.15          0.89         1.41 o
  -1  -8  12         44.12         43.60         7.38 o
   0  -8  12          3.68          3.00         1.91 o
   1  -8  12         17.18         14.98         3.05 o
   2  -8  12          0.17          0.89         1.52 o
  -5  -7  12         61.93         82.33        30.60 o
  -4  -7  12         33.47         32.38        12.31 o
  -3  -7  12         40.84         42.46        10.20 o
  -2  -7  12          0.30         -0.06         1.26 o
  -1  -7  12         79.03         92.97        15.55 o
   0  -7  12          6.49          9.91         2.29 o
   1  -7  12          2.28          3.74         1.62 o
   2  -7  12          0.99          0.97         1.49 o
  -5  -6  12          1.08          1.31         2.88 o
  -4  -6  12          4.16          3.32         2.91 o
  -3  -6  12         22.85         17.96        11.63 o
  -2  -6  12         67.08         65.12        12.56 o
  -1  -6  12         28.63         29.51         6.43 o
   0  -6  12         13.64         18.87         4.38 o
   1  -6  12          0.23          0.77         1.19 o
   2  -6  12          0.03          0.26         1.52 o
  -6  -5  12          6.86          7.33         4.97 o
  -5  -5  12         29.69         31.21        11.84 o
  -4  -5  12          7.18          5.66         3.40 o
  -3  -5  12         53.01         59.21        11.56 o
  -2  -5  12          0.49          0.73         1.28 o
  -1  -5  12         10.72         15.07         3.76 o
   0  -5  12          0.43          0.09         1.43 o
   1  -5  12         16.28         16.40         3.81 o
   2  -5  12          0.57          0.88         1.36 o
  -6  -4  12          0.50          1.91         2.87 o
  -5  -4  12          6.69          6.74         4.13 o
  -4  -4  12          0.13          0.45         2.01 o
  -3  -4  12         44.75         41.21        10.53 o
  -2  -4  12        159.55        161.89        32.14 o
  -1  -4  12          4.39          7.80         2.09 o
   0  -4  12          0.63          2.42         2.12 o
   1  -4  12          0.04         -0.05         2.03 o
   2  -4  12         28.70         13.82         6.51 o
  -5  -3  12          1.00          0.17         2.87 o
  -4  -3  12          8.64          5.54         3.51 o
  -3  -3  12          4.34          3.38         1.78 o
  -2  -3  12          2.68          1.43         2.08 o
  -1  -3  12         53.87         49.96        19.96 o
   0  -3  12         32.78         42.74        15.74 o
   1  -3  12          0.53         -0.18         1.94 o
  -5  -2  12          8.79          6.48         3.11 o
  -4  -2  12         91.34         91.61        33.91 o
  -3  -2  12        111.63         82.92        38.54 o
  -2  -2  12         13.42          9.38         5.05 o
  -1  -2  12          1.09          1.53         2.29 o
   0  -2  12          0.46          1.51         2.25 o
   1  -2  12          1.20         -1.35         5.54 o
  -4  -1  12        122.68         65.31        51.65 o
  -3  -1  12        145.33         88.14        68.95 o
  -2  -1  12          0.18          0.10         2.11 o
  -1  -1  12          3.83          5.78         4.15 o
   0  -1  12          2.31          1.40         5.94 o
  -2  -9  13          0.93          0.96         1.39 o
  -1  -9  13         10.72          7.98         2.84 o
   0  -9  13          0.97          1.65         2.00 o
  -3  -8  13         65.96         49.69         9.22 o
  -2  -8  13          0.38          0.69         1.26 o
  -1  -8  13          0.58          2.06         1.58 o
   0  -8  13         73.04         81.41        12.43 o
   1  -8  13          7.86         10.65         5.59 o
  -4  -7  13          4.12          3.60         2.80 o
  -3  -7  13          2.97          2.55         1.53 o
  -2  -7  13         69.54         53.22        11.31 o
  -1  -7  13         37.35         37.32         7.72 o
   0  -7  13          0.00         -0.16         1.39 o
   1  -7  13         15.45          9.28         2.36 o
  -4  -6  13         41.04         28.62         7.88 o
  -3  -6  13          0.15         -0.05         1.31 o
  -2  -6  13          2.26          1.76         1.89 o
  -1  -6  13         10.50          9.63         2.41 o
   0  -6  13         16.33         13.61         3.15 o
   1  -6  13          0.00         -0.34         1.33 o
  -4  -5  13         23.20         19.91         8.02 o
  -3  -5  13          3.17          3.43         1.98 o
  -2  -5  13          1.99          0.83         2.12 o
  -1  -5  13         13.01         11.48         4.02 o
   0  -5  13          3.32          3.25         2.31 o
  -4  -4  13          2.45          1.05         2.91 o
  -3  -4  13          5.06          2.50         1.82 o
  -2  -4  13          4.55          2.90         2.51 o
  -1  -4  13         17.10          8.77         5.09 o
   0  -4  13         10.16          5.58         4.69 o
  -3  -3  13        168.34         90.98        81.64 o
  -2  -3  13         18.54          5.20         7.11 o
  -1  -3  13         44.13         21.51        18.23 o
                                                
