# Supplementary material for: Crystal structures of (5RS)-(Z)-4-[5-(furan-2-yl)-3-phenyl-4,5-di­hydro-1H-pyrazol-1-yl]-4-oxobut-2-enoic acid and (5RS)-(Z)-4-[5-(furan-2-yl)-3-(thio­phen-2-yl)-4,5-di­hydro-1H-pyrazol-1-yl]-4-oxobut-2-enoic acid
Source: Acta Crystallogr E Crystallogr Commun. 2016 Oct 11;72(Pt 11):1557–61. doi: 10.1107/S2056989016013992 (PMC5095832; doi:10.1107/S2056989016013992)
Supplement: Supplementary file 3 [file e-72-01557-IIsup3.hkl]

#
# h,k,l, Fc-squared, Fo-squared, sigma(Fo-squared), status flag
#
data_II
_shelx_title ' FZ3 in P2(1)/n'
_shelx_refln_list_code          4
_shelx_F_calc_maximum      344.39
_exptl_crystal_F_000       656.00
_reflns_d_resolution_high  0.7793

loop_
 _space_group_symop_operation_xyz
 'x, y, z'
 '-x+1/2, y+1/2, -z+1/2'
 '-x, -y, -z'
 'x-1/2, -y-1/2, z-1/2'

_cell_length_a     9.6702
_cell_length_b    13.1501
_cell_length_c    11.2403
_cell_angle_alpha  90.000
_cell_angle_beta   98.290
_cell_angle_gamma  90.000

_shelx_F_squared_multiplier     1.000

loop_
 _refln_index_h
 _refln_index_k
 _refln_index_l
 _refln_F_squared_calc
 _refln_F_squared_meas
 _refln_F_squared_sigma
 _refln_observed_status
   2   0   0      16121.33      14368.60      1369.39 o
   4   0   0       3031.02       3503.13       186.19 o
   6   0   0        115.31        139.10         7.91 o
   8   0   0        281.01        268.79        15.14 o
  10   0   0        264.88        294.52        21.39 o
  12   0   0        128.07        159.57        32.13 o
   1   1   0        221.27        161.81         6.84 o
   2   1   0       1619.36       1655.75        56.02 o
   3   1   0       2213.89       2001.08        71.53 o
   4   1   0        124.24        103.43         4.13 o
   5   1   0       1378.38       1389.24        45.89 o
   6   1   0         73.36         58.99         2.49 o
   7   1   0        203.91        204.41         8.07 o
   8   1   0        121.58        109.85         4.77 o
   9   1   0        496.06        513.98        26.71 o
  10   1   0        337.20        340.70        20.49 o
  11   1   0       1052.28        993.75        82.57 o
  12   1   0         13.87         19.07         3.08 o
   0   2   0        375.52        279.18        16.32 o
   1   2   0       1081.56        984.89        34.40 o
   2   2   0       4587.35       4414.39       138.03 o
   3   2   0        109.53         98.82         3.84 o
   4   2   0       1925.90       2064.21        88.11 o
   5   2   0        576.31        591.16        23.00 o
   6   2   0        341.06        298.17        12.06 o
   7   2   0       1322.47       1306.64        54.35 o
   8   2   0        611.56        587.04        22.72 o
   9   2   0         32.02         31.42         2.26 o
  10   2   0        217.59        213.44        10.66 o
  11   2   0        201.79        172.51        14.85 o
  12   2   0         13.35         11.02         2.62 o
   1   3   0       5952.69       5348.29       246.24 o
   2   3   0       1139.58       1031.79        36.27 o
   3   3   0       2098.73       2002.85        68.51 o
   4   3   0       1568.97       1605.65        51.68 o
   5   3   0        404.17        480.01        17.45 o
   6   3   0         10.94          7.85         0.75 o
   7   3   0       2729.12       2910.89       102.97 o
   8   3   0          2.26          3.86         0.86 o
   9   3   0          4.09          2.88         0.97 o
  10   3   0        178.38        172.68         9.55 o
  11   3   0        396.50        390.43        31.56 o
  12   3   0         95.88         88.28        11.98 o
   0   4   0       2115.37       2332.74       167.01 o
   1   4   0        279.67        214.89         7.81 o
   2   4   0       3096.16       2952.46       104.48 o
   3   4   0       4263.77       4419.57       162.89 o
   4   4   0        205.85        230.69         7.99 o
   5   4   0        181.60        157.24         6.11 o
   6   4   0       1453.54       1453.62        54.71 o
   7   4   0         63.94         53.56         2.75 o
   8   4   0        277.73        266.02        16.70 o
   9   4   0        764.26        740.23        34.56 o
  10   4   0        239.30        215.94        10.65 o
  11   4   0        117.46        111.44         9.83 o
   1   5   0       2634.60       2659.81        95.36 o
   2   5   0         36.39         16.01         1.00 o
   3   5   0        137.15        173.93         6.34 o
   4   5   0        397.74        366.30        13.06 o
   5   5   0        706.74        676.22        23.19 o
   6   5   0       1401.71       1399.77        45.03 o
   7   5   0        276.10        267.87        10.96 o
   8   5   0        100.47        109.18         6.79 o
   9   5   0         18.44         19.07         1.90 o
  10   5   0        658.47        662.48        32.02 o
  11   5   0          7.38          3.86         1.85 o
   0   6   0       4148.95       4210.90       222.49 o
   1   6   0         93.16         98.49         4.33 o
   2   6   0          6.13          5.81         1.36 o
   3   6   0       2653.69       2869.01        97.86 o
   4   6   0         25.00         29.87         1.54 o
   5   6   0        286.91        277.22        10.59 o
   6   6   0        164.60        176.92         6.55 o
   7   6   0        248.09        250.93        10.51 o
   8   6   0        437.11        470.09        24.37 o
   9   6   0        552.41        568.02        29.60 o
  10   6   0          0.10          0.14         1.29 o
  11   6   0        106.96         93.79        19.53 o
   1   7   0        410.14        435.05        16.72 o
   2   7   0        675.06        616.23        23.90 o
   3   7   0          4.46          2.22         0.48 o
   4   7   0        218.75        192.02         7.45 o
   5   7   0          3.08          3.74         0.62 o
   6   7   0       2519.20       2500.93        75.35 o
   7   7   0          0.09          1.48         0.87 o
   8   7   0          0.09          0.96         1.07 o
   9   7   0          4.56          2.94         1.26 o
  10   7   0        570.07        494.49        33.28 o
  11   7   0         15.51         10.92         4.40 o
   0   8   0        128.89        136.18         7.88 o
   1   8   0       2820.61       2944.40       110.20 o
   2   8   0        732.66        781.91        29.11 o
   3   8   0        473.67        502.73        19.43 o
   4   8   0        115.33        110.54         4.80 o
   5   8   0        109.19         93.28         3.88 o
   6   8   0        335.86        339.05        15.79 o
   7   8   0       1931.40       2069.22       119.21 o
   8   8   0         85.84         86.94         5.30 o
   9   8   0          4.59          5.47         2.07 o
  10   8   0          5.10          2.51         2.06 o
   1   9   0          0.10          3.63         1.00 o
   2   9   0        905.73        882.87        40.82 o
   3   9   0         94.78         79.20         3.26 o
   4   9   0        988.81        931.83        31.65 o
   5   9   0       1298.86       1258.15        48.57 o
   6   9   0         20.39         28.32         2.24 o
   7   9   0       1497.01       1590.22        79.34 o
   8   9   0        166.48        170.71        12.60 o
   9   9   0         10.32          3.75         1.47 o
  10   9   0         30.81         29.62         7.25 o
   0  10   0         60.71         68.57         5.29 o
   1  10   0        847.76        789.73        26.97 o
   2  10   0         50.14         50.03         2.49 o
   3  10   0        332.06        315.08        13.43 o
   4  10   0        928.83        941.81        37.38 o
   5  10   0        555.50        504.89        27.07 o
   6  10   0         20.70         23.07         2.08 o
   7  10   0          0.27          1.91         1.30 o
   8  10   0         19.89          9.56         4.91 o
   1  11   0         44.24         43.66         2.93 o
   2  11   0        628.30        607.53        25.93 o
   3  11   0       1504.45       1503.23        78.10 o
   4  11   0        409.05        368.98        18.83 o
   5  11   0        340.90        341.83        19.55 o
   6  11   0          2.22          1.95         1.22 o
   7  11   0         93.50        111.17         6.78 o
   8  11   0          2.01          0.93         1.69 o
   0  12   0        908.27        760.96        61.26 o
   1  12   0        413.30        419.72        27.81 o
   2  12   0       1074.45       1013.21        51.45 o
   3  12   0        140.61        178.73        12.30 o
   4  12   0        131.80        125.58        12.28 o
   5  12   0         14.04         11.69         1.58 o
   6  12   0        112.07        105.05        13.31 o
   7  12   0         51.88         38.47        12.33 o
   1  13   0        204.88        203.06        22.96 o
   2  13   0          0.11          0.51         1.00 o
   3  13   0        450.87        460.78        31.33 o
   4  13   0         92.98         85.12         5.33 o
   5  13   0        181.34        214.58        29.28 o
   6  13   0        148.06        147.15        16.89 o
   0  14   0        127.69        141.18        12.93 o
   1  14   0          1.90          6.17         1.59 o
   2  14   0         95.69        121.25         8.12 o
   3  14   0         48.39         49.55         4.68 o
   4  14   0          5.18          2.14         1.67 o
   5  14   0        238.82        238.26        32.06 o
   6  14   0         30.74         23.22         2.93 o
   1  15   0          0.06          1.14         1.28 o
   2  15   0          7.09          7.01         1.68 o
   3  15   0         35.20         39.73         3.76 o
   4  15   0        197.25        180.40        12.98 o
   5  15   0       1029.51        964.00        72.97 o
   0  16   0        537.45        476.82        37.49 o
   1  16   0        109.74        119.10        10.57 o
   2  16   0        133.74        128.47         9.34 o
   3  16   0         36.59         37.49         4.39 o
 -11   0   1        309.77        284.64        24.86 o
  -9   0   1        584.30        640.91        50.88 o
  -7   0   1       2020.33       1951.87        92.16 o
  -5   0   1        409.13        375.81        18.95 o
  -3   0   1        591.42        504.28        35.47 o
  -1   0   1        852.49        958.04        52.85 o
   1   0   1        552.59        582.43        48.23 o
   3   0   1       3546.75       3418.29       178.36 o
   5   0   1       1392.37       1317.85        65.23 o
   7   0   1        141.54        149.27         8.42 o
   9   0   1       3444.06       4013.22       392.68 o
  11   0   1         53.22         49.42        10.88 o
 -12   1   1         47.13         48.59         5.80 o
 -11   1   1        288.99        232.55        14.42 o
 -10   1   1        629.58        650.84        32.19 o
  -9   1   1       1094.62       1181.33        53.40 o
  -8   1   1        211.73        205.13         7.99 o
  -7   1   1        289.29        296.43        11.47 o
  -6   1   1          6.85         13.18         0.89 o
  -5   1   1         27.20         22.71         1.19 o
  -4   1   1        176.66        222.12         8.13 o
  -3   1   1        184.52        214.47         8.29 o
  -2   1   1       7063.49       5757.95       271.35 o
  -1   1   1       4052.56       3480.52       113.00 o
   1   1   1       4907.65       4458.18       180.83 o
   2   1   1      12385.18      11175.55       620.11 o
   3   1   1        132.97        137.81         5.82 o
   4   1   1        147.86        132.19         5.67 o
   5   1   1       1934.87       2184.58        90.41 o
   6   1   1       4290.58       4557.50       175.63 o
   7   1   1        153.95        190.06         7.90 o
   8   1   1        333.50        317.58        17.20 o
   9   1   1        195.66        207.61        12.74 o
  10   1   1         96.81         96.98         7.94 o
  11   1   1         53.08         54.92         5.77 o
  12   1   1         25.43         27.57         3.70 o
 -12   2   1         59.87         52.49         5.56 o
 -11   2   1        220.46        193.83        12.21 o
 -10   2   1        252.47        242.09        12.57 o
  -9   2   1        286.57        264.29        14.02 o
  -8   2   1        603.37        604.63        21.85 o
  -7   2   1        348.45        321.23        12.92 o
  -6   2   1         13.33          6.51         0.71 o
  -5   2   1       4901.24       5353.65       191.67 o
  -4   2   1         83.78         82.52         3.56 o
  -3   2   1          2.11          1.16         0.82 o
  -2   2   1       2854.96       2856.76        87.39 o
  -1   2   1       4550.70       4397.35       326.78 o
   0   2   1       2145.57       2034.61        69.66 o
   1   2   1        312.03        286.97        10.02 o
   2   2   1       1379.68       1440.59        57.76 o
   3   2   1        632.76        472.83        16.89 o
   4   2   1        229.10        222.60         8.93 o
   5   2   1       1425.07       1553.31        64.54 o
   6   2   1        633.65        703.39        27.15 o
   7   2   1         64.39         71.12         3.66 o
   8   2   1         58.19         61.16         3.18 o
   9   2   1          1.90          4.73         1.07 o
  10   2   1         39.67         44.62         4.13 o
  11   2   1        206.51        227.07        19.23 o
  12   2   1         89.45         88.63        11.81 o
 -12   3   1        114.86         90.56        25.81 o
 -11   3   1        532.76        481.48        21.16 o
 -10   3   1        187.27        175.29         8.13 o
  -9   3   1          5.60          5.79         1.08 o
  -8   3   1       1483.04       1370.33        62.31 o
  -7   3   1        896.91        919.79        35.13 o
  -6   3   1        393.70        390.67        14.66 o
  -5   3   1       1270.15       1415.47        52.18 o
  -4   3   1         86.75         67.33         2.74 o
  -3   3   1        341.52        355.01        12.73 o
  -2   3   1        394.51        416.59        17.79 o
  -1   3   1        162.99        223.99         8.21 o
   0   3   1      11776.78      10841.10       804.67 o
   1   3   1        379.13        417.08        14.76 o
   2   3   1       2147.94       2307.70        88.27 o
   3   3   1        807.50        769.72        30.37 o
   4   3   1          2.44          2.34         0.44 o
   5   3   1        499.87        461.56        19.23 o
   6   3   1        701.37        705.41        29.30 o
   7   3   1        466.73        495.23        20.62 o
   8   3   1       2154.36       2143.22        89.11 o
   9   3   1       1807.37       1906.86        99.43 o
  10   3   1          2.42          1.84         1.14 o
  11   3   1          0.27          2.53         1.66 o
 -12   4   1        138.96        103.57        13.41 o
 -11   4   1          3.10         11.54         3.73 o
 -10   4   1        129.45        116.70         5.64 o
  -9   4   1        260.36        271.11        15.97 o
  -8   4   1        223.73        235.49        13.64 o
  -7   4   1          1.50          3.09         0.90 o
  -6   4   1         45.46         34.27         1.81 o
  -5   4   1       1841.03       1805.48        66.92 o
  -3   4   1        884.52        811.59        34.79 o
  -2   4   1       2662.60       2683.80       100.73 o
  -1   4   1        428.25        415.09        16.84 o
   0   4   1        755.20        586.21        23.28 o
   1   4   1        653.53        618.68        24.91 o
   2   4   1       2033.19       2139.92        77.05 o
   3   4   1        342.52        286.91        11.11 o
   4   4   1        281.36        290.16        11.46 o
   5   4   1         10.45         23.00         1.25 o
   6   4   1         15.35         38.66         1.87 o
   7   4   1         92.07         90.87         4.15 o
   8   4   1          5.04          3.49         0.86 o
   9   4   1         23.17         31.81         2.41 o
  10   4   1          0.89          1.57         1.15 o
  11   4   1        202.57        219.47        18.85 o
 -11   5   1        245.43        202.98        17.01 o
 -10   5   1        205.71        206.19        10.57 o
  -9   5   1        152.01        134.80         7.59 o
  -8   5   1          4.20          6.50         1.28 o
  -7   5   1        825.23        780.81        30.64 o
  -6   5   1        263.27        286.12        10.94 o
  -5   5   1         82.83         94.46         4.03 o
  -4   5   1        103.49        115.45         4.61 o
  -3   5   1       1341.50       1380.79        50.98 o
  -2   5   1       3836.59       4273.91       152.20 o
  -1   5   1       7352.68       7571.54       389.97 o
   0   5   1        482.23        539.60        21.28 o
   1   5   1       1021.33        984.23        35.66 o
   2   5   1          4.04          9.93         0.67 o
   3   5   1       2102.95       2165.62        77.42 o
   4   5   1        475.12        507.71        17.68 o
   5   5   1       1928.10       2071.84        73.90 o
   6   5   1         62.82         56.66         2.76 o
   7   5   1        703.01        650.89        25.83 o
   8   5   1         55.50         65.07         4.40 o
   9   5   1        425.96        446.63        26.12 o
  10   5   1        582.04        620.90        59.93 o
  11   5   1         83.86         67.40        18.68 o
 -11   6   1          0.34          1.16         1.94 o
 -10   6   1         28.18         21.46         5.50 o
  -9   6   1         85.73        101.54         6.13 o
  -8   6   1         55.17         45.49         3.30 o
  -7   6   1        523.45        508.32        22.83 o
  -6   6   1        306.24        280.20        11.04 o
  -5   6   1          1.16          2.46         0.85 o
  -4   6   1       4944.83       4979.50       195.31 o
  -3   6   1        495.08        541.85        20.22 o
  -2   6   1         15.80         34.08         1.71 o
  -1   6   1         70.68         61.16         3.00 o
   0   6   1       7039.70       8578.80       412.43 o
   1   6   1        952.50        937.65        34.31 o
   2   6   1        245.38        328.44        12.25 o
   3   6   1         70.78         77.45         3.25 o
   4   6   1        381.35        362.96        14.32 o
   5   6   1         21.50         25.55         1.39 o
   6   6   1         81.84         89.67         3.62 o
   7   6   1        217.67        206.24         9.97 o
   8   6   1        117.49        118.56         6.35 o
   9   6   1         20.56         19.22         1.93 o
  10   6   1        238.42        210.17        13.53 o
  11   6   1         49.21         54.13         8.13 o
 -11   7   1         56.48         50.73         7.76 o
 -10   7   1        123.93        102.06        17.86 o
  -9   7   1        617.35        597.56        50.77 o
  -8   7   1        741.48        772.96        38.58 o
  -7   7   1        121.62        112.51         6.46 o
  -6   7   1        386.75        351.07        14.48 o
  -5   7   1        187.03        180.95         6.97 o
  -4   7   1        297.37        294.48        11.15 o
  -3   7   1         95.99         65.29         2.88 o
  -2   7   1       2315.19       2496.90        91.25 o
  -1   7   1       1916.15       1898.61        69.77 o
   0   7   1          4.87          7.90         0.72 o
   1   7   1        943.78        987.66        33.53 o
   2   7   1        374.83        386.14        13.60 o
   3   7   1          0.44          0.79         0.57 o
   4   7   1        127.27        151.12         6.29 o
   5   7   1       2294.46       2347.18        76.00 o
   6   7   1         64.06         62.38         2.70 o
   7   7   1        112.05        117.45         7.34 o
   8   7   1        205.50        208.20        12.45 o
   9   7   1        282.82        254.77        26.08 o
  10   7   1         38.45         28.12         6.38 o
 -10   8   1        231.69        202.48        17.42 o
  -9   8   1        110.80        105.99         5.87 o
  -8   8   1        175.36        168.96         9.34 o
  -7   8   1          4.47          8.79         1.32 o
  -6   8   1        264.43        256.64        12.93 o
  -5   8   1          4.66          4.60         0.82 o
  -4   8   1       2997.15       3013.31       107.31 o
  -3   8   1         16.33         17.74         1.07 o
  -2   8   1        677.62        623.59        25.56 o
  -1   8   1        130.32        157.77         7.07 o
   0   8   1        440.02        419.37        16.88 o
   1   8   1        190.26        195.34         7.44 o
   2   8   1       2263.31       2196.11        81.13 o
   3   8   1        587.84        607.92        21.54 o
   4   8   1          0.56          3.34         0.63 o
   5   8   1        161.16        171.63         7.31 o
   6   8   1       1608.15       1609.97        75.18 o
   7   8   1          0.41          1.21         1.03 o
   8   8   1        383.84        360.02        21.20 o
   9   8   1         26.29         18.80         4.81 o
 -10   9   1        140.52         99.50        66.65 o
  -9   9   1        487.59        451.42        25.71 o
  -8   9   1         83.93         75.89         5.40 o
  -7   9   1          9.60         15.44         1.67 o
  -6   9   1        406.71        415.72        22.52 o
  -5   9   1        715.52        683.60        33.51 o
  -4   9   1         79.78         79.30         3.55 o
  -3   9   1       1854.54       1833.77        68.96 o
  -2   9   1        866.98        870.56        37.92 o
  -1   9   1          2.47          1.06         0.59 o
   0   9   1        127.86        157.97         7.78 o
   1   9   1        903.51        781.24        33.86 o
   2   9   1        105.47        104.87         4.69 o
   3   9   1        266.36        276.49        10.93 o
   4   9   1          4.26          4.01         0.77 o
   5   9   1        871.62        894.00        45.23 o
   6   9   1         97.23        100.57         6.29 o
   7   9   1       1731.65       1796.61       102.40 o
   8   9   1         88.54         95.73         8.06 o
   9   9   1         11.50          5.04         3.17 o
  -9  10   1         14.38          8.45         4.91 o
  -8  10   1        164.60        157.62        11.66 o
  -7  10   1        365.43        396.26        17.78 o
  -6  10   1       2561.09       2574.04       155.87 o
  -5  10   1         96.36         87.46         5.32 o
  -4  10   1        524.93        495.63        21.46 o
  -3  10   1       1058.92        978.50        44.33 o
  -2  10   1          0.49          3.25         0.82 o
  -1  10   1       1188.63       1055.45        43.98 o
   0  10   1       1058.31       1068.85        44.21 o
   1  10   1         58.04         59.22         2.79 o
   2  10   1       1742.47       1658.01        57.72 o
   3  10   1       1622.34       1606.03        63.90 o
   4  10   1       1166.63       1148.25        53.49 o
   5  10   1         59.60         60.74         4.10 o
   6  10   1        113.03        113.54         7.06 o
   7  10   1         12.25          9.72         1.49 o
   8  10   1          0.64          0.17         1.43 o
   9  10   1          6.78          2.21         2.93 o
  -7  11   1        148.23        154.52        13.67 o
  -6  11   1         46.36         53.19         4.83 o
  -5  11   1        400.14        428.27        35.06 o
  -4  11   1        940.57        970.79        53.52 o
  -3  11   1          6.52          5.97         1.14 o
  -2  11   1         72.10         66.09         4.64 o
  -1  11   1       1060.77       1078.04        54.85 o
   0  11   1          0.30          1.84         1.00 o
   1  11   1        737.58        722.15        36.15 o
   2  11   1          0.21          0.81         0.73 o
   3  11   1         21.53         22.86         1.67 o
   4  11   1        121.95        125.59         7.00 o
   5  11   1          8.37         14.71         1.86 o
   6  11   1         25.95         32.44         2.70 o
   7  11   1        920.69        818.32        38.21 o
   8  11   1          1.40         -0.22         1.71 o
  -7  12   1         57.14         65.26         4.16 o
  -6  12   1         20.32         20.30         6.34 o
  -5  12   1         53.68         67.59         5.32 o
  -4  12   1        319.06        321.39        16.78 o
  -3  12   1         23.11         35.09         2.85 o
  -2  12   1        218.15        240.77        13.67 o
  -1  12   1        982.90        887.00        54.27 o
   0  12   1        180.76        160.44        10.96 o
   1  12   1        271.85        260.03        13.81 o
   2  12   1        517.59        483.21        31.02 o
   3  12   1        376.45        358.56        18.64 o
   4  12   1        559.52        531.81        29.56 o
   5  12   1        441.90        430.13        20.88 o
   6  12   1         16.54         11.83         1.86 o
   7  12   1         41.83         17.37         7.61 o
  -7  13   1         54.48         50.23         4.62 o
  -6  13   1          3.42          6.48         1.70 o
  -5  13   1        495.27        488.33        22.37 o
  -4  13   1         28.60         23.65         2.43 o
  -3  13   1          9.19          8.79         1.60 o
  -2  13   1          0.74          1.67         1.34 o
  -1  13   1          0.63          1.24         1.17 o
   0  13   1        399.64        451.99        37.18 o
   1  13   1         97.32         85.98        14.60 o
   2  13   1          1.39          2.37         1.23 o
   3  13   1          3.38          8.65         1.93 o
   4  13   1         96.00         89.26        18.68 o
   5  13   1        151.06        162.13        26.54 o
   6  13   1        379.63        260.03       104.72 o
  -6  14   1        161.47        165.57        18.48 o
  -5  14   1        621.35        619.57        39.18 o
  -4  14   1         41.68         52.29         4.87 o
  -3  14   1        318.18        327.08        23.72 o
  -2  14   1        129.20        105.17        11.01 o
  -1  14   1         75.77         75.69         8.90 o
   0  14   1        168.38        172.05        26.44 o
   1  14   1         53.60         65.30         5.70 o
   2  14   1          3.46          3.45         1.36 o
   3  14   1        208.05        205.63        12.53 o
   4  14   1         76.90         71.73         6.08 o
   5  14   1         95.35         92.15         7.52 o
   6  14   1          2.98         -0.86         2.50 o
  -5  15   1         82.95         69.70        11.22 o
  -4  15   1         17.65         15.58         2.40 o
  -3  15   1          0.81          1.44         1.36 o
  -2  15   1       1441.56       1534.33        80.66 o
  -1  15   1        107.47        115.28         8.79 o
   0  15   1        421.76        439.64        29.09 o
   1  15   1          7.65          6.03         1.74 o
   2  15   1          0.42          0.59         1.33 o
   3  15   1          3.09          3.17         1.47 o
   4  15   1         17.50         18.56         2.84 o
   5  15   1         85.04         62.30         7.17 o
  -3  16   1        692.15        620.05        77.73 o
  -2  16   1         14.54         10.26         2.23 o
  -1  16   1          1.26          4.96         2.04 o
   0  16   1          4.89          0.20         1.64 o
   1  16   1        619.82        543.25        29.93 o
   2  16   1         11.69         12.86         2.48 o
   3  16   1        320.47        336.58        27.27 o
 -12   0   2        156.94        131.85        16.36 o
 -10   0   2        430.63        445.07        28.61 o
  -8   0   2       4310.35       4529.79       339.66 o
  -6   0   2          2.08          3.30         0.72 o
  -4   0   2       5544.37       5759.61       268.39 o
   0   0   2        478.68        431.45        20.39 o
   2   0   2      26849.30      33830.51      5090.64 o
   4   0   2        806.01        813.26        49.97 o
   6   0   2       1772.86       1825.31       101.84 o
   8   0   2       1095.80       1001.86        79.89 o
  10   0   2        488.21        550.61        65.29 o
 -12   1   2          0.05          0.78         1.81 o
 -11   1   2        251.06        261.83        14.47 o
 -10   1   2         25.11         26.62         2.14 o
  -9   1   2        177.36        206.58        11.10 o
  -8   1   2        443.82        450.20        21.38 o
  -7   1   2        863.73        791.32        25.74 o
  -6   1   2        271.29        274.47         9.55 o
  -5   1   2       4855.07       5327.88       192.51 o
  -4   1   2       2422.16       2291.16        80.67 o
  -3   1   2        346.57        270.92         9.37 o
  -2   1   2         11.13         13.23         0.87 o
  -1   1   2       8771.61       7606.31       302.22 o
   0   1   2         76.76         47.90         2.04 o
   1   1   2       2497.22       2347.01        96.19 o
   2   1   2       1517.69       1605.91        75.92 o
   3   1   2       1334.91       1239.07        52.99 o
   4   1   2        212.45        271.91        11.29 o
   5   1   2         29.33         17.00         0.99 o
   6   1   2          0.31          5.40         0.77 o
   7   1   2         57.67         66.02         2.92 o
   8   1   2         16.15         16.25         1.40 o
   9   1   2        482.98        484.52        33.15 o
  10   1   2        412.93        409.16        62.02 o
  11   1   2        254.43        284.85        23.72 o
 -12   2   2         56.87         54.23         5.24 o
 -11   2   2          0.22          0.52         1.00 o
 -10   2   2        769.52        779.22        35.95 o
  -9   2   2        378.43        397.83        18.16 o
  -8   2   2          6.34          7.98         0.91 o
  -7   2   2          0.49          3.60         0.66 o
  -6   2   2        331.00        371.25        14.70 o
  -5   2   2        535.83        497.19        19.19 o
  -4   2   2       1822.97       1802.54        73.46 o
  -3   2   2        301.04        279.09        10.92 o
  -2   2   2       1062.21        904.33        31.15 o
  -1   2   2       1117.56       1079.13        40.04 o
   0   2   2          8.84         12.08         0.70 o
   1   2   2        118.01         86.24         3.59 o
   2   2   2        149.36        165.95         6.94 o
   3   2   2       2718.91       3049.77       115.14 o
   4   2   2         11.38          8.83         0.67 o
   5   2   2        662.07        834.95        33.59 o
   6   2   2       2354.61       2435.34        97.17 o
   7   2   2        202.32        199.70         8.01 o
   8   2   2        115.72        124.60         6.54 o
   9   2   2        467.19        464.97        42.77 o
  10   2   2        409.08        383.30        40.78 o
  11   2   2         31.41         36.94         3.95 o
 -12   3   2        403.46        329.94        39.02 o
 -11   3   2        137.64        129.71         6.41 o
 -10   3   2          0.35          0.11         0.80 o
  -9   3   2        282.45        326.54        13.74 o
  -8   3   2       2163.13       2104.17        90.77 o
  -7   3   2       3071.86       2863.18       108.79 o
  -6   3   2         59.85         86.78         3.92 o
  -5   3   2       1775.21       1785.84        60.87 o
  -4   3   2        316.95        292.11         9.94 o
  -3   3   2        418.83        382.96        13.56 o
  -2   3   2       2175.97       2019.22        70.39 o
  -1   3   2       3167.14       3240.20       108.97 o
   0   3   2        208.70        222.19         8.31 o
   1   3   2       2499.67       2504.98        87.45 o
   2   3   2        170.31        108.38         4.47 o
   3   3   2        690.44        682.54        26.12 o
   4   3   2          2.69          3.01         0.42 o
   5   3   2        417.00        407.22        15.99 o
   6   3   2        297.36        352.89        14.61 o
   7   3   2        628.00        643.48        26.24 o
   8   3   2        119.75        122.75         7.18 o
   9   3   2        387.18        362.92        21.67 o
  10   3   2          0.09          1.02         1.24 o
  11   3   2         71.18         55.27         5.48 o
 -12   4   2        127.09        103.32        13.39 o
 -11   4   2        197.91        206.89        14.95 o
 -10   4   2        354.38        368.63        21.35 o
  -9   4   2         12.01         15.81         1.73 o
  -8   4   2        135.79        142.79         7.76 o
  -7   4   2          0.53          0.78         0.58 o
  -6   4   2         97.67        112.60         4.98 o
  -5   4   2          4.30          3.55         0.54 o
  -4   4   2       1485.54       1689.29        53.28 o
  -3   4   2         45.41         43.76         2.13 o
  -2   4   2       2920.84       2973.85       116.28 o
  -1   4   2       2790.35       2774.30       112.28 o
   0   4   2        810.56        745.54        29.81 o
   1   4   2       1005.25        882.88        34.53 o
   2   4   2         17.74         12.97         0.83 o
   3   4   2        204.50        190.58         7.79 o
   4   4   2        391.01        405.23        15.90 o
   5   4   2         42.18         32.57         1.64 o
   6   4   2        504.55        488.29        20.28 o
   7   4   2         71.17         60.19         3.37 o
   8   4   2        201.98        212.45        16.55 o
   9   4   2         37.95         34.39         3.62 o
  10   4   2        132.71        133.27        11.99 o
  11   4   2          3.38          3.55         2.36 o
 -11   5   2        247.88        204.91        10.18 o
 -10   5   2          5.44          4.21         1.21 o
  -9   5   2       1170.60       1178.12        51.82 o
  -8   5   2        709.14        741.83        35.16 o
  -7   5   2        102.49         98.87         4.56 o
  -6   5   2          3.39          1.13         0.53 o
  -5   5   2         43.39         37.17         1.84 o
  -4   5   2        565.39        615.30        19.56 o
  -3   5   2         56.68         61.13         2.88 o
  -2   5   2       5172.34       5461.25       212.82 o
  -1   5   2         27.59         28.47         1.70 o
   0   5   2       2228.16       2319.51        98.13 o
   1   5   2        659.94        572.33        22.94 o
   2   5   2       3825.42       3934.20       130.78 o
   3   5   2        449.38        453.35        19.09 o
   4   5   2        435.27        377.68        14.34 o
   5   5   2          8.18          6.20         0.65 o
   6   5   2          2.03          3.77         0.68 o
   7   5   2         92.89         92.34         4.52 o
   8   5   2        462.86        415.57        29.44 o
   9   5   2         72.38         68.04         6.23 o
  10   5   2          1.65          1.35         1.73 o
  11   5   2         76.61         61.95        14.25 o
 -11   6   2        643.81        619.21        47.54 o
 -10   6   2          0.19          0.74         1.11 o
  -9   6   2        225.71        258.65        15.15 o
  -8   6   2        250.42        238.29        12.66 o
  -7   6   2          8.29          9.06         1.08 o
  -6   6   2         67.68         56.23         2.57 o
  -5   6   2        184.14        181.28         7.23 o
  -4   6   2       1405.30       1440.60        47.63 o
  -3   6   2        639.12        613.97        26.84 o
  -2   6   2       1757.55       1840.79        82.37 o
  -1   6   2          1.38         11.58         0.97 o
   0   6   2        890.76        898.60        34.64 o
   1   6   2       5692.93       6490.22       250.04 o
   2   6   2        247.79        249.09         9.98 o
   3   6   2        419.30        350.55        14.00 o
   4   6   2          0.93          3.92         0.98 o
   5   6   2       1989.62       1963.82        71.29 o
   6   6   2          9.80         11.99         0.95 o
   7   6   2         30.75         32.29         2.18 o
   8   6   2        114.18        121.70         7.06 o
   9   6   2          0.17          1.17         1.23 o
  10   6   2          0.02          1.12         1.78 o
 -11   7   2        257.91        266.67        39.06 o
 -10   7   2          2.17          4.80         1.48 o
  -9   7   2         23.19         38.04         3.86 o
  -8   7   2        100.65        116.20         6.80 o
  -7   7   2         44.69         44.11         3.12 o
  -6   7   2        429.67        367.13        14.21 o
  -5   7   2         21.67         33.72         1.91 o
  -4   7   2       2734.69       2640.91        91.52 o
  -3   7   2         31.51         27.17         1.57 o
  -2   7   2          3.78         13.06         1.09 o
  -1   7   2        453.83        497.12        20.16 o
   0   7   2        369.89        342.77        15.57 o
   1   7   2        172.31        179.97         7.21 o
   2   7   2       2254.28       2273.85        87.93 o
   3   7   2       1520.96       1670.32        63.80 o
   4   7   2        570.14        555.99        20.54 o
   5   7   2         21.86         31.59         1.62 o
   6   7   2        396.63        420.66        18.55 o
   7   7   2        174.64        192.44        10.45 o
   8   7   2          3.72          4.74         1.30 o
   9   7   2         94.78         95.91         6.23 o
 -10   8   2          1.40          0.14         1.57 o
  -9   8   2        485.79        484.55        31.91 o
  -8   8   2         79.17         94.37         5.99 o
  -7   8   2         40.75         42.90         2.86 o
  -6   8   2        443.86        417.96        20.32 o
  -5   8   2        260.67        252.49        11.33 o
  -4   8   2        128.45        115.80         5.31 o
  -3   8   2        159.28        200.79         9.49 o
  -2   8   2        101.41         98.26         4.27 o
  -1   8   2       3127.53       3200.03       125.52 o
   0   8   2        304.92        328.85        12.88 o
   1   8   2        525.12        514.93        19.62 o
   2   8   2         12.43         10.81         0.84 o
   3   8   2        176.78        174.44         6.82 o
   4   8   2        117.74        126.24         5.22 o
   5   8   2       1416.74       1393.75        53.10 o
   6   8   2         14.47         19.41         1.85 o
   7   8   2       1145.38       1210.92        70.25 o
   8   8   2         80.83         83.29         9.82 o
  10   8   2          0.04         -0.70         3.00 o
 -10   9   2         21.24          8.06         7.59 o
  -9   9   2        345.85        330.53        20.04 o
  -8   9   2         19.70         28.58         2.46 o
  -7   9   2        203.53        249.06        15.13 o
  -6   9   2       2624.91       2591.02       137.80 o
  -5   9   2       1589.73       1549.59        86.67 o
  -4   9   2       1517.11       1335.25        62.27 o
  -3   9   2       1610.65       1541.82        62.27 o
  -2   9   2        626.54        594.93        24.19 o
  -1   9   2        204.54        216.90        10.07 o
   0   9   2        387.80        351.83        16.80 o
   1   9   2         29.55         23.68         1.60 o
   2   9   2         14.09         10.44         0.82 o
   3   9   2          4.87          5.99         0.80 o
   4   9   2       1390.03       1299.92        52.20 o
   5   9   2         11.28         15.52         1.61 o
   6   9   2        207.52        206.31        11.12 o
   7   9   2        539.39        558.69        32.67 o
   8   9   2          2.81          1.88         1.46 o
  -8  10   2         35.03         33.04         5.73 o
  -7  10   2        281.99        280.75        13.69 o
  -6  10   2          2.55          4.60         1.19 o
  -5  10   2        195.35        213.96        13.16 o
  -4  10   2         78.69         88.28         8.49 o
  -3  10   2       1000.20       1028.02        52.24 o
  -2  10   2       1563.55       1490.90        55.34 o
  -1  10   2       1116.03        993.35        41.33 o
   0  10   2        132.92        139.21         6.78 o
   1  10   2        608.34        604.14        24.97 o
   2  10   2        481.18        438.94        16.30 o
   3  10   2        123.42        132.94         6.04 o
   4  10   2        404.33        416.76        20.51 o
   5  10   2          8.59          9.77         1.39 o
   6  10   2        279.25        296.28        14.12 o
  -8  11   2         10.38          7.13         2.11 o
  -7  11   2         12.73         12.55         3.27 o
  -6  11   2        462.24        468.11        31.77 o
  -5  11   2        712.35        821.65        45.01 o
  -4  11   2         10.26         11.27         1.80 o
  -3  11   2       1364.36       1495.80        86.69 o
  -2  11   2         77.67         80.16         4.94 o
  -1  11   2         31.34         19.93         1.84 o
   0  11   2        976.40        974.66        60.20 o
   1  11   2         57.03         57.38         4.18 o
   2  11   2        448.43        431.66        28.83 o
   3  11   2         21.24         20.54         1.54 o
   4  11   2         17.84         18.02         1.83 o
   5  11   2        323.38        319.43        19.95 o
   6  11   2        564.21        523.63        57.43 o
   7  11   2          5.56          2.92         1.54 o
  -8  12   2          0.65          2.21         1.81 o
  -7  12   2          2.80          1.86         1.34 o
  -6  12   2         20.36         15.54         3.34 o
  -5  12   2         92.07        104.21         6.29 o
  -4  12   2         62.15         55.67         4.17 o
  -3  12   2       1018.61       1082.17        62.40 o
  -2  12   2        951.15       1003.11        57.14 o
  -1  12   2        369.87        397.29        29.28 o
   0  12   2        342.57        356.70        33.36 o
   1  12   2         67.92         69.49         5.28 o
   2  12   2       1719.16       1628.65        91.39 o
   3  12   2        281.22        273.45        18.10 o
   4  12   2        291.06        273.17        14.60 o
   5  12   2         82.34         79.10         4.77 o
  -7  13   2        138.04        134.13         9.12 o
  -6  13   2        127.64        128.77         7.91 o
  -5  13   2        365.56        422.89        20.03 o
  -4  13   2         75.71         88.04         8.84 o
  -3  13   2        131.37        134.95         9.11 o
  -2  13   2         40.73         62.66         4.50 o
  -1  13   2          1.10          1.87         1.22 o
   0  13   2         45.43         37.48         3.57 o
   1  13   2         82.77        110.74         9.51 o
   2  13   2         74.26         90.90         6.44 o
   3  13   2         86.86         84.79         7.88 o
   4  13   2          4.41          5.97         1.52 o
   5  13   2        120.03        106.79        14.55 o
   6  13   2         85.73         49.33        32.60 o
  -6  14   2          8.64          8.01         3.23 o
  -5  14   2        111.37        123.94         9.54 o
  -4  14   2        966.72       1005.20        45.40 o
  -3  14   2        155.75        158.56        24.73 o
  -2  14   2         17.17         15.52         2.26 o
  -1  14   2          0.09          0.39         1.23 o
   0  14   2         91.77        111.78        34.28 o
   1  14   2         65.17         67.30        12.99 o
   2  14   2        228.38        228.54        15.78 o
   3  14   2        263.77        252.08        14.94 o
   4  14   2       1004.44        900.34        71.93 o
   5  14   2         16.62          7.67         7.49 o
  -5  15   2          5.31          0.45         1.61 o
  -4  15   2        145.22        131.72        12.66 o
  -3  15   2        583.66        602.94        38.04 o
  -2  15   2         24.28         21.63         2.65 o
  -1  15   2          3.32          6.74         1.82 o
   0  15   2          2.90          3.21         1.50 o
   1  15   2        939.07        928.68        49.56 o
   2  15   2         44.05         40.75         3.84 o
   3  15   2        341.73        340.25        22.55 o
   4  15   2          5.39          5.37         1.97 o
  -3  16   2          7.15          8.06         2.22 o
  -2  16   2        449.95        482.21        30.70 o
  -1  16   2         10.68         11.29         2.30 o
   0  16   2        944.14        932.26        49.77 o
   1  16   2          6.41         10.56         2.34 o
   2  16   2         18.70         12.35         2.45 o
 -11   0   3          3.90          2.22         1.86 o
  -9   0   3         90.92        115.02         7.47 o
  -7   0   3          4.38         10.38         1.20 o
  -5   0   3         62.85         45.49         2.70 o
  -3   0   3       5895.35       6493.01       363.32 o
  -1   0   3       2213.61       2361.34       108.30 o
   1   0   3     118605.90     105868.12     11766.81 o
   3   0   3       3109.41       3583.17       283.26 o
   5   0   3          3.39          4.51         1.15 o
   7   0   3        192.40        204.17        31.41 o
   9   0   3         31.74         41.21         5.72 o
  11   0   3        962.27        955.66       110.55 o
 -12   1   3        388.74        374.30        31.52 o
 -11   1   3         68.52         72.34         5.05 o
 -10   1   3       1132.51       1152.12        50.97 o
  -9   1   3       1676.82       1806.45        79.04 o
  -8   1   3        159.99        139.53         5.75 o
  -7   1   3        896.06        853.88        30.20 o
  -6   1   3        153.30        146.00         5.23 o
  -5   1   3         11.03         11.10         0.81 o
  -4   1   3       1412.31       1346.34        58.12 o
  -3   1   3        265.21        249.03         9.79 o
  -2   1   3       2374.51       2153.11        70.15 o
  -1   1   3       1454.11       1485.84        44.58 o
   0   1   3       3256.61       3233.97       120.78 o
   1   1   3       3969.64       4510.17       251.01 o
   2   1   3       1745.89       1576.10        72.97 o
   3   1   3       1428.31       1638.05        84.52 o
   4   1   3        509.03        417.55        19.45 o
   5   1   3        584.79        733.32        34.54 o
   6   1   3        297.93        304.74        14.17 o
   7   1   3        264.06        230.14        11.74 o
   8   1   3         13.03         16.89         2.39 o
   9   1   3         69.42         98.62         8.59 o
  10   1   3        238.63        285.89        24.22 o
  11   1   3        199.42        208.46        17.92 o
 -12   2   3          1.21          1.71         1.87 o
 -11   2   3        101.00         92.62         5.09 o
 -10   2   3         22.20         27.68         2.06 o
  -9   2   3        195.89        199.37         9.37 o
  -8   2   3         94.40         80.61         3.94 o
  -7   2   3       1603.51       1495.31        54.41 o
  -6   2   3       2652.71       2630.86        96.51 o
  -5   2   3        292.83        244.91         9.14 o
  -4   2   3       1725.90       1797.19        57.46 o
  -3   2   3       2878.37       2991.33       116.27 o
  -2   2   3        426.93        447.18        17.59 o
  -1   2   3       2382.88       2294.28        75.14 o
   0   2   3         97.95        108.05         4.41 o
   1   2   3       5804.24       5672.63       269.40 o
   2   2   3         51.60         64.00         4.01 o
   3   2   3        992.09        879.75        41.27 o
   4   2   3        369.53        437.61        20.42 o
   5   2   3       1398.15       1517.87        70.92 o
   6   2   3         96.63        117.49         5.35 o
   7   2   3          0.18          1.95         0.74 o
   8   2   3        101.40         88.77         6.76 o
   9   2   3        481.65        529.84        43.13 o
  10   2   3          0.23          0.81         1.71 o
  11   2   3         40.32         55.25         5.96 o
 -12   3   3        417.38        522.29        61.13 o
 -11   3   3         41.78         38.69         3.39 o
 -10   3   3        515.77        544.26        24.22 o
  -9   3   3          1.29          2.91         0.94 o
  -8   3   3        439.26        416.02        24.13 o
  -7   3   3         23.99         31.09         1.72 o
  -6   3   3        475.71        512.85        18.01 o
  -5   3   3         44.34         19.21         1.20 o
  -4   3   3          0.59          6.36         0.62 o
  -3   3   3       3399.11       3625.34       113.15 o
  -2   3   3       1204.88       1023.10        40.23 o
  -1   3   3        596.54        540.17        20.65 o
   0   3   3        130.16        112.27         4.45 o
   1   3   3         88.58        109.09         4.33 o
   2   3   3          0.59          2.28         1.01 o
   3   3   3         69.55         69.75         3.14 o
   4   3   3       1645.35       1610.53        64.97 o
   5   3   3        131.77        117.55         5.06 o
   6   3   3         27.68         27.19         1.55 o
   7   3   3          4.45          4.94         1.01 o
   8   3   3       1176.49       1252.04        64.20 o
   9   3   3          2.29          1.60         1.25 o
  10   3   3         46.35         39.68         4.06 o
  11   3   3        219.65        184.30        15.85 o
 -12   4   3          5.22          4.18         3.36 o
 -11   4   3        112.03        104.34         5.30 o
 -10   4   3          3.85          3.29         1.14 o
  -9   4   3        885.64        888.40        47.14 o
  -8   4   3        117.99        116.89         6.66 o
  -7   4   3        403.27        349.32        15.08 o
  -6   4   3        145.36        129.88         5.64 o
  -5   4   3        493.00        485.99        20.67 o
  -4   4   3        638.83        607.33        22.79 o
  -3   4   3          1.94          1.02         0.37 o
  -2   4   3       6739.64       7376.13       503.14 o
  -1   4   3        560.16        481.10        20.06 o
   0   4   3         52.45         73.95         3.30 o
   1   4   3        926.12       1039.99        36.99 o
   2   4   3          2.89          3.03         0.71 o
   3   4   3       2227.04       2342.18        86.98 o
   4   4   3       3683.89       4191.32       166.42 o
   5   4   3        158.93        151.46         6.62 o
   6   4   3         20.44         23.25         1.37 o
   7   4   3        767.67        746.70        39.47 o
   8   4   3        254.64        271.76        16.32 o
   9   4   3        378.32        375.43        33.34 o
  10   4   3        387.33        398.92        32.38 o
  11   4   3         23.90         23.39         3.44 o
 -11   5   3         48.93         44.05         5.34 o
 -10   5   3         19.23         21.42         3.26 o
  -9   5   3       1511.87       1538.43        73.86 o
  -8   5   3        444.92        442.39        22.11 o
  -7   5   3        167.75        136.31         8.61 o
  -6   5   3       1452.06       1377.19        52.16 o
  -5   5   3       1297.02       1360.37        45.83 o
  -4   5   3        389.34        367.63        14.05 o
  -3   5   3          0.45          4.69         0.61 o
  -2   5   3         19.68         39.92         2.27 o
  -1   5   3        264.91        230.56        12.59 o
   0   5   3         98.34        117.21         4.97 o
   1   5   3        538.81        555.23        21.59 o
   2   5   3         13.56         16.49         1.00 o
   3   5   3         53.92         70.90         3.19 o
   4   5   3         60.65         86.68         3.83 o
   5   5   3        685.97        646.24        23.64 o
   6   5   3         40.95         33.35         1.77 o
   7   5   3        590.44        555.85        29.16 o
   8   5   3        181.38        207.92        14.49 o
   9   5   3         55.13         50.64         6.24 o
  10   5   3         15.21         15.70         2.49 o
 -11   6   3        145.31        128.83        16.18 o
 -10   6   3          6.06          7.63         2.31 o
  -9   6   3         16.02         24.25         2.10 o
  -8   6   3        754.52        745.51        43.11 o
  -7   6   3        200.51        206.55        10.39 o
  -6   6   3        891.57        837.57        31.36 o
  -5   6   3         25.25         21.02         1.29 o
  -4   6   3         93.72        108.71         5.05 o
  -3   6   3        248.21        272.34        10.77 o
  -2   6   3       1697.45       1821.27        71.36 o
  -1   6   3        690.63        757.20        34.36 o
   0   6   3          0.91          3.36         0.84 o
   1   6   3        467.96        412.93        16.24 o
   2   6   3       2681.01       2864.56       110.63 o
   3   6   3        280.38        297.84        11.78 o
   4   6   3        235.96        209.21         8.10 o
   5   6   3         23.10         27.04         1.44 o
   6   6   3        223.25        206.09         8.82 o
   7   6   3         10.22         11.07         1.27 o
   8   6   3         33.31         34.86         3.49 o
   9   6   3         15.66         17.81         2.23 o
  10   6   3        366.89        376.99        36.41 o
 -11   7   3         65.81         67.31         9.75 o
 -10   7   3         16.21         11.80         3.46 o
  -9   7   3        506.12        551.09        30.33 o
  -8   7   3          1.38          1.06         0.97 o
  -7   7   3         57.14         70.80         4.19 o
  -6   7   3        122.44        101.57         4.62 o
  -5   7   3       1956.22       1930.58        69.94 o
  -4   7   3         86.03         81.09         3.53 o
  -3   7   3        290.14        267.38        10.59 o
  -2   7   3          3.79          5.07         1.45 o
  -1   7   3        657.56        555.04        24.85 o
   0   7   3        487.77        544.22        21.17 o
   1   7   3         17.30         18.00         1.12 o
   2   7   3         90.75         99.70         3.99 o
   3   7   3         11.19          6.59         0.81 o
   4   7   3         66.07         74.85         3.30 o
   5   7   3        768.92        747.09        25.56 o
   6   7   3         22.46         22.65         1.56 o
   7   7   3       2084.24       2161.02       122.55 o
   8   7   3          6.25          5.84         1.49 o
   9   7   3         59.26         62.72        11.22 o
  10   7   3          0.04          0.89         1.97 o
 -10   8   3        134.04        132.14         8.84 o
  -9   8   3         32.89         22.96         2.91 o
  -8   8   3        110.78        129.81         7.37 o
  -7   8   3          3.21          3.73         1.14 o
  -6   8   3       1365.73       1345.27        58.15 o
  -5   8   3        133.42        133.43         8.87 o
  -4   8   3         39.32         23.40         1.51 o
  -3   8   3        320.91        278.91        10.92 o
  -2   8   3       1838.37       2011.76        80.40 o
  -1   8   3        463.03        473.51        21.00 o
   0   8   3       2340.90       2413.88        97.27 o
   1   8   3         35.93         38.99         2.17 o
   2   8   3       1081.91       1097.95        40.28 o
   3   8   3         22.91         34.53         1.82 o
   4   8   3         50.77         40.79         2.08 o
   5   8   3        124.40        130.05         6.33 o
   6   8   3        115.85        122.83         7.68 o
   7   8   3          6.75          5.99         1.48 o
   8   8   3        800.87        657.19        96.45 o
   9   8   3          2.38          0.44         2.28 o
 -10   9   3         10.06          2.40         1.81 o
  -9   9   3         89.79        107.17         8.10 o
  -8   9   3          8.20          6.80         1.39 o
  -7   9   3          2.48          2.09         1.07 o
  -6   9   3        265.02        231.02        13.52 o
  -5   9   3        132.34        151.16         9.51 o
  -4   9   3         69.46         56.31         3.80 o
  -3   9   3        727.65        636.67        25.74 o
  -2   9   3         11.09          5.45         0.85 o
  -1   9   3       1071.64       1005.84        46.35 o
   0   9   3        248.28        263.33        10.61 o
   1   9   3         28.63         24.14         1.60 o
   2   9   3         69.80         81.18         3.56 o
   3   9   3       1322.84       1327.58        49.74 o
   4   9   3        438.34        437.36        16.70 o
   5   9   3        309.70        301.15        17.80 o
   6   9   3       1022.52       1097.23        54.11 o
   7   9   3         26.45         26.39         2.41 o
  -9  10   3          6.02          0.89         1.22 o
  -8  10   3        125.60        121.81         8.12 o
  -7  10   3         52.95         62.91         5.53 o
  -6  10   3         61.49         69.75         4.74 o
  -5  10   3          0.07          1.62         1.06 o
  -4  10   3       2223.40       2254.40       110.34 o
  -3  10   3        663.09        679.56        38.89 o
  -2  10   3       1567.35       1521.06        63.51 o
  -1  10   3         68.86         65.14         3.35 o
   0  10   3       1103.19        979.99        44.53 o
   1  10   3          8.72         10.75         1.12 o
   2  10   3        414.99        366.77        14.97 o
   3  10   3        202.46        191.05         8.46 o
   4  10   3         76.91         85.62         5.18 o
   5  10   3        720.86        748.35        43.46 o
   6  10   3         72.20         62.86         3.92 o
   7  10   3          1.08          1.10         1.42 o
  -8  11   3          5.72          6.01         1.93 o
  -7  11   3         97.04         93.04        14.30 o
  -6  11   3         82.65         77.18         5.96 o
  -5  11   3         69.48         64.91         5.73 o
  -4  11   3        148.63        171.86        13.19 o
  -3  11   3        711.10        718.67        36.69 o
  -2  11   3       1058.51       1118.03        66.77 o
  -1  11   3        306.21        308.56        18.55 o
   0  11   3        162.48        171.74         9.71 o
   1  11   3        154.53        145.35         8.35 o
   2  11   3        149.77        156.58        10.33 o
   3  11   3        364.69        349.76        18.83 o
   4  11   3       2073.79       2058.35       117.26 o
   5  11   3        158.88        154.53         7.88 o
   6  11   3        715.41        624.00        27.38 o
   7  11   3          0.66          0.94         1.85 o
  -8  12   3        101.95         90.92         7.97 o
  -7  12   3        241.16        286.37        16.88 o
  -6  12   3         21.13         33.10         6.29 o
  -5  12   3         17.43         15.84         2.02 o
  -4  12   3          0.30          1.69         1.46 o
  -3  12   3        537.04        570.47        30.09 o
  -2  12   3          0.28          2.20         1.09 o
  -1  12   3        693.90        671.93        48.94 o
   0  12   3        576.91        592.86        31.41 o
   1  12   3        340.68        309.99        16.89 o
   2  12   3        203.68        215.70        16.10 o
   3  12   3        308.02        301.61        20.40 o
   4  12   3        118.91        122.21         6.78 o
   5  12   3         15.50         10.70         1.78 o
   6  12   3          6.28          1.86         1.51 o
  -7  13   3        160.97        153.35        11.57 o
  -6  13   3         19.08         16.33         3.83 o
  -5  13   3        366.18        416.03        38.03 o
  -4  13   3        198.24        258.51        16.53 o
  -3  13   3        297.66        314.11        17.06 o
  -2  13   3        446.82        439.17        26.35 o
  -1  13   3         11.10          8.59         1.66 o
   0  13   3         62.79         60.29         4.76 o
   1  13   3        138.13        138.94        10.54 o
   2  13   3         93.26         88.87         7.20 o
   3  13   3         12.10         12.62         1.88 o
   4  13   3        285.94        277.65        16.91 o
   5  13   3        150.55        100.19        56.76 o
  -6  14   3        488.80        455.58        37.21 o
  -5  14   3        527.57        496.85        27.71 o
  -4  14   3        240.08        242.44        19.19 o
  -3  14   3        149.61        130.37        11.23 o
  -2  14   3         91.82        101.48         7.25 o
  -1  14   3         54.48         70.94         4.91 o
   0  14   3          0.72          1.77         1.19 o
   1  14   3         45.03         49.54         4.69 o
   2  14   3         45.34         56.27         5.09 o
   3  14   3        461.22        470.91        38.11 o
   4  14   3          6.37          6.11         1.85 o
  -5  15   3         70.16         62.14         7.96 o
  -4  15   3        147.21        166.32        12.03 o
  -3  15   3         14.14         15.62         2.36 o
  -2  15   3        109.59        113.82        10.18 o
  -1  15   3         18.85         18.92         3.37 o
   0  15   3        191.22        202.17        12.37 o
   1  15   3          3.60          4.67         1.63 o
   2  15   3         10.28          9.60         2.05 o
   3  15   3          3.80          2.18         1.83 o
   4  15   3          0.50          1.47         1.84 o
  -3  16   3        108.50        110.07         8.78 o
  -2  16   3          0.55          1.42         1.74 o
  -1  16   3         39.40         44.04         4.43 o
   0  16   3        124.89        134.70         8.91 o
   1  16   3        289.45        223.37        13.53 o
   2  16   3         23.64         20.55         3.63 o
 -12   0   4        925.60        923.16       106.72 o
 -10   0   4       1093.77       1164.01        95.88 o
  -8   0   4        450.34        439.50        28.43 o
  -6   0   4         96.86        103.55         5.07 o
  -4   0   4         71.22         63.36         3.73 o
  -2   0   4       3876.32       3741.28       171.57 o
   0   0   4       1459.64       1696.87        72.59 o
   2   0   4        186.34        231.02        19.21 o
   4   0   4        350.14        300.92        25.02 o
   6   0   4       1719.70       1629.22       128.55 o
   8   0   4          4.68         14.05         2.93 o
  10   0   4        902.59       1015.37       120.04 o
 -12   1   4          1.39          0.99         2.01 o
 -11   1   4         43.74         40.28         3.49 o
 -10   1   4         33.61         35.78         2.68 o
  -9   1   4        320.85        334.62        15.73 o
  -8   1   4        627.73        621.03        22.78 o
  -7   1   4        310.57        290.40         8.85 o
  -6   1   4        568.71        586.34        20.65 o
  -5   1   4          0.26          0.78         0.53 o
  -4   1   4        366.16        387.51        15.63 o
  -3   1   4        224.06        282.14        10.58 o
  -2   1   4        114.39        132.12         5.58 o
  -1   1   4       1358.35       1276.06        45.07 o
   0   1   4       4339.98       4764.20       158.57 o
   1   1   4       3036.43       3200.02       114.01 o
   2   1   4        839.33        906.70        39.14 o
   3   1   4       6460.39       7844.89       438.30 o
   4   1   4          3.66          6.08         0.86 o
   5   1   4        519.48        555.42        32.34 o
   6   1   4        391.12        395.96        25.63 o
   7   1   4       1421.24       1526.17       123.91 o
   8   1   4          2.38          4.72         1.58 o
   9   1   4        320.13        383.81        31.94 o
  10   1   4          9.51         11.42         2.25 o
  11   1   4         58.59         52.08         5.49 o
 -12   2   4        530.50        549.14        72.22 o
 -11   2   4          6.81          9.19         1.72 o
 -10   2   4         87.52        102.54         5.61 o
  -9   2   4         34.58         35.41         2.37 o
  -8   2   4        320.34        359.86        15.56 o
  -7   2   4        680.60        611.76        23.03 o
  -6   2   4       2163.35       2107.40        83.91 o
  -5   2   4          4.58         13.94         1.08 o
  -4   2   4       3109.04       3133.72       101.43 o
  -3   2   4         27.58         21.83         1.38 o
  -2   2   4         13.68         11.76         0.88 o
  -1   2   4       1441.29       1426.53        44.25 o
   0   2   4         43.86         59.37         2.33 o
   1   2   4       1268.85       1324.86        50.54 o
   2   2   4        764.99        756.70        30.89 o
   3   2   4          0.08          1.48         0.42 o
   4   2   4        818.87        743.87        38.29 o
   5   2   4        173.90        170.21         8.90 o
   6   2   4        171.50        172.13        10.26 o
   7   2   4         31.92         32.55         3.63 o
   8   2   4         62.78         70.99         6.91 o
   9   2   4          0.08          1.61         1.49 o
  10   2   4         53.20         58.33         5.51 o
  11   2   4          0.30          1.43         2.51 o
 -12   3   4          0.34          0.34         3.27 o
 -11   3   4        208.28        199.48         9.37 o
 -10   3   4        277.28        276.69        13.35 o
  -9   3   4        163.41        191.41        10.82 o
  -8   3   4         10.91          5.40         1.06 o
  -7   3   4        155.99        122.74         5.21 o
  -6   3   4       2136.35       2046.51        74.99 o
  -5   3   4       1231.10       1165.78        44.29 o
  -4   3   4       1739.25       1829.82        72.51 o
  -3   3   4        224.20        270.96         9.83 o
  -2   3   4        120.78        132.03         5.27 o
  -1   3   4        911.50        786.79        24.96 o
   0   3   4        284.90        202.89         7.89 o
   1   3   4        322.69        272.59        11.01 o
   2   3   4        105.12         85.31         3.75 o
   3   3   4        184.09        211.32         8.84 o
   4   3   4         19.59         29.70         1.70 o
   5   3   4        413.08        475.19        21.96 o
   6   3   4        215.54        212.38        10.14 o
   7   3   4       1076.36       1036.07        69.70 o
   8   3   4        467.45        540.33        44.12 o
   9   3   4        515.67        663.57        55.28 o
  10   3   4       1053.92       1210.88        98.76 o
  11   3   4        122.82        127.70        11.66 o
 -11   4   4        602.51        588.17        22.32 o
 -10   4   4          2.15         10.57         1.42 o
  -9   4   4          0.36          1.05         0.88 o
  -8   4   4         60.24         54.37         3.57 o
  -7   4   4        279.81        273.91        16.50 o
  -6   4   4         73.25         46.47         2.67 o
  -5   4   4          3.55         12.04         0.92 o
  -4   4   4       3206.34       3259.25       116.30 o
  -3   4   4         11.96          2.39         0.42 o
  -2   4   4        130.04        155.25         5.30 o
  -1   4   4       1456.54       1507.78        59.95 o
   0   4   4         22.20         24.63         1.28 o
   1   4   4        637.79        663.98        25.31 o
   2   4   4        182.03        172.03         7.20 o
   3   4   4          1.99         12.92         0.90 o
   4   4   4         12.03         13.06         0.91 o
   5   4   4        491.22        550.11        25.52 o
   6   4   4        149.74        159.95         8.43 o
   7   4   4         18.59         23.28         2.62 o
   8   4   4        108.39         88.63        11.00 o
   9   4   4         76.42         90.67        12.13 o
  10   4   4         12.78         15.56         2.51 o
 -11   5   4         32.84         37.89         4.88 o
 -10   5   4         43.10         45.67         3.86 o
  -9   5   4          0.12          0.72         0.90 o
  -8   5   4         35.70         28.22         2.25 o
  -7   5   4        912.64        825.85        43.33 o
  -6   5   4       1353.32       1295.87        52.15 o
  -5   5   4         82.96         88.19         4.12 o
  -4   5   4          6.82         11.28         0.80 o
  -3   5   4        549.90        558.82        19.13 o
  -2   5   4       1566.69       1570.27        49.19 o
  -1   5   4       1416.80       1409.47        54.79 o
   0   5   4       2450.54       2424.90        91.96 o
   1   5   4        138.78        110.58         4.59 o
   2   5   4         85.43         80.76         3.55 o
   3   5   4         36.25         52.91         2.45 o
   4   5   4         64.84         57.88         2.77 o
   5   5   4         28.94         34.67         1.85 o
   6   5   4        674.39        731.90        42.10 o
   7   5   4          3.66          5.24         1.15 o
   8   5   4        434.83        480.70        32.81 o
   9   5   4        244.64        272.34        22.98 o
  10   5   4        425.80        477.81        39.67 o
 -11   6   4        214.29        169.46        11.06 o
 -10   6   4         57.33         55.93         7.52 o
  -9   6   4         63.70         79.24         4.81 o
  -8   6   4        107.81        101.13         6.01 o
  -7   6   4        231.98        206.49        10.74 o
  -6   6   4          0.05          1.18         0.58 o
  -5   6   4        924.79        836.88        31.99 o
  -4   6   4         80.34         58.47         2.62 o
  -3   6   4       4186.30       4005.72       116.54 o
  -2   6   4        341.52        311.71        14.08 o
  -1   6   4         31.61         24.40         1.66 o
   0   6   4        971.38        964.52        37.54 o
   1   6   4       2635.41       2851.34       109.88 o
   2   6   4         36.54         34.34         1.82 o
   3   6   4         85.41         66.70         3.28 o
   4   6   4          0.09          2.43         0.75 o
   5   6   4         69.93         55.63         2.57 o
   6   6   4         40.62         41.19         3.30 o
   7   6   4         65.01         73.02         5.51 o
   8   6   4          0.15          1.52         1.30 o
   9   6   4        173.48        174.01        14.87 o
  10   6   4         32.67         18.96         4.52 o
 -11   7   4         53.34         50.73         7.49 o
 -10   7   4        173.33        152.88         8.85 o
  -9   7   4        128.88        111.26         6.77 o
  -8   7   4        498.66        556.89        28.06 o
  -7   7   4       1146.00       1051.71        50.93 o
  -6   7   4        141.69        132.62         8.08 o
  -5   7   4        374.80        328.54        11.97 o
  -4   7   4        613.40        618.67        25.16 o
  -3   7   4          2.97          3.99         0.68 o
  -2   7   4        115.41         93.38         4.43 o
  -1   7   4        342.94        389.11        17.46 o
   0   7   4       1888.02       1886.81        86.63 o
   1   7   4          6.85          8.49         0.81 o
   2   7   4        370.08        362.50        13.23 o
   3   7   4        187.58        197.55         8.23 o
   4   7   4         53.39         65.54         3.28 o
   5   7   4        346.54        381.42        16.29 o
   6   7   4        652.01        664.09        34.15 o
   7   7   4         64.50         87.58         5.64 o
   8   7   4        372.76        382.52        25.67 o
   9   7   4        280.11        240.63        21.05 o
 -10   8   4         11.52          6.81         2.25 o
  -9   8   4        202.44        191.22        10.98 o
  -8   8   4          0.43          2.23         1.21 o
  -7   8   4        313.63        297.12        16.31 o
  -6   8   4         97.88        106.40         5.85 o
  -5   8   4         43.77         46.46         3.04 o
  -4   8   4          2.19          0.47         0.55 o
  -3   8   4       3067.73       2871.67       137.14 o
  -2   8   4          9.04         13.17         1.20 o
  -1   8   4          4.34          1.74         0.68 o
   0   8   4         34.26         29.31         2.02 o
   1   8   4          1.70          1.23         0.63 o
   2   8   4        501.94        511.68        18.93 o
   3   8   4        461.63        455.18        17.16 o
   4   8   4        415.14        414.82        14.75 o
   5   8   4        275.55        268.88        14.18 o
   6   8   4         93.42         91.43         5.41 o
   7   8   4       1353.18       1594.84        89.99 o
   8   8   4          3.75          3.07         1.85 o
   9   8   4        114.78         73.78        28.88 o
 -10   9   4        283.11        246.94        19.47 o
  -9   9   4        156.38        185.65        11.35 o
  -8   9   4        594.63        624.25        42.05 o
  -7   9   4        315.17        302.22        16.70 o
  -6   9   4          7.35          3.81         1.14 o
  -5   9   4        803.75        907.33        64.20 o
  -4   9   4        621.48        613.52        36.30 o
  -3   9   4        168.15        145.59         7.96 o
  -2   9   4        317.10        300.32        12.08 o
  -1   9   4          1.95          1.29         0.66 o
   0   9   4        144.81        125.01         6.17 o
   1   9   4         86.02         92.52         4.25 o
   2   9   4       1857.91       1831.49        72.83 o
   3   9   4         63.15         64.01         2.88 o
   4   9   4         63.67         61.61         3.38 o
   5   9   4         91.01         93.98         5.61 o
   6   9   4        254.12        243.93        14.58 o
   7   9   4         34.65         18.95         6.91 o
   8   9   4        709.57        645.48        50.28 o
  -9  10   4        191.27        189.61        25.07 o
  -8  10   4         18.71         19.87         2.40 o
  -7  10   4         47.25         51.42         4.02 o
  -6  10   4        305.32        325.14        24.25 o
  -5  10   4       1923.74       2101.92       147.78 o
  -4  10   4         15.09         12.38         1.87 o
  -3  10   4        211.82        197.72        12.99 o
  -2  10   4        574.44        624.76        51.02 o
  -1  10   4        405.37        362.87        19.20 o
   0  10   4       1439.52       1348.93        58.10 o
   1  10   4        249.91        250.64        12.35 o
   2  10   4         24.44         27.19         2.47 o
   3  10   4       1421.90       1427.93        65.98 o
   4  10   4       1032.14       1084.61        55.25 o
   5  10   4        758.99        751.16        43.51 o
   6  10   4        219.60        172.46        27.07 o
   8  10   4         44.24         16.94        13.52 o
  -8  11   4        344.60        381.93        19.20 o
  -7  11   4         35.22         47.01         5.84 o
  -6  11   4         21.87         31.34         3.98 o
  -5  11   4          0.83          1.24         1.15 o
  -4  11   4        273.49        349.57        21.57 o
  -3  11   4        353.02        342.65        25.16 o
  -2  11   4         21.62         25.38         2.76 o
  -1  11   4         98.72        113.04         7.72 o
   0  11   4        570.04        571.12        41.60 o
   1  11   4          0.51          0.78         1.04 o
   2  11   4        323.75        319.03        18.27 o
   3  11   4         10.28         13.18         1.73 o
   4  11   4        469.04        446.91        27.88 o
   5  11   4          0.09          1.41         1.21 o
   6  11   4         35.18         15.50         5.65 o
   7  11   4         10.38          3.57         4.07 o
  -8  12   4          2.33          2.80         1.92 o
  -7  12   4        223.75        226.82        10.80 o
  -6  12   4        326.07        375.96        18.34 o
  -5  12   4        115.87        126.45         9.96 o
  -4  12   4          0.16          0.28         1.25 o
  -3  12   4         38.65         47.78         4.49 o
  -2  12   4          5.10          3.85         1.45 o
  -1  12   4         29.32         36.97         3.60 o
   0  12   4       1116.97       1139.08        64.98 o
   1  12   4        423.90        411.97        21.51 o
   2  12   4        171.67        191.37        12.57 o
   3  12   4        898.17        880.54        47.04 o
   4  12   4        232.27        208.30        11.31 o
   5  12   4         37.81         21.23         8.80 o
  -7  13   4        130.93        139.76        10.54 o
  -6  13   4        166.93        172.65         9.25 o
  -5  13   4          0.33          4.26         1.63 o
  -4  13   4        199.60        195.87        15.02 o
  -3  13   4          0.65          3.73         1.54 o
  -2  13   4         75.69         80.98         6.80 o
  -1  13   4         11.93         10.71         1.79 o
   0  13   4         23.85         42.50         3.75 o
   1  13   4        502.88        535.99        32.21 o
   2  13   4         29.63         24.46         2.71 o
   3  13   4         25.18         20.14         2.76 o
   4  13   4          0.10          0.34         1.18 o
   5  13   4         16.40          0.21         1.70 o
  -6  14   4        116.08        102.48        10.00 o
  -5  14   4        288.92        336.27        22.82 o
  -4  14   4       1081.52       1049.04        74.24 o
  -3  14   4         90.38         95.06         7.78 o
  -2  14   4        552.54        603.63        35.81 o
  -1  14   4          0.08          0.83         1.44 o
   0  14   4        114.40        108.80         6.95 o
   1  14   4         78.85         88.84        10.00 o
   2  14   4         26.09         29.68         3.31 o
   3  14   4          5.99          4.61         1.75 o
  -4  15   4         21.45         28.63         3.40 o
  -3  15   4          5.15          3.85         1.92 o
  -2  15   4         20.42         14.71         2.60 o
  -1  15   4        926.73        862.67        54.42 o
   0  15   4         18.49         23.18         3.22 o
   1  15   4        349.85        345.22        28.34 o
   2  15   4          0.58         -0.36         1.22 o
   3  15   4          5.45          1.68         2.35 o
  -2  16   4        507.53        448.13        35.62 o
  -1  16   4         19.69         19.78         2.95 o
   0  16   4          4.07          8.38         3.15 o
 -11   0   5         52.43         58.63         6.14 o
  -9   0   5         70.30         78.87         7.11 o
  -7   0   5       1211.25       1196.83        48.75 o
  -5   0   5          0.06          1.06         0.93 o
  -3   0   5       3010.90       3078.82       166.36 o
  -1   0   5       1523.61       1489.40        76.61 o
   1   0   5       3984.30       5015.57       282.59 o
   3   0   5      16451.02      18936.71      1506.46 o
   5   0   5         40.46         58.04         5.39 o
   7   0   5       2946.92       3424.12       402.57 o
   9   0   5        137.07        176.02        35.71 o
 -12   1   5         14.82         10.58         5.26 o
 -11   1   5        177.17        161.05         9.31 o
 -10   1   5        212.11        250.39        12.41 o
  -9   1   5        114.06        116.24         6.61 o
  -8   1   5        871.79        914.45        35.90 o
  -7   1   5       1606.87       1572.08        59.63 o
  -6   1   5       1853.28       1663.48        55.55 o
  -5   1   5        472.62        515.56        18.23 o
  -4   1   5       4058.01       4571.72       160.09 o
  -3   1   5        317.53        282.95        10.63 o
  -2   1   5         20.96         28.25         1.39 o
  -1   1   5        356.15        310.24         9.68 o
   0   1   5        480.61        469.01        17.99 o
   1   1   5        661.07        732.63        28.15 o
   2   1   5       1114.86       1269.62        60.35 o
   3   1   5         27.05         51.52         5.12 o
   4   1   5        784.86        851.93        49.66 o
   5   1   5         16.56         20.95         1.76 o
   6   1   5          8.08          7.47         1.32 o
   7   1   5        180.39        212.84        17.93 o
   8   1   5        131.48        151.95        13.23 o
   9   1   5          6.62          6.51         1.96 o
  10   1   5        534.29        665.19        54.06 o
 -11   2   5         78.27         75.85         4.23 o
 -10   2   5          7.88          8.25         1.38 o
  -9   2   5        162.15        178.69         8.84 o
  -8   2   5        746.69        763.91        28.47 o
  -7   2   5        382.25        354.37        13.08 o
  -6   2   5         10.18         19.70         1.34 o
  -5   2   5        659.42        756.29        31.76 o
  -4   2   5         42.83         46.80         2.39 o
  -3   2   5       1711.06       1746.80        69.10 o
  -2   2   5        609.22        623.88        25.98 o
  -1   2   5         30.57         14.75         0.84 o
   0   2   5        240.64        240.76         8.64 o
   1   2   5       2155.69       2454.14        94.25 o
   2   2   5         11.93         22.66         1.14 o
   3   2   5         10.51         17.92         1.16 o
   4   2   5        632.70        773.11        44.31 o
   5   2   5        198.54        204.48        12.11 o
   6   2   5         86.29        104.91         9.38 o
   7   2   5        792.25       1025.21        85.63 o
   8   2   5         69.79         89.31         8.23 o
   9   2   5        106.48        139.44        12.31 o
  10   2   5        236.39        247.69        21.01 o
 -11   3   5        491.96        501.22        21.49 o
 -10   3   5         19.45         21.89         1.94 o
  -9   3   5          9.92         10.05         1.32 o
  -8   3   5          8.32          4.78         0.98 o
  -7   3   5       1386.11       1359.50        77.25 o
  -6   3   5       2104.81       2061.34        83.31 o
  -5   3   5         63.64         43.57         2.25 o
  -4   3   5        776.43        800.84        29.57 o
  -3   3   5         29.23         18.52         1.13 o
  -2   3   5        541.70        486.19        15.45 o
  -1   3   5         36.39         32.67         1.64 o
   0   3   5        527.91        531.79        19.20 o
   1   3   5         34.37         56.73         2.41 o
   2   3   5         16.28          9.77         0.72 o
   3   3   5        992.37       1040.50        48.57 o
   4   3   5        306.47        314.09        14.95 o
   5   3   5          5.04          7.80         0.87 o
   6   3   5       1086.61       1274.93       103.83 o
   7   3   5         32.21         38.26         4.02 o
   8   3   5        819.73        949.07        76.94 o
   9   3   5         21.54         20.59         2.77 o
  10   3   5          0.17          0.86         2.12 o
 -11   4   5        544.73        495.83        18.58 o
 -10   4   5        605.08        661.05        25.13 o
  -9   4   5        146.83        149.73         7.57 o
  -8   4   5        139.19        152.20         8.72 o
  -7   4   5          1.09          3.72         0.97 o
  -6   4   5        277.49        292.36        11.88 o
  -5   4   5         14.33         19.38         1.54 o
  -4   4   5         13.54          9.83         0.75 o
  -3   4   5        415.39        516.51        17.02 o
  -2   4   5         16.75         16.91         1.09 o
  -1   4   5        594.07        558.74        19.92 o
   0   4   5       1585.01       1519.05        54.61 o
   1   4   5        323.42        334.20        13.26 o
   2   4   5        149.67        135.35         5.34 o
   3   4   5         11.79         21.94         1.25 o
   4   4   5          3.02          1.92         0.64 o
   5   4   5        214.07        203.76         9.77 o
   6   4   5         17.61         26.21         2.11 o
   7   4   5          8.46         12.52         2.10 o
   8   4   5        209.43        237.38        20.02 o
   9   4   5        477.33        564.88        48.66 o
  10   4   5          0.23          0.17         2.05 o
 -11   5   5        187.96        190.90        12.89 o
 -10   5   5        149.03        160.96         7.74 o
  -9   5   5          0.31          1.32         1.06 o
  -8   5   5        263.95        213.26        10.52 o
  -7   5   5        457.90        448.68        21.63 o
  -6   5   5        201.64        194.60         7.47 o
  -5   5   5         66.35         82.05         4.34 o
  -4   5   5        268.73        253.37         9.19 o
  -3   5   5        141.47        119.70         4.49 o
  -2   5   5          3.23          5.85         0.55 o
  -1   5   5       1072.98        980.95        34.07 o
   0   5   5        262.05        267.10         9.79 o
   1   5   5       1030.87       1037.44        43.33 o
   2   5   5       2304.68       2466.51       102.59 o
   3   5   5        808.92        833.10        33.28 o
   4   5   5        268.83        271.23        10.55 o
   5   5   5        294.73        269.22        14.00 o
   6   5   5        283.97        288.72        17.31 o
   7   5   5          3.20          2.45         1.04 o
   8   5   5          7.27          8.85         1.93 o
   9   5   5         44.65         49.55         5.08 o
  10   5   5         33.10         22.70         5.79 o
 -11   6   5        119.47        105.07        13.40 o
 -10   6   5        145.43        136.74         6.36 o
  -9   6   5        322.54        346.70        16.32 o
  -8   6   5        123.12        162.61         8.63 o
  -7   6   5          7.20          6.17         1.14 o
  -6   6   5        516.74        484.75        23.83 o
  -5   6   5         56.91         53.51         2.78 o
  -4   6   5        233.96        215.07         7.65 o
  -3   6   5        540.98        543.03        19.71 o
  -2   6   5        127.42        112.60         5.12 o
  -1   6   5          8.01         11.23         1.16 o
   0   6   5        783.33        693.72        29.88 o
   1   6   5        326.59        316.12        12.30 o
   2   6   5       3395.88       3775.12       141.48 o
   3   6   5         83.13         84.63         3.87 o
   4   6   5        732.65        716.16        29.88 o
   5   6   5         90.91         97.51         6.56 o
   6   6   5        701.01        749.88        44.37 o
   7   6   5         85.56         87.60         6.53 o
   8   6   5          8.55          7.86         1.92 o
   9   6   5          1.13         -0.04         1.67 o
 -10   7   5        101.60        105.48         7.27 o
  -9   7   5         50.86         59.39         6.26 o
  -8   7   5        139.20        175.44         9.49 o
  -7   7   5         36.15         43.88         3.26 o
  -6   7   5         21.82         14.94         1.35 o
  -5   7   5        319.21        271.70        14.78 o
  -4   7   5          3.76          1.78         0.61 o
  -3   7   5       2305.60       2163.46        67.59 o
  -2   7   5        182.89        169.08         7.51 o
  -1   7   5        129.36        125.14         5.94 o
   0   7   5        213.85        231.32        10.31 o
   1   7   5        453.20        468.30        18.40 o
   2   7   5        611.15        654.18        24.68 o
   3   7   5       1156.77       1119.34        43.15 o
   4   7   5        778.12        803.48        30.91 o
   5   7   5        381.99        339.35        15.11 o
   6   7   5         28.12         33.34         2.99 o
   7   7   5         38.18         37.19         3.37 o
   8   7   5          4.48          4.82         1.93 o
   9   7   5          9.26         10.10         2.69 o
 -10   8   5        215.71        177.52        11.46 o
  -9   8   5         36.00         35.75         4.57 o
  -8   8   5        494.39        463.62        24.74 o
  -7   8   5        494.29        525.14        34.79 o
  -6   8   5          1.18          4.28         1.09 o
  -5   8   5       1054.16       1045.28        63.46 o
  -4   8   5          5.51          2.55         0.90 o
  -3   8   5        183.89        142.11         8.74 o
  -2   8   5         21.51         16.24         1.32 o
  -1   8   5        583.46        559.48        25.16 o
   0   8   5        611.69        527.11        21.07 o
   1   8   5        702.31        716.74        29.12 o
   2   8   5        167.85        167.54         7.03 o
   3   8   5          9.89          9.61         0.98 o
   4   8   5         34.34         37.72         2.32 o
   5   8   5          0.51          0.99         0.81 o
   6   8   5        825.27        855.09        67.98 o
   7   8   5          0.07          0.16         1.55 o
   8   8   5        694.08        680.27       141.61 o
  -9   9   5         22.70         24.08         2.70 o
  -8   9   5        140.64        136.89         9.93 o
  -7   9   5         52.57         66.68        11.08 o
  -6   9   5         49.31         78.74         5.95 o
  -5   9   5       3326.47       3633.00       203.96 o
  -4   9   5       1063.64       1026.48        72.84 o
  -3   9   5        652.33        716.29        50.26 o
  -2   9   5        282.94        263.47        20.39 o
  -1   9   5        254.23        230.15        10.63 o
   0   9   5          0.00          0.59         0.70 o
   1   9   5          2.66          2.41         0.84 o
   2   9   5         34.86         30.32         2.39 o
   3   9   5        387.22        373.05        18.71 o
   4   9   5         28.43         31.71         2.46 o
   5   9   5        812.87        813.72        47.24 o
   6   9   5         18.27         14.20         1.78 o
   8   9   5        894.38        624.32       394.74 o
  -9  10   5         47.03         63.65         4.67 o
  -8  10   5        365.26        368.75        18.69 o
  -7  10   5        122.99        133.62         8.49 o
  -6  10   5        259.37        262.86        19.81 o
  -5  10   5          5.08          8.99         1.80 o
  -4  10   5        299.47        310.63        23.03 o
  -3  10   5         64.19         69.02         5.30 o
  -2  10   5        145.52        159.07        10.54 o
  -1  10   5       1340.23       1470.67        82.97 o
   0  10   5       2093.05       2239.20       163.55 o
   1  10   5         17.57         19.31         2.12 o
   2  10   5        193.61        206.85        14.25 o
   3  10   5        185.13        180.50        13.60 o
   4  10   5        115.73        107.68         6.79 o
   5  10   5         29.71         32.36         2.69 o
   6  10   5         12.74          5.38         2.35 o
   7  10   5        213.84        143.23        93.56 o
  -8  11   5        130.20        134.77         7.02 o
  -7  11   5         31.24         30.07         3.21 o
  -6  11   5          0.19          0.05         1.08 o
  -5  11   5        271.16        290.11        18.77 o
  -4  11   5        509.50        579.57        35.55 o
  -3  11   5         23.95         25.20         2.76 o
  -2  11   5        350.79        387.91        23.59 o
  -1  11   5          5.17          5.02         1.44 o
   0  11   5          0.11          0.78         1.13 o
   1  11   5        666.45        732.61        52.58 o
   2  11   5         15.92         17.69         1.96 o
   3  11   5          1.13          1.56         1.26 o
   4  11   5          3.71          3.32         1.39 o
   5  11   5        235.81        167.61        23.95 o
  -8  12   5         19.85         20.80         4.72 o
  -7  12   5         57.37         57.95         5.34 o
  -6  12   5         60.45         63.08         5.67 o
  -5  12   5         47.14         37.28         3.85 o
  -4  12   5         11.37          9.33         2.01 o
  -3  12   5          0.06          3.89         2.15 o
  -2  12   5        990.77       1146.05        66.56 o
  -1  12   5        216.78        225.97        14.44 o
   0  12   5          6.27         11.64         1.89 o
   1  12   5        182.90        186.21        11.94 o
   2  12   5         43.99         42.56         4.09 o
   3  12   5        875.63        838.15        34.39 o
  -7  13   5        313.68        324.80        38.02 o
  -6  13   5        252.83        256.62        16.77 o
  -5  13   5         82.19         90.46         6.83 o
  -4  13   5        166.42        214.90        19.30 o
  -3  13   5         75.72         89.76         6.14 o
  -2  13   5         84.98        100.01         6.59 o
  -1  13   5         97.48         83.21         6.95 o
   0  13   5          1.55          2.37         1.30 o
   1  13   5        281.11        284.33        17.68 o
   2  13   5          2.45          4.31         1.45 o
   3  13   5        268.66        244.71        24.00 o
   4  13   5        206.11        157.91         9.78 o
  -5  14   5        117.05        122.01         9.64 o
  -4  14   5        414.09        434.96        26.02 o
  -3  14   5        329.05        369.84        22.84 o
  -2  14   5        543.21        554.62        40.47 o
  -1  14   5        185.09        169.73        10.01 o
   0  14   5          2.15          2.37         1.30 o
   1  14   5        205.63        209.20        15.62 o
   2  14   5          2.30          0.48         1.70 o
   3  14   5         53.80         19.85        16.04 o
  -4  15   5         65.08         79.44         6.93 o
  -3  15   5         13.79         16.66         3.06 o
  -2  15   5        383.44        412.77        23.39 o
  -1  15   5          5.56          7.80         2.30 o
   0  15   5          5.90          3.75         1.83 o
   1  15   5         34.45         23.62         3.16 o
 -10   0   6        206.98        216.86        18.49 o
  -8   0   6        173.66        172.18         9.81 o
  -6   0   6         75.05         64.87         3.91 o
  -4   0   6         25.00         29.97         2.09 o
  -2   0   6       5628.01       6225.72       335.89 o
   0   0   6        976.53       1038.16        48.06 o
   2   0   6      16727.67      17182.20      2023.03 o
   4   0   6        885.96        989.31        79.76 o
   6   0   6        548.63        717.54        83.95 o
   8   0   6        313.26        351.37        50.10 o
  10   0   6          0.95         -0.25         2.57 o
 -11   1   6        697.99        693.32        36.56 o
 -10   1   6        259.91        273.22        12.09 o
  -9   1   6        392.28        394.43        20.47 o
  -8   1   6       1233.96       1284.06        48.54 o
  -7   1   6          1.01          2.95         0.83 o
  -6   1   6       1311.16       1233.12        45.38 o
  -5   1   6        123.67        114.32         4.20 o
  -4   1   6        468.37        433.31        14.15 o
  -3   1   6       1515.61       1409.91        46.53 o
  -2   1   6         28.19         22.91         1.18 o
  -1   1   6        616.98        458.84        17.62 o
   0   1   6         48.79         59.87         2.59 o
   1   1   6       2594.32       2891.68       109.76 o
   2   1   6       3586.07       4309.39       197.32 o
   3   1   6        538.33        541.82        31.56 o
   4   1   6        960.95       1102.29        62.84 o
   5   1   6        177.38        170.49        10.98 o
   6   1   6         39.66         54.09         5.04 o
   7   1   6         62.60         84.43         7.81 o
   8   1   6        292.20        323.62        26.34 o
   9   1   6        148.61        190.04        16.16 o
  10   1   6          0.76          2.17         2.16 o
 -11   2   6          9.76          5.54         1.38 o
 -10   2   6         77.15         90.62         5.10 o
  -9   2   6          3.32          4.14         1.06 o
  -8   2   6         57.86         58.84         3.39 o
  -7   2   6        235.81        204.60         9.77 o
  -6   2   6        692.73        638.39        29.90 o
  -5   2   6       1996.03       1911.15        66.81 o
  -4   2   6       1450.07       1309.01        50.96 o
  -3   2   6        533.76        551.52        19.46 o
  -2   2   6       1095.44       1111.11        41.02 o
  -1   2   6        267.67        294.73        11.31 o
   0   2   6         53.09         31.85         1.60 o
   1   2   6         86.26         76.48         3.22 o
   2   2   6       4402.28       4846.34       191.15 o
   3   2   6         22.97         26.05         1.54 o
   4   2   6        569.03        565.01        32.29 o
   5   2   6         14.47         12.72         1.33 o
   6   2   6        569.57        689.79        56.36 o
   7   2   6         67.67         79.57         7.20 o
   8   2   6          6.01          7.09         1.91 o
   9   2   6          5.17          7.62         2.03 o
  10   2   6        287.83        364.88        30.06 o
 -11   3   6        184.59        174.46         7.57 o
 -10   3   6          2.21          1.89         1.12 o
  -9   3   6       1940.20       2110.98       104.92 o
  -8   3   6         96.87        104.73         5.65 o
  -7   3   6        897.18        776.75        37.00 o
  -6   3   6         68.54         71.11         3.68 o
  -5   3   6        250.57        275.16        11.50 o
  -4   3   6         11.01          5.35         0.65 o
  -3   3   6        156.31        188.75         8.01 o
  -2   3   6       2650.92       2797.75        96.35 o
  -1   3   6       1715.46       1704.40        58.07 o
   0   3   6          6.65          8.83         0.67 o
   1   3   6        188.11        262.61         9.90 o
   2   3   6          7.00         15.38         0.95 o
   3   3   6          3.20          4.69         0.76 o
   4   3   6        105.24        100.79         4.99 o
   5   3   6        248.10        263.84        19.51 o
   6   3   6         30.62         35.13         3.66 o
   7   3   6        297.73        341.94        28.18 o
   8   3   6         41.41         52.61         5.28 o
   9   3   6        402.93        461.08        38.41 o
  10   3   6         36.48         24.88         3.46 o
 -11   4   6         49.75         42.99         5.12 o
 -10   4   6          4.48          2.02         1.07 o
  -9   4   6         74.80         71.25         3.79 o
  -8   4   6       1128.20       1157.45        67.24 o
  -7   4   6         47.21         57.02         3.93 o
  -6   4   6        444.89        399.98        18.55 o
  -5   4   6        593.97        531.94        17.70 o
  -4   4   6        350.68        290.63        12.48 o
  -3   4   6         70.83         67.19         2.84 o
  -2   4   6        158.02        169.84         5.81 o
  -1   4   6       3828.63       4325.58       163.59 o
   0   4   6          8.89          5.71         0.58 o
   1   4   6        181.74        203.73         7.55 o
   2   4   6         86.79        120.07         4.76 o
   3   4   6         47.56         42.52         2.26 o
   4   4   6       1357.96       1516.65        73.02 o
   5   4   6        566.77        581.96        30.59 o
   6   4   6          7.28          7.16         1.70 o
   7   4   6        139.48        146.81        12.74 o
   8   4   6         58.11         68.40         6.32 o
   9   4   6        223.26        223.77        19.12 o
 -11   5   6        504.53        483.63        23.95 o
 -10   5   6        413.18        434.83        16.84 o
  -9   5   6         24.73         16.83         1.99 o
  -8   5   6       1422.85       1399.26        82.38 o
  -7   5   6        645.88        719.37        44.53 o
  -6   5   6        724.82        628.23        34.68 o
  -5   5   6        828.33        772.40        27.13 o
  -4   5   6        335.28        347.84        11.87 o
  -3   5   6        178.10        176.53         6.48 o
  -2   5   6         46.79         39.24         1.91 o
  -1   5   6         13.96         10.43         0.83 o
   0   5   6        161.83        151.50         5.88 o
   1   5   6        278.11        295.26        11.87 o
   2   5   6        342.16        359.70        12.99 o
   3   5   6         75.29         81.83         3.66 o
   4   5   6        128.07        143.35         7.46 o
   5   5   6         53.36         51.52         3.57 o
   6   5   6        919.06        780.84        92.31 o
   7   5   6          0.90          1.31         1.49 o
   8   5   6         16.12         16.65         2.62 o
   9   5   6         45.91         43.36        10.21 o
 -11   6   6         91.97         97.67        12.63 o
 -10   6   6         30.77         33.10         2.86 o
  -9   6   6         37.20         21.06         2.45 o
  -8   6   6         11.95         10.30         1.56 o
  -7   6   6        329.70        337.24        18.13 o
  -6   6   6        258.54        284.16        13.75 o
  -5   6   6       1064.51       1097.13        54.90 o
  -4   6   6         36.22         32.25         1.62 o
  -3   6   6         23.70         20.76         1.29 o
  -2   6   6        169.00        158.34         6.03 o
  -1   6   6         53.53         57.16         2.57 o
   0   6   6       1412.03       1512.98        54.07 o
   1   6   6         10.80         14.06         0.99 o
   2   6   6         66.97         57.81         2.76 o
   3   6   6       3750.76       4139.07       165.71 o
   4   6   6         28.35         28.87         1.73 o
   5   6   6         32.85         33.43         2.61 o
   6   6   6        281.75        291.31        21.09 o
   7   6   6        156.13        155.21        11.06 o
   8   6   6        276.25        270.79        19.92 o
   9   6   6         38.57         35.67         8.89 o
 -10   7   6         73.49         71.64         5.62 o
  -9   7   6          8.12          6.44         1.51 o
  -8   7   6        651.43        723.97        49.29 o
  -7   7   6         44.71         29.82         2.53 o
  -6   7   6         15.35         18.31         2.05 o
  -5   7   6        511.92        442.19        25.08 o
  -4   7   6        972.74       1034.44        61.49 o
  -3   7   6         11.53          9.55         0.97 o
  -2   7   6         88.57         76.73         3.47 o
  -1   7   6         37.85         46.23         2.36 o
   0   7   6        777.63        736.80        28.92 o
   1   7   6         33.51         46.54         2.49 o
   2   7   6          0.87          2.02         0.68 o
   3   7   6          0.23          0.71         0.75 o
   4   7   6          0.44          1.39         0.84 o
   5   7   6         29.12         34.91         3.05 o
   6   7   6        265.35        289.89        19.58 o
   7   7   6         86.41         70.05        15.66 o
   8   7   6       1745.53       1745.11       128.73 o
 -10   8   6          0.76          3.02         1.88 o
  -9   8   6        286.21        303.59        20.77 o
  -8   8   6        249.00        232.91        19.51 o
  -7   8   6        287.90        294.34        22.67 o
  -6   8   6         16.02         14.80         2.38 o
  -5   8   6        765.18        741.11        54.01 o
  -4   8   6        337.35        420.43        31.21 o
  -3   8   6        121.69        120.13         9.37 o
  -2   8   6          9.89          7.38         0.90 o
  -1   8   6        840.98        794.24        40.23 o
   0   8   6         80.18         84.48         4.48 o
   1   8   6       1513.53       1526.85        64.01 o
   2   8   6         47.39         48.51         2.45 o
   3   8   6        105.77        102.80         5.47 o
   4   8   6         73.91         75.50         5.01 o
   5   8   6        497.77        496.14        42.86 o
   6   8   6        263.69        240.34        31.15 o
   7   8   6        265.77        271.26        24.18 o
   8   8   6         26.47         11.13         9.09 o
  -9   9   6        266.56        271.94        20.06 o
  -8   9   6        131.29        154.17         9.00 o
  -7   9   6          6.26         10.04         1.80 o
  -6   9   6        250.25        286.17        21.50 o
  -5   9   6         99.21         90.57         7.50 o
  -4   9   6        470.52        554.14        32.97 o
  -3   9   6        349.79        368.35        27.40 o
  -2   9   6        241.62        258.54        16.72 o
  -1   9   6        103.69         99.16         7.19 o
   0   9   6        429.75        419.20        30.48 o
   1   9   6        110.41        111.07         6.61 o
   2   9   6        214.10        217.03        16.31 o
   3   9   6          0.22          0.85         0.97 o
   4   9   6        832.41        823.85        47.81 o
   5   9   6         33.23         37.30         3.53 o
   6   9   6        235.48        248.33        14.50 o
   7   9   6         41.67         22.21        10.88 o
  -9  10   6         66.16         68.44         6.74 o
  -8  10   6         34.84         28.63         2.85 o
  -7  10   6         94.48         90.05         7.47 o
  -6  10   6         76.39         90.34         6.77 o
  -5  10   6         23.74         28.16         3.07 o
  -4  10   6         18.31         19.94         2.37 o
  -3  10   6       2862.00       3100.09       178.51 o
  -2  10   6         39.22         44.77         4.14 o
  -1  10   6        834.89        881.38        44.99 o
   0  10   6        432.90        468.72        28.90 o
   1  10   6       1068.43       1065.11        58.95 o
   2  10   6         19.76         21.45         2.31 o
   3  10   6        285.88        263.55        30.34 o
   4  10   6        103.93         93.74         9.54 o
   5  10   6          0.52          0.05         1.33 o
   7  10   6        148.92        110.82        73.14 o
  -8  11   6         51.70         51.39        10.87 o
  -7  11   6         29.77         36.78         3.74 o
  -6  11   6        146.16        144.47        10.11 o
  -5  11   6        139.36        149.23        10.27 o
  -4  11   6         90.66         92.82         6.19 o
  -3  11   6        181.69        217.66        13.89 o
  -2  11   6       1530.32       1738.70        87.13 o
  -1  11   6        889.89        980.51        55.00 o
   0  11   6         22.79         26.88         2.82 o
   1  11   6          2.06          4.01         1.54 o
   2  11   6        149.05        145.14         8.50 o
   3  11   6          0.03         -0.32         1.19 o
   4  11   6         81.54         68.79        10.07 o
   6  11   6         32.09         17.12        13.65 o
  -7  12   6         35.51         30.55         5.96 o
  -6  12   6        142.64        161.32         9.73 o
  -5  12   6        243.12        309.13        19.82 o
  -4  12   6        104.16        128.56        11.59 o
  -3  12   6         42.38         58.03         5.23 o
  -2  12   6          5.36          8.11         1.75 o
  -1  12   6         27.76         28.78         3.17 o
   0  12   6        297.93        317.59        23.88 o
   1  12   6        174.98        184.57        12.10 o
   2  12   6        377.48        347.28        21.84 o
   3  12   6         67.62         61.42         7.69 o
   4  12   6        228.91        169.03        34.12 o
   5  12   6        198.49        102.90        68.69 o
  -6  13   6        192.23        200.11        17.17 o
  -5  13   6          3.14          4.63         1.70 o
  -4  13   6        157.04        168.17        13.15 o
  -3  13   6        211.05        261.78        19.68 o
  -2  13   6         82.08         96.54         7.12 o
  -1  13   6        311.50        337.66        24.88 o
   0  13   6        419.10        384.80        28.37 o
   1  13   6          8.80          9.17         1.99 o
   2  13   6        273.06        223.63        16.03 o
   3  13   6          0.32          0.03         1.55 o
   4  13   6          2.07         -0.09         2.52 o
  -5  14   6         94.02        100.45         8.22 o
  -4  14   6        107.12        104.31         8.37 o
  -3  14   6         17.44         16.78         2.55 o
  -2  14   6         28.33         34.63         4.12 o
  -1  14   6        101.91        101.27         7.37 o
   0  14   6          9.27         12.39         2.07 o
   1  14   6         17.79         22.90         3.25 o
  -3  15   6        111.66         96.16        12.86 o
  -2  15   6          8.12          7.95         3.01 o
  -1  15   6         38.33         38.46         6.48 o
   0  15   6        113.48         78.80        10.77 o
 -11   0   7        644.15        636.18        42.32 o
  -9   0   7       2396.17       2499.51       120.43 o
  -7   0   7       1263.42       1188.79        59.59 o
  -5   0   7         76.41         66.92         3.71 o
  -3   0   7         57.89         70.78         4.02 o
  -1   0   7       4661.31       5049.82       225.51 o
   1   0   7        282.37        327.04        21.69 o
   3   0   7        342.84        384.22        33.61 o
   5   0   7        142.25        190.12        22.90 o
   7   0   7        628.82        732.79        83.42 o
   9   0   7        116.67        100.81        12.94 o
 -11   1   7          0.35          0.14         1.36 o
 -10   1   7        188.98        178.33         9.01 o
  -9   1   7        212.15        214.29         9.68 o
  -8   1   7         70.73         80.17         4.15 o
  -7   1   7        229.63        236.96         9.97 o
  -6   1   7         36.69         37.25         1.94 o
  -5   1   7         13.66          8.81         0.76 o
  -4   1   7        374.39        347.45        10.91 o
  -3   1   7          3.26          6.35         0.64 o
  -2   1   7         10.44         17.35         1.12 o
  -1   1   7         29.04         36.12         1.64 o
   0   1   7        174.14        160.16         6.39 o
   1   1   7       1157.51       1272.04        51.14 o
   2   1   7       1407.51       1437.37        61.69 o
   3   1   7        401.10        416.95        24.28 o
   4   1   7       3248.79       3466.91       197.68 o
   5   1   7        365.56        425.89        35.10 o
   6   1   7        369.75        412.79        33.49 o
   7   1   7         11.92         12.75         2.09 o
   8   1   7        555.04        651.95        54.35 o
   9   1   7         29.86         37.51         4.11 o
 -11   2   7        580.74        554.32        27.07 o
 -10   2   7         13.11         18.39         1.98 o
  -9   2   7          0.94          0.73         0.88 o
  -8   2   7         14.56         14.77         1.61 o
  -7   2   7        804.38        867.84        34.11 o
  -6   2   7        595.56        573.99        23.47 o
  -5   2   7       1420.63       1289.47        42.20 o
  -4   2   7        445.91        476.19        18.28 o
  -3   2   7       1116.22       1091.29        38.31 o
  -2   2   7        310.14        279.71        11.34 o
  -1   2   7        189.79        169.25         6.38 o
   0   2   7        584.75        615.53        23.61 o
   1   2   7         20.13         17.31         1.02 o
   2   2   7        598.16        617.47        24.83 o
   3   2   7         57.00         50.21         2.71 o
   4   2   7          2.05          2.67         0.92 o
   5   2   7        815.13        951.15        78.42 o
   6   2   7        580.52        726.99        64.50 o
   7   2   7        139.69        231.72        19.73 o
   8   2   7         13.06         12.73         2.19 o
   9   2   7         65.60         61.61         7.00 o
 -11   3   7         97.93         81.73         5.14 o
 -10   3   7         19.58         20.62         1.92 o
  -9   3   7         67.50         58.75         3.49 o
  -8   3   7        837.39        845.45        40.80 o
  -7   3   7         21.86         15.26         1.58 o
  -6   3   7        275.29        256.63        14.17 o
  -5   3   7       1801.53       1601.04        60.53 o
  -4   3   7        184.45        172.27         7.17 o
  -3   3   7        407.62        448.50        14.66 o
  -2   3   7        947.95       1068.01        42.12 o
  -1   3   7          1.15          4.30         0.62 o
   0   3   7       1344.63       1446.14        54.07 o
   1   3   7        259.95        222.65         8.53 o
   2   3   7        140.42        138.01         5.65 o
   3   3   7        165.32        163.98         8.73 o
   4   3   7        269.85        269.61        18.10 o
   5   3   7         18.58         18.94         2.50 o
   6   3   7        576.16        626.04        50.19 o
   7   3   7         79.97         86.53         7.88 o
   8   3   7        373.96        383.54        32.11 o
   9   3   7         82.57         68.97         6.55 o
 -11   4   7        375.62        311.41        29.95 o
 -10   4   7        795.46        758.56        28.10 o
  -9   4   7         26.38         44.60         3.53 o
  -8   4   7          0.24          1.13         0.92 o
  -7   4   7          6.18          8.66         1.41 o
  -6   4   7         56.14         56.82         3.60 o
  -5   4   7        132.66        127.80         9.57 o
  -4   4   7        364.91        340.24        14.07 o
  -3   4   7       4298.92       4286.92       155.94 o
  -2   4   7         42.01         31.97         1.84 o
  -1   4   7       1011.92       1095.37        35.82 o
   0   4   7        375.97        385.38        14.17 o
   1   4   7         11.21         14.21         0.91 o
   2   4   7        218.93        242.61         9.46 o
   3   4   7         36.07         31.98         1.77 o
   4   4   7          8.75          6.03         0.91 o
   5   4   7         84.54         95.17         8.27 o
   6   4   7         10.80         15.02         2.18 o
   7   4   7         50.52         70.17         6.46 o
   8   4   7          5.96          9.04         2.03 o
   9   4   7         25.13         17.87         7.33 o
 -10   5   7         38.34         54.76         5.72 o
  -9   5   7          5.13          5.74         1.15 o
  -8   5   7         40.77         30.25         2.58 o
  -7   5   7         21.98         32.35         2.80 o
  -6   5   7        862.09        853.93        40.84 o
  -5   5   7        878.68        830.11        39.67 o
  -4   5   7        213.02        219.62        11.39 o
  -3   5   7         61.11         61.21         2.76 o
  -2   5   7        507.28        539.51        18.47 o
  -1   5   7       1012.25        984.25        30.91 o
   0   5   7        274.66        250.10         9.27 o
   1   5   7       1051.05       1085.22        37.13 o
   2   5   7         47.49         47.16         2.10 o
   3   5   7         10.90         13.13         1.01 o
   4   5   7        108.56        111.38         6.27 o
   5   5   7        350.32        369.54        42.60 o
   6   5   7         29.49         34.46         3.67 o
   7   5   7          8.36         10.18         2.14 o
   8   5   7         68.97         56.42        12.11 o
   9   5   7        145.85        138.70        17.34 o
 -10   6   7        108.96        119.73         7.78 o
  -9   6   7        207.84        239.92        18.04 o
  -8   6   7         91.54         98.31         6.60 o
  -7   6   7        279.86        269.13        14.96 o
  -6   6   7        228.88        224.40        10.83 o
  -5   6   7          0.05          0.76         0.73 o
  -4   6   7        483.95        491.55        23.75 o
  -3   6   7          9.68         11.25         0.90 o
  -2   6   7       2143.38       2001.82        85.77 o
  -1   6   7       1604.71       1607.16        50.45 o
   0   6   7        119.00        108.54         4.37 o
   1   6   7        528.98        534.97        18.57 o
   2   6   7        379.66        401.44        16.33 o
   3   6   7         96.10         96.07         4.04 o
   4   6   7         29.69         22.83         1.85 o
   5   6   7         66.05         65.62         6.06 o
   6   6   7        144.06        162.64        13.90 o
   7   6   7         21.57         14.45         3.94 o
   8   6   7        174.47        165.08        13.12 o
 -10   7   7         77.04         70.33         4.73 o
  -9   7   7         81.33         82.21         7.35 o
  -8   7   7         44.67         36.86         4.74 o
  -7   7   7        519.70        584.67        45.87 o
  -6   7   7        547.23        464.42        27.14 o
  -5   7   7        212.15        196.63        17.33 o
  -4   7   7        629.97        638.28        32.30 o
  -3   7   7        485.98        517.08        29.52 o
  -2   7   7        662.67        662.09        32.35 o
  -1   7   7          7.90          7.54         0.94 o
   0   7   7          2.46          5.29         0.70 o
   1   7   7        765.74        719.04        27.50 o
   2   7   7         66.81         67.52         3.03 o
   3   7   7        595.34        587.38        29.15 o
   4   7   7         11.73         11.19         1.49 o
   5   7   7         35.59         29.49         2.89 o
   6   7   7         88.32        104.82         8.28 o
   7   7   7          2.86          3.88         1.79 o
   8   7   7          0.61          4.11         3.25 o
  -9   8   7          6.12          8.71         1.90 o
  -8   8   7        196.70        195.03        12.72 o
  -7   8   7         12.83         17.81         2.26 o
  -6   8   7        270.97        280.94        15.80 o
  -5   8   7         48.71         49.70         3.94 o
  -4   8   7         46.14         47.44         4.00 o
  -3   8   7        210.12        192.37        10.98 o
  -2   8   7       2290.40       2478.86       177.01 o
  -1   8   7         15.05         15.79         2.07 o
   0   8   7        170.70        192.63        11.42 o
   1   8   7         20.88         21.46         1.85 o
   2   8   7          0.71          2.70         1.06 o
   3   8   7         21.65         22.36         2.00 o
   4   8   7         25.31         28.60         2.35 o
   5   8   7         57.06         57.10         5.01 o
   6   8   7        566.62        452.94        37.07 o
   7   8   7        113.46        111.57        11.09 o
  -9   9   7        301.99        303.17        16.33 o
  -8   9   7        240.54        284.33        17.33 o
  -7   9   7        203.64        205.46        13.17 o
  -6   9   7        205.11        203.96        13.24 o
  -5   9   7         27.12         23.16         2.49 o
  -4   9   7         34.36         50.99         4.04 o
  -3   9   7        691.16        701.96        36.64 o
  -2   9   7       2380.93       2671.22       188.55 o
  -1   9   7         13.54         13.50         1.90 o
   0   9   7        117.02        139.80         9.43 o
   1   9   7        412.15        424.10        28.38 o
   2   9   7        347.47        367.82        24.38 o
   3   9   7       1217.80       1237.33        76.06 o
   4   9   7        315.22        304.19        38.28 o
   5   9   7         50.41         29.61         7.95 o
   6   9   7          1.64          1.88         1.89 o
   7   9   7         55.58         25.47        17.93 o
  -8  10   7        222.57        267.38        17.89 o
  -7  10   7          0.00          0.57         1.18 o
  -6  10   7         29.34         33.61         3.30 o
  -5  10   7        115.02        122.39         9.82 o
  -4  10   7        779.59        859.38        60.55 o
  -3  10   7         68.59         65.49         5.72 o
  -2  10   7        112.07        100.72         7.33 o
  -1  10   7         22.26         24.03         2.77 o
   0  10   7       1113.11       1245.86        70.82 o
   1  10   7       1065.40       1155.33        59.34 o
   2  10   7        139.43        136.06         9.31 o
   3  10   7        119.29        116.35         8.18 o
   4  10   7       1278.09       1541.56       100.48 o
   6  10   7        108.16         84.33        57.40 o
  -8  11   7        357.68        343.12        40.06 o
  -7  11   7        544.03        608.28        36.98 o
  -6  11   7        124.78        150.99         9.32 o
  -5  11   7          2.84          5.19         1.50 o
  -4  11   7        119.43        143.52        10.07 o
  -3  11   7         92.37        105.54         7.55 o
  -2  11   7         15.98         20.37         2.52 o
  -1  11   7        177.52        197.08        14.83 o
   0  11   7        118.37        132.70         8.34 o
   1  11   7        218.28        228.66        14.85 o
   2  11   7        149.17        151.44        18.44 o
   3  11   7         85.68         82.81        11.28 o
   4  11   7         25.49          9.70         6.69 o
   5  11   7        556.67        380.40       248.78 o
  -7  12   7         19.09         15.61         2.71 o
  -6  12   7         59.65         71.72         7.60 o
  -5  12   7        105.53        123.92         8.84 o
  -4  12   7        344.17        365.36        22.61 o
  -3  12   7        291.28        312.13        19.42 o
  -2  12   7         37.37         50.66         4.11 o
  -1  12   7        139.30        142.99         8.88 o
   0  12   7          7.00         12.59         2.17 o
   1  12   7        348.48        357.69        22.09 o
   2  12   7        192.85        200.57        14.06 o
   3  12   7          1.97          1.56         1.55 o
   4  12   7        458.39        251.90       169.65 o
  -5  13   7         82.71         97.99         7.21 o
  -4  13   7         16.23         14.52         2.38 o
  -3  13   7         73.28         70.52         5.75 o
  -2  13   7         30.76         38.83         3.51 o
  -1  13   7          0.45         -0.04         1.36 o
   0  13   7         17.27         20.56         2.58 o
   1  13   7         44.88         50.89         4.90 o
   2  13   7        258.60        147.30       113.23 o
  -4  14   7        216.56        223.70        27.05 o
  -3  14   7        176.95        170.28        12.41 o
  -2  14   7         25.06         24.60         3.39 o
  -1  14   7        620.92        625.99        50.23 o
   0  14   7          7.28          2.97         2.72 o
 -10   0   8          1.33          1.18         1.80 o
  -8   0   8        269.87        268.81        14.54 o
  -6   0   8       1070.92       1117.21        65.97 o
  -4   0   8        249.26        263.56        11.64 o
  -2   0   8       1500.01       1400.82        54.73 o
   0   0   8        203.93        241.76        13.62 o
   2   0   8        182.54        213.09        12.47 o
   4   0   8       5539.26       7854.45      1117.87 o
   6   0   8        132.99        189.49        22.59 o
   8   0   8        828.89        836.10        94.99 o
 -11   1   8         29.10         22.14         3.65 o
 -10   1   8        296.36        264.72        12.91 o
  -9   1   8        196.33        240.42        12.95 o
  -8   1   8          8.70          8.60         1.31 o
  -7   1   8        671.43        692.30        31.51 o
  -6   1   8       1359.27       1411.72        54.51 o
  -5   1   8        995.08        921.38        35.01 o
  -4   1   8          0.32          3.99         1.14 o
  -3   1   8       2636.58       2770.28       102.23 o
  -2   1   8         12.63         12.39         0.89 o
  -1   1   8          9.59         16.19         0.99 o
   0   1   8        328.50        335.72        11.64 o
   1   1   8         19.92         28.84         1.57 o
   2   1   8        922.83        930.86        40.12 o
   3   1   8        210.23        212.90        13.36 o
   4   1   8       1192.49       1430.79       116.34 o
   5   1   8        471.29        519.94        42.61 o
   6   1   8        294.55        357.48        29.40 o
   7   1   8         46.63         69.76         6.34 o
   8   1   8         13.16         10.17         1.99 o
   9   1   8         26.13         17.34         2.83 o
 -10   2   8        228.58        212.56         9.12 o
  -9   2   8         16.24         19.43         1.88 o
  -8   2   8         69.35         76.91         4.23 o
  -7   2   8        747.52        807.80        42.62 o
  -6   2   8        126.85        148.46         8.47 o
  -5   2   8         66.01         71.16         4.51 o
  -4   2   8        735.34        707.06        24.62 o
  -3   2   8        288.92        292.17        12.09 o
  -2   2   8        234.45        256.62         9.37 o
  -1   2   8        448.91        435.92        15.61 o
   0   2   8         21.21         14.03         0.93 o
   1   2   8          0.45          1.17         0.50 o
   2   2   8        577.65        572.41        22.54 o
   3   2   8        417.12        430.88        30.04 o
   4   2   8        311.74        348.13        29.16 o
   5   2   8         32.56         34.30         3.46 o
   6   2   8         45.33         47.70         4.49 o
   7   2   8          2.07          2.80         1.54 o
   8   2   8        761.92        796.01        90.97 o
   9   2   8        341.26        312.44        37.08 o
 -10   3   8        505.16        502.35        21.41 o
  -9   3   8        272.92        279.24        12.37 o
  -8   3   8         13.14         14.04         1.61 o
  -7   3   8         23.07         35.76         2.67 o
  -6   3   8        750.74        761.06        35.66 o
  -5   3   8       2949.29       2858.06       121.89 o
  -4   3   8         21.57         21.07         1.56 o
  -3   3   8        173.36        171.79         6.41 o
  -2   3   8          9.96         20.02         1.30 o
  -1   3   8        415.05        413.28        14.82 o
   0   3   8        257.86        258.71        10.41 o
   1   3   8        229.07        216.05         8.43 o
   2   3   8          8.31         10.90         0.86 o
   3   3   8        303.23        303.16        19.77 o
   4   3   8        541.48        596.64        49.86 o
   5   3   8        103.16        131.78        11.54 o
   6   3   8          6.03          8.87         1.81 o
   7   3   8        240.82        272.00        22.76 o
   8   3   8         22.31         21.20         2.90 o
 -10   4   8        573.71        614.99        37.24 o
  -9   4   8        382.43        396.33        16.95 o
  -8   4   8         37.19         42.14         2.72 o
  -7   4   8        425.05        426.95        18.91 o
  -6   4   8        133.62        130.53         8.69 o
  -5   4   8         73.68         72.89         4.07 o
  -4   4   8        124.67        113.80         6.42 o
  -3   4   8        189.70        175.18         8.22 o
  -2   4   8         65.27         66.81         3.04 o
  -1   4   8         74.60         85.30         3.64 o
   0   4   8        369.54        366.89        15.05 o
   1   4   8        533.86        498.97        19.28 o
   2   4   8         49.75         53.95         2.59 o
   3   4   8        488.23        510.36        29.83 o
   4   4   8         17.67         23.67         2.84 o
   5   4   8        401.42        460.22        37.99 o
   6   4   8         78.99         96.79         8.77 o
   7   4   8         59.75         45.08         7.67 o
   8   4   8         15.10         11.98         2.98 o
 -10   5   8        124.31        140.67         7.32 o
  -9   5   8        122.19        141.41         6.42 o
  -8   5   8         18.62         11.09         1.61 o
  -7   5   8        395.29        359.55        22.22 o
  -6   5   8        225.88        251.86        14.82 o
  -5   5   8          4.38          5.36         1.34 o
  -4   5   8         53.66         70.39         4.22 o
  -3   5   8        326.13        288.38        12.98 o
  -2   5   8       1268.88       1246.33        50.41 o
  -1   5   8        121.44        105.06         3.92 o
   0   5   8         19.61         19.20         1.15 o
   1   5   8         17.94         21.81         1.37 o
   2   5   8        729.15        733.74        30.43 o
   3   5   8        593.06        617.75        32.90 o
   4   5   8          1.33          3.52         1.07 o
   5   5   8        150.24        159.91        14.28 o
   6   5   8        228.80        238.14        40.22 o
   7   5   8         13.60          7.51         2.03 o
   8   5   8          8.48          5.50         2.29 o
 -10   6   8        399.84        395.53        19.61 o
  -9   6   8         67.78         72.90         6.79 o
  -8   6   8        339.07        358.02        30.10 o
  -7   6   8          4.16         11.76         1.59 o
  -6   6   8        134.69        138.62         8.62 o
  -5   6   8        399.69        398.58        22.04 o
  -4   6   8        676.42        649.14        28.72 o
  -3   6   8          4.02          5.47         1.08 o
  -2   6   8          4.50          5.02         0.99 o
  -1   6   8          3.01          3.92         0.75 o
   0   6   8          5.32          5.05         0.77 o
   1   6   8       1161.57       1098.54        46.94 o
   2   6   8        734.84        738.01        29.73 o
   3   6   8        896.70        890.24        52.54 o
   4   6   8          6.59          6.74         1.47 o
   5   6   8         51.74         47.55         5.67 o
   6   6   8         48.30         40.26         8.10 o
   7   6   8        206.49        214.28        17.06 o
   8   6   8          2.85          6.25         2.92 o
  -9   7   8         31.09         37.03         3.10 o
  -8   7   8         42.04         52.18         4.20 o
  -7   7   8         41.27         46.68         5.10 o
  -6   7   8          6.26          7.14         1.46 o
  -5   7   8          3.51          4.45         1.12 o
  -4   7   8        680.31        704.51        42.85 o
  -3   7   8        664.37        716.65        36.94 o
  -2   7   8        690.43        687.21        48.71 o
  -1   7   8        598.19        637.87        52.51 o
   0   7   8        168.09        159.24        10.04 o
   1   7   8        109.50        128.15         6.28 o
   2   7   8         15.55         19.23         1.75 o
   3   7   8        303.87        288.28        14.88 o
   4   7   8       1356.28       1385.13       111.44 o
   5   7   8        437.35        398.66        51.40 o
   6   7   8         62.12         66.41         5.80 o
   7   7   8        168.77        169.28        20.74 o
  -9   8   8        183.23        180.10        12.58 o
  -8   8   8          6.45          7.75         1.79 o
  -7   8   8        582.67        644.35        61.96 o
  -6   8   8         28.52         35.09         3.26 o
  -5   8   8         43.43         52.64         4.21 o
  -4   8   8        523.90        546.06        33.37 o
  -3   8   8        102.57         94.77         7.02 o
  -2   8   8        284.85        291.29        16.19 o
  -1   8   8        362.55        373.41        22.87 o
   0   8   8         84.65        108.01         7.51 o
   1   8   8        131.30        118.19         9.63 o
   2   8   8         97.87        108.33         7.74 o
   3   8   8          2.86          4.18         1.26 o
   4   8   8         32.99         30.96         3.18 o
   5   8   8        156.21        117.09        17.96 o
   6   8   8         14.76          9.55         3.92 o
   7   8   8        355.71        298.92        35.13 o
  -8   9   8          7.26          5.91         1.85 o
  -7   9   8        138.79        129.09         9.01 o
  -6   9   8         27.19         28.91         3.21 o
  -5   9   8        186.33        206.17        13.62 o
  -4   9   8       1447.18       1596.27        79.88 o
  -3   9   8          6.52          3.79         1.48 o
  -2   9   8        464.00        499.04        30.01 o
  -1   9   8         27.94         29.48         3.06 o
   0   9   8         25.36         28.71         2.82 o
   1   9   8        138.29        137.33         9.83 o
   2   9   8          5.79          5.42         1.46 o
   3   9   8         25.66         17.65         3.23 o
   4   9   8        136.70        145.67        12.36 o
   5   9   8         19.23         18.56         3.72 o
   6   9   8        626.25        497.72        57.99 o
  -8  10   8        193.88        218.29        14.00 o
  -7  10   8        319.58        352.88        29.01 o
  -6  10   8         22.35         26.16         2.79 o
  -5  10   8        104.86         96.16         7.16 o
  -4  10   8         78.53         99.22         8.10 o
  -3  10   8        451.61        483.56        30.02 o
  -2  10   8          3.71          7.20         1.75 o
  -1  10   8        157.64        164.06        10.81 o
   0  10   8        932.65       1011.03        72.66 o
   1  10   8       1389.99       1529.61        87.23 o
   2  10   8         12.72         11.12         3.31 o
   3  10   8        103.78         87.02        17.15 o
   4  10   8        125.53        125.28        10.44 o
   5  10   8          2.11          0.59         3.83 o
  -7  11   8         26.03         28.80         3.33 o
  -6  11   8         46.07         40.45         5.27 o
  -5  11   8        104.48         95.62         6.51 o
  -4  11   8        349.90        409.63        24.23 o
  -3  11   8          8.60         18.43         2.40 o
  -2  11   8         90.85         98.48         7.24 o
  -1  11   8         58.95         66.49         5.04 o
   0  11   8          0.07          0.90         1.53 o
   1  11   8        176.38        169.50        12.88 o
   2  11   8        532.12        505.48        49.96 o
   3  11   8         21.95         10.69         8.34 o
   4  11   8        167.74        101.63        67.15 o
  -6  12   8         69.60         70.88         6.49 o
  -5  12   8        137.91        138.94         9.72 o
  -4  12   8         74.96         80.57         5.87 o
  -3  12   8         13.38         13.63         2.36 o
  -2  12   8        213.88        232.60        15.01 o
  -1  12   8       1188.47       1218.31        72.77 o
   0  12   8        135.57        153.08        15.53 o
   1  12   8          0.17          1.70         1.80 o
   2  12   8          3.17          0.90         1.89 o
   3  12   8         19.34         10.01        10.68 o
  -4  13   8          6.35          9.04         2.57 o
  -3  13   8         23.28         23.01         3.02 o
  -2  13   8          1.38          3.37         1.80 o
  -1  13   8        187.31        197.08        12.89 o
   0  13   8        344.79        317.93        21.11 o
   1  13   8          7.05          1.35         2.08 o
  -9   0   9        309.50        276.10        33.93 o
  -7   0   9        378.88        392.90        28.78 o
  -5   0   9       1876.85       1922.78        96.16 o
  -3   0   9         28.84         22.43         1.79 o
  -1   0   9        832.11        862.72        49.46 o
   1   0   9        340.81        301.03        19.90 o
   3   0   9       3361.13       4030.27       465.65 o
   5   0   9          2.21          1.41         1.74 o
   7   0   9          9.80          7.20         2.52 o
 -10   1   9        668.40        706.83        33.21 o
  -9   1   9         48.54         54.21         4.64 o
  -8   1   9        349.23        362.58        18.29 o
  -7   1   9        346.26        359.88        18.67 o
  -6   1   9         18.10         14.72         1.60 o
  -5   1   9       2222.41       2326.72        91.57 o
  -4   1   9         57.84         56.36         3.76 o
  -3   1   9       1156.00       1060.34        34.00 o
  -2   1   9        380.64        349.07        12.71 o
  -1   1   9        138.57        154.94         5.94 o
   0   1   9        535.35        489.00        19.94 o
   1   1   9         94.86         72.11         3.82 o
   2   1   9        867.15        822.06        38.32 o
   3   1   9        591.18        716.72        59.13 o
   4   1   9         97.40        107.41         9.57 o
   5   1   9        109.50        120.21        10.64 o
   6   1   9          1.41          0.71         1.17 o
   7   1   9        114.87        127.32        11.16 o
   8   1   9         79.80         82.63         7.60 o
 -10   2   9          4.10          4.79         1.48 o
  -9   2   9        146.08        155.99         6.76 o
  -8   2   9          3.76          6.16         1.34 o
  -7   2   9        615.32        615.83        35.72 o
  -6   2   9        635.46        656.60        29.41 o
  -5   2   9          8.70         16.53         1.73 o
  -4   2   9        372.38        380.76        17.20 o
  -3   2   9        991.78        950.94        41.17 o
  -2   2   9         90.68        114.27         4.59 o
  -1   2   9        903.23        856.88        29.20 o
   0   2   9        229.84        238.92         9.33 o
   1   2   9         21.24         20.27         1.36 o
   2   2   9        469.94        417.25        21.83 o
   3   2   9       1805.33       2064.18       169.91 o
   4   2   9        261.39        320.42        27.06 o
   5   2   9         93.05        106.57         9.32 o
   6   2   9        118.97        113.24         9.93 o
   7   2   9          0.11          0.08         1.57 o
   8   2   9          9.47          6.77         2.56 o
 -10   3   9         77.62         72.95         4.69 o
  -9   3   9         14.82         16.26         1.89 o
  -8   3   9       1136.56       1178.94        40.03 o
  -7   3   9        140.19        142.45         8.66 o
  -6   3   9          0.43          1.41         0.93 o
  -5   3   9          0.11          2.09         0.95 o
  -4   3   9        227.09        237.30        12.12 o
  -3   3   9         21.44         24.94         1.83 o
  -2   3   9         59.95         54.61         2.58 o
  -1   3   9        814.91        855.44        32.23 o
   0   3   9         41.95         41.82         2.09 o
   1   3   9         15.70         15.01         1.11 o
   2   3   9         23.02         22.22         1.74 o
   3   3   9         43.70         43.72         5.34 o
   4   3   9          1.26          2.38         1.73 o
   5   3   9          0.08          0.30         1.77 o
   6   3   9        414.68        409.42        33.81 o
   7   3   9         15.23         11.27         2.87 o
   8   3   9         26.17         43.41         6.52 o
 -10   4   9         40.12         40.06         3.17 o
  -9   4   9          5.36          5.89         1.27 o
  -8   4   9          8.02          8.65         1.39 o
  -7   4   9        769.86        733.90        34.66 o
  -6   4   9         31.23         27.61         2.15 o
  -5   4   9        199.23        209.01        12.49 o
  -4   4   9       2180.60       2266.13       151.20 o
  -3   4   9        454.63        457.02        25.93 o
  -2   4   9          9.88          6.90         1.02 o
  -1   4   9          3.08          3.72         0.74 o
   0   4   9       1958.43       1986.61        68.54 o
   1   4   9        104.20        100.59         4.46 o
   2   4   9        656.10        633.04        31.36 o
   3   4   9         33.13         41.09         3.44 o
   4   4   9        699.07        759.98        63.23 o
   5   4   9        466.73        524.64        43.51 o
   6   4   9         30.97         33.66         7.92 o
   7   4   9         48.41         41.12         9.06 o
   8   4   9          4.95          7.05         3.38 o
  -9   5   9        712.58        681.76        29.06 o
  -8   5   9         32.91         29.03         4.23 o
  -7   5   9        915.22        877.50        41.93 o
  -6   5   9          5.61          3.99         1.24 o
  -5   5   9        852.12        932.47        51.02 o
  -4   5   9        157.12        178.41        11.08 o
  -3   5   9          2.21          4.94         1.19 o
  -2   5   9         56.62         63.54         4.06 o
  -1   5   9        290.82        257.03        17.15 o
   0   5   9        531.89        509.79        20.84 o
   1   5   9        629.10        653.10        31.08 o
   2   5   9         29.29         25.40         1.81 o
   3   5   9          0.91          3.07         1.30 o
   4   5   9         28.13         22.96         3.59 o
   5   5   9         95.46         82.73         6.74 o
   6   5   9          2.69          3.47         1.92 o
   7   5   9        173.65        186.46        16.87 o
  -9   6   9         96.51         96.94         6.58 o
  -8   6   9          4.43          2.31         1.26 o
  -7   6   9         71.72         89.85        13.89 o
  -6   6   9        235.30        237.26        12.74 o
  -5   6   9       1074.56       1192.31        97.95 o
  -4   6   9        174.41        199.32        14.39 o
  -3   6   9        165.97        174.78        18.62 o
  -2   6   9         11.76         10.22         1.30 o
  -1   6   9          6.27          6.87         1.20 o
   0   6   9        180.84        179.05         9.21 o
   1   6   9        107.13        107.00         6.67 o
   2   6   9          2.26          2.75         1.07 o
   3   6   9         46.43         45.51         3.80 o
   4   6   9       1673.90       1374.33       211.68 o
   5   6   9         76.56         71.47         6.01 o
   6   6   9         30.39         28.32         6.60 o
   7   6   9         64.91         57.87         7.96 o
  -9   7   9         23.46         21.26         2.67 o
  -8   7   9          0.75          1.09         1.26 o
  -7   7   9        481.21        510.33        31.13 o
  -6   7   9        203.64        184.56        24.18 o
  -5   7   9        131.36        148.65        19.27 o
  -4   7   9        371.68        359.33        18.85 o
  -3   7   9        652.78        731.41        38.16 o
  -2   7   9        152.77        167.49         9.97 o
  -1   7   9         12.81          9.99         1.31 o
   0   7   9         12.43         14.19         1.89 o
   1   7   9         61.48         61.64         4.14 o
   2   7   9          5.14          3.08         1.21 o
   3   7   9        302.42        239.71        23.30 o
   4   7   9          5.67          3.15         1.51 o
   5   7   9         14.18         10.76         2.78 o
   6   7   9          4.34          5.89         3.58 o
  -8   8   9         67.22         70.96         5.34 o
  -7   8   9          7.12          3.20         1.37 o
  -6   8   9        349.12        432.07        30.97 o
  -5   8   9         19.94         18.85         2.33 o
  -4   8   9        465.46        481.31        25.52 o
  -3   8   9        132.47        131.53        10.34 o
  -2   8   9        323.30        335.40        24.85 o
  -1   8   9        171.45        187.51        12.38 o
   0   8   9        411.19        446.71        32.16 o
   1   8   9        266.01        289.75        15.40 o
   2   8   9       1675.79       1494.87       119.84 o
   3   8   9          5.66          3.61         1.50 o
   4   8   9          0.25          1.69         1.54 o
   5   8   9          0.37          1.53         2.03 o
   6   8   9        201.68        194.28        28.69 o
  -8   9   9        303.28        256.17        19.48 o
  -7   9   9        181.23        218.34        16.89 o
  -6   9   9          0.00          1.35         1.36 o
  -5   9   9        155.67        159.04        10.79 o
  -4   9   9        227.78        209.21        13.34 o
  -3   9   9        276.05        295.81        18.44 o
  -2   9   9        230.27        259.85        14.59 o
  -1   9   9         41.66         45.14         4.30 o
   0   9   9        282.82        316.68        20.00 o
   1   9   9        262.66        249.11        36.98 o
   2   9   9         12.40         10.15         3.30 o
   3   9   9        113.65        104.72        13.54 o
   4   9   9         16.14         13.13         3.02 o
   5   9   9        150.75        158.49        19.63 o
  -7  10   9          0.03          1.19         1.58 o
  -6  10   9         20.70         18.51         2.54 o
  -5  10   9         78.72         88.33         6.58 o
  -4  10   9         46.78         56.65         4.79 o
  -3  10   9        149.72        147.23        11.50 o
  -2  10   9       1536.60       1568.95       112.39 o
  -1  10   9         33.84         39.69         3.61 o
   0  10   9        664.95        674.20        36.33 o
   1  10   9        474.22        483.54        69.65 o
   2  10   9         24.42         21.34         6.97 o
   3  10   9        168.20        155.23        12.66 o
   4  10   9        311.42        295.52        34.77 o
  -6  11   9        285.97        280.64        16.17 o
  -5  11   9          8.97         10.31         2.24 o
  -4  11   9         36.84         40.92         3.94 o
  -3  11   9          7.01          7.09         1.86 o
  -2  11   9        406.96        417.35        30.62 o
  -1  11   9       1317.46       1256.94       159.87 o
   0  11   9         12.69          7.83         4.21 o
   1  11   9         60.29         48.88         9.60 o
   2  11   9        144.32         96.15        68.94 o
   3  11   9         14.54          8.24         7.78 o
  -5  12   9          0.11          2.27         3.28 o
  -4  12   9        218.28        230.58        15.23 o
  -3  12   9        531.55        519.90        27.64 o
  -2  12   9          0.11          1.11         1.75 o
  -1  12   9          0.01          0.50         1.74 o
   0  12   9         25.32         11.15        10.59 o
   1  12   9        491.24        443.93        74.58 o
 -10   0  10        573.03        483.44        56.27 o
  -8   0  10        592.06        681.47       267.77 o
  -6   0  10         89.08         99.30        10.58 o
  -4   0  10          3.49          3.92         1.80 o
  -2   0  10        635.63        646.48        59.86 o
   0   0  10       1605.79       1685.62       152.90 o
   2   0  10          1.26          0.89         0.81 o
   4   0  10        306.79        376.13        44.33 o
   6   0  10        138.81         97.19        12.73 o
 -10   1  10         29.73         25.88         3.91 o
  -9   1  10        113.52        101.11         6.34 o
  -8   1  10        115.90        121.26         5.80 o
  -7   1  10        121.69        120.42         7.06 o
  -6   1  10         78.43         91.18         5.11 o
  -5   1  10         23.90         23.07         2.13 o
  -4   1  10       1425.06       1523.89        63.77 o
  -3   1  10        308.12        326.54        15.59 o
  -2   1  10          5.97          6.41         1.21 o
  -1   1  10        159.65        174.34         8.88 o
   0   1  10        475.45        444.64        20.85 o
   1   1  10        176.25        181.74         8.98 o
   2   1  10        586.55        484.27        38.03 o
   3   1  10        608.11        633.72        52.42 o
   4   1  10        174.30        195.16        16.58 o
   5   1  10       1155.54       1262.00       101.44 o
   6   1  10         58.72         70.70         6.64 o
   7   1  10        100.55         91.38        10.93 o
  -9   2  10         96.05         99.23         5.79 o
  -8   2  10        125.28        133.52         6.65 o
  -7   2  10         10.25         16.66         2.31 o
  -6   2  10        126.21        142.63         6.86 o
  -5   2  10        701.38        761.89        42.72 o
  -4   2  10        962.20       1008.21        51.71 o
  -3   2  10        489.25        495.28        22.96 o
  -2   2  10          0.34          1.48         0.99 o
  -1   2  10         25.29         26.69         2.24 o
   0   2  10        416.50        426.00        19.06 o
   1   2  10        684.90        600.69        28.26 o
   2   2  10          0.50          1.37         0.94 o
   3   2  10        469.49        481.71        40.05 o
   4   2  10          5.18          4.42         1.96 o
   5   2  10         53.80         46.38         4.71 o
   6   2  10        142.70        154.69        26.42 o
   7   2  10         34.51         25.00         6.63 o
  -9   3  10        181.05        195.77        12.33 o
  -8   3  10         22.74         17.34         1.84 o
  -7   3  10         57.98         64.48         5.94 o
  -6   3  10         13.61         14.40         1.71 o
  -5   3  10        615.06        666.02        39.04 o
  -4   3  10        530.20        547.32        23.36 o
  -3   3  10        584.51        607.07        34.85 o
  -2   3  10         94.03        101.17         5.53 o
  -1   3  10         53.95         54.29         3.63 o
   0   3  10          0.08          1.18         0.89 o
   1   3  10        501.72        469.47        23.94 o
   2   3  10         84.30         87.62         6.59 o
   3   3  10         26.48         49.13         4.92 o
   4   3  10         32.89         35.32         3.72 o
   5   3  10          0.36          0.59         1.56 o
   6   3  10          0.76          1.90         1.61 o
   7   3  10        118.00         94.62        19.02 o
  -9   4  10        288.43        301.85        16.93 o
  -8   4  10        154.38        193.27         9.33 o
  -7   4  10          4.21          3.33         1.16 o
  -6   4  10         60.84         70.58         4.34 o
  -5   4  10        305.09        305.92        16.02 o
  -4   4  10        151.29        174.55         8.36 o
  -3   4  10        891.90        986.12        46.95 o
  -2   4  10       2095.92       2378.32       101.71 o
  -1   4  10        493.70        526.77        26.63 o
   0   4  10        315.33        316.21        15.97 o
   1   4  10          1.18          0.67         1.01 o
   2   4  10          9.94          8.98         1.36 o
   3   4  10          0.69          2.40         1.26 o
   4   4  10         75.58         68.25        12.76 o
   5   4  10          0.30          0.87         1.85 o
   6   4  10         98.30        102.18         8.10 o
   7   4  10        158.62        137.19        17.03 o
  -9   5  10        257.99        264.57        12.68 o
  -8   5  10         24.96         24.31         2.40 o
  -7   5  10        150.60        160.19         7.18 o
  -6   5  10        292.56        358.83        14.78 o
  -5   5  10        310.74        311.28        18.47 o
  -4   5  10        362.89        389.14        20.37 o
  -3   5  10          0.27          1.29         0.95 o
  -2   5  10        131.67        133.77         8.32 o
  -1   5  10         23.10         30.24         2.59 o
   0   5  10         15.19         24.77         2.07 o
   1   5  10        124.64        133.86         6.72 o
   2   5  10       1114.45       1106.72        75.90 o
   3   5  10          2.50          2.95         1.73 o
   4   5  10          1.04          2.45         1.79 o
   5   5  10         51.45         59.00         5.12 o
   6   5  10         78.08         67.91         8.95 o
  -8   6  10          2.51          5.76         2.12 o
  -7   6  10         65.04         56.90         4.04 o
  -6   6  10         48.27         49.10         3.99 o
  -5   6  10          8.78          4.46         1.37 o
  -4   6  10         67.47         57.63         4.55 o
  -3   6  10         55.89         57.45         4.49 o
  -2   6  10        356.36        386.83        32.81 o
  -1   6  10        622.10        698.32        58.20 o
   0   6  10        260.90        288.34        15.22 o
   1   6  10         93.08         94.56         5.32 o
   2   6  10        160.01        135.58        10.43 o
   3   6  10         34.65         29.67         5.92 o
   4   6  10          1.15          1.52         1.82 o
   5   6  10         12.51          7.52         2.11 o
   6   6  10         13.37         11.82         3.35 o
  -8   7  10         67.50         83.43         6.22 o
  -7   7  10          3.93          3.55         1.27 o
  -6   7  10         93.48         99.15         7.43 o
  -5   7  10         85.37         62.80         5.11 o
  -4   7  10        358.37        417.09        36.95 o
  -3   7  10        523.77        567.35        42.44 o
  -2   7  10        487.63        492.82        50.92 o
  -1   7  10        408.38        431.93        33.56 o
   0   7  10        185.93        199.92        13.21 o
   1   7  10          0.17          0.57         1.15 o
   2   7  10         12.46         12.24         1.62 o
   3   7  10        314.73        280.73        35.73 o
   4   7  10        468.22        421.60        31.07 o
   5   7  10         24.48         23.41         4.55 o
  -7   8  10        348.79        373.89        22.45 o
  -6   8  10        162.50        128.07         9.97 o
  -5   8  10         62.89         75.08         5.97 o
  -4   8  10        108.75        120.80         9.39 o
  -3   8  10        117.53        135.47         8.53 o
  -2   8  10         73.52         73.43         5.39 o
  -1   8  10        683.00        717.62        50.79 o
   0   8  10         40.28         51.97         5.93 o
   1   8  10          2.51          2.10         1.47 o
   2   8  10        128.96        121.53        10.31 o
   3   8  10          3.57          1.55         2.09 o
   4   8  10          0.71          2.28         2.29 o
   5   8  10        151.15        139.94        17.62 o
  -7   9  10        497.74        470.59        28.17 o
  -6   9  10        145.67        149.36         9.28 o
  -5   9  10        116.97        117.45         7.84 o
  -4   9  10          0.81          1.39         1.47 o
  -3   9  10          2.41          4.80         1.60 o
  -2   9  10        505.28        517.95        32.24 o
  -1   9  10       1405.87       1512.30        74.61 o
   0   9  10         63.39         52.88         5.16 o
   1   9  10         77.51         63.30        17.50 o
   2   9  10        581.97        556.79        41.65 o
   3   9  10         31.98         31.56         4.77 o
   4   9  10        382.83        394.69        47.35 o
  -6  10  10         15.09          9.22         2.23 o
  -5  10  10          0.02          1.22         1.95 o
  -4  10  10         39.39         39.31         4.04 o
  -3  10  10        185.43        197.87        15.18 o
  -2  10  10         29.70         19.96         6.30 o
  -1  10  10         70.20         75.04        13.54 o
   0  10  10          8.53          4.12         1.94 o
   1  10  10         73.87         52.26        39.59 o
   2  10  10        480.28        365.55        61.46 o
   3  10  10        223.36        192.07        22.53 o
  -4  11  10         16.10         12.91         2.41 o
  -3  11  10         46.95         42.25         5.97 o
  -2  11  10         67.40         52.21         7.92 o
  -1  11  10          2.85          0.73         2.29 o
   0  11  10         15.87          9.64         9.59 o
   1  11  10         10.62          7.65         4.09 o
  -9   0  11        122.30        111.08        12.00 o
  -7   0  11          6.65          9.25         6.98 o
  -5   0  11        157.33        188.70        18.94 o
  -3   0  11        180.79        202.51        19.65 o
  -1   0  11       1006.03       1151.52        76.49 o
   1   0  11         28.70         23.16         3.12 o
   3   0  11         22.61         28.40         4.39 o
   5   0  11       2194.36       2026.92       232.59 o
  -9   1  11        213.51        195.33        17.07 o
  -8   1  11        402.76        411.99        14.41 o
  -7   1  11         10.75          6.15         2.07 o
  -6   1  11        337.30        323.97        28.56 o
  -5   1  11        399.85        432.23        22.42 o
  -4   1  11        977.51       1012.37        44.99 o
  -3   1  11         19.16         17.30         2.17 o
  -2   1  11        674.70        693.82        40.60 o
  -1   1  11         75.22         67.40         5.41 o
   0   1  11          6.20          8.07         1.38 o
   1   1  11        108.94         89.47         5.99 o
   2   1  11          8.36          6.08         1.72 o
   3   1  11        279.05        287.27        23.93 o
   4   1  11         51.78         57.63         5.48 o
   5   1  11        892.03        905.90       139.55 o
   6   1  11        176.40        172.72        12.86 o
  -9   2  11        130.58        127.77         7.94 o
  -8   2  11         16.52         12.54         1.89 o
  -7   2  11        209.05        211.60         8.66 o
  -6   2  11        831.11        857.55        29.32 o
  -5   2  11        111.46        121.34         7.57 o
  -4   2  11         50.95         59.05         3.62 o
  -3   2  11         22.31         24.76         2.15 o
  -2   2  11         79.92         92.36         6.12 o
  -1   2  11          1.68          2.62         1.43 o
   0   2  11         60.81         73.17         4.87 o
   1   2  11          2.42          7.25         1.50 o
   2   2  11          0.35          1.20         1.14 o
   3   2  11        106.16        108.30         9.54 o
   4   2  11         86.05         76.81         6.23 o
   5   2  11        353.84        309.72        21.85 o
   6   2  11          0.06          2.76         2.39 o
  -9   3  11        544.28        407.37        27.58 o
  -8   3  11         40.81         48.41         3.71 o
  -7   3  11         55.81         56.34         6.52 o
  -6   3  11        138.07        151.89         7.58 o
  -5   3  11        539.33        532.02        49.38 o
  -4   3  11        730.10        788.53        38.10 o
  -3   3  11          1.64          2.00         1.30 o
  -2   3  11        605.51        678.65        33.49 o
  -1   3  11         60.36         73.52         4.74 o
   0   3  11        196.63        180.01        10.18 o
   1   3  11        222.55        218.93        13.40 o
   2   3  11        160.62        127.02        12.98 o
   3   3  11          0.44          0.89         1.40 o
   4   3  11        226.05        225.22        16.01 o
   5   3  11        232.01        179.75        13.13 o
   6   3  11         72.80         67.79         9.02 o
  -8   4  11        253.47        276.28        17.70 o
  -7   4  11         12.69         14.15         2.28 o
  -6   4  11        179.91        186.50         8.59 o
  -5   4  11        635.60        697.45        31.32 o
  -4   4  11         22.72         18.12         2.10 o
  -3   4  11         98.93        110.93         7.16 o
  -2   4  11         35.72         29.72         2.57 o
  -1   4  11        116.08        114.26         6.63 o
   0   4  11        410.73        371.17        20.24 o
   1   4  11         68.57         73.81         5.03 o
   2   4  11        322.78        338.77        23.72 o
   3   4  11         92.23         98.91         7.83 o
   4   4  11         89.89         98.89         7.71 o
   5   4  11         20.00         11.67         3.36 o
  -8   5  11        409.54        398.75        25.13 o
  -7   5  11        290.09        287.91        18.22 o
  -6   5  11        446.20        415.03        27.29 o
  -5   5  11         38.00         46.15         4.97 o
  -4   5  11         46.82         55.36         4.51 o
  -3   5  11        121.44        131.19         6.85 o
  -2   5  11         22.99         25.25         2.26 o
  -1   5  11        551.37        572.51        29.59 o
   0   5  11        111.82        108.42         6.68 o
   1   5  11         14.85          7.38         1.48 o
   2   5  11          0.10          0.29         1.37 o
   3   5  11         72.50         75.02         6.29 o
   4   5  11        122.12        121.59         9.45 o
   5   5  11         73.15         78.91        10.36 o
  -8   6  11        113.47         99.28        11.11 o
  -7   6  11         74.60         83.01         5.49 o
  -6   6  11          8.88         12.11         1.89 o
  -5   6  11          6.72          6.51         1.46 o
  -4   6  11         72.91         72.42         7.43 o
  -3   6  11        115.14        100.51        13.60 o
  -2   6  11          0.17          0.54         1.33 o
  -1   6  11         31.98         25.30         7.82 o
   0   6  11          0.49          0.73         1.35 o
   1   6  11         11.31          6.28         1.95 o
   2   6  11        570.29        519.58        84.80 o
   3   6  11        213.10        181.82        22.75 o
   4   6  11        104.70         96.08        12.58 o
   5   6  11          1.99          0.42         3.15 o
  -7   7  11        196.92        203.80        12.67 o
  -6   7  11         21.01         20.14         2.29 o
  -5   7  11        102.83         95.36         6.30 o
  -4   7  11         16.57         18.11         4.18 o
  -3   7  11        242.95        253.72        16.79 o
  -2   7  11        669.47        691.61        50.41 o
   1   7  11          0.18          1.30         1.67 o
   2   7  11          1.70          0.62         2.00 o
   3   7  11         15.95         12.90         2.90 o
   4   7  11         14.26          6.29         3.24 o
  -6   8  11        541.66        542.71        24.79 o
  -5   8  11          0.08          1.31         1.74 o
  -4   8  11        342.22        392.99        34.03 o
  -3   8  11        530.40        485.22       110.57 o
  -2   8  11          3.81          3.12         1.79 o
  -1   8  11        383.13        336.22        18.17 o
   0   8  11         26.08         37.09         8.26 o
   1   8  11         41.69         21.15        17.91 o
   2   8  11         68.59         70.49         9.71 o
   3   8  11         51.84         52.04         7.31 o
  -5   9  11          2.63          5.01         2.01 o
  -4   9  11          4.15          3.83         1.91 o
  -3   9  11        436.49        473.59       103.04 o
  -2   9  11          4.49          2.95         1.88 o
  -1   9  11        185.57        181.08        45.71 o
   0   9  11         35.38         18.02        13.89 o
   1   9  11          2.48          4.33         4.31 o
   2   9  11          0.78          2.07         3.06 o
  -4  10  11          0.09          1.45         4.56 o
  -3  10  11         40.08         31.65        26.76 o
  -2  10  11         57.11         48.51        36.34 o
  -1  10  11          0.06          0.96         4.47 o
   0  10  11         36.24         26.61         6.98 o
   1  10  11        419.46        316.73        52.33 o
  -8   0  12        246.39        226.52        20.49 o
  -6   0  12        472.31        402.75       216.39 o
  -4   0  12        990.31        980.74        91.52 o
  -2   0  12        120.59        130.90        46.00 o
   0   0  12        455.83        372.52        36.82 o
   2   0  12         48.90         55.17         7.82 o
   4   0  12        783.88        602.40       320.42 o
  -8   1  12          4.47          7.69         2.90 o
  -7   1  12        247.05        216.89         8.83 o
  -6   1  12          0.05          0.63         1.37 o
  -5   1  12          2.04          3.50         1.61 o
  -4   1  12        570.67        567.69        26.03 o
  -3   1  12         27.67         24.78         2.86 o
  -2   1  12         43.17         41.61        10.70 o
  -1   1  12         67.12         59.97         6.21 o
   0   1  12         76.92         69.10         5.28 o
   1   1  12        169.38        162.93        13.58 o
   2   1  12         16.69         11.91         3.05 o
   3   1  12        348.07        291.62        20.31 o
   4   1  12        454.75        360.41        24.39 o
   5   1  12         17.71         19.04         3.98 o
  -8   2  12        176.65        156.68        14.22 o
  -7   2  12         11.40         12.29         4.95 o
  -6   2  12        636.66        621.82        27.08 o
  -5   2  12        248.60        244.62        12.96 o
  -4   2  12         32.82         23.64         6.27 o
  -3   2  12        558.28        226.47       129.32 o
   0   2  12        193.54        181.11        13.02 o
   1   2  12          6.90          4.00         1.50 o
   2   2  12         15.66         13.49         3.14 o
   3   2  12         17.33         18.40         4.88 o
   4   2  12        581.70        477.01        31.78 o
  -7   3  12        694.05        718.62        34.64 o
  -6   3  12        113.17        105.77         5.84 o
  -5   3  12          0.92          1.83         1.17 o
  -4   3  12          7.38          7.06         2.03 o
  -3   3  12          2.78          3.81         1.64 o
  -2   3  12          1.11          0.44         1.37 o
   1   3  12          1.07          0.92         1.35 o
   2   3  12          2.83          1.41         1.59 o
   3   3  12        145.67        131.33        10.14 o
   4   3  12         83.34         69.70        10.72 o
  -7   4  12          0.15          0.93         1.79 o
  -6   4  12        118.00         85.13         5.78 o
  -5   4  12          3.61          1.71         1.23 o
  -4   4  12        167.03        160.42        26.35 o
  -1   4  12         16.48         12.22         7.16 o
   1   4  12        248.20        187.21        15.66 o
   2   4  12         78.32         61.95         8.32 o
   3   4  12         60.89         31.27         6.97 o
   4   4  12        140.43        150.87        18.64 o
  -7   5  12         68.63         59.68         5.74 o
  -6   5  12        232.52        236.17        25.28 o
  -5   5  12         30.82         23.57         4.85 o
  -2   5  12         14.92          6.85         3.52 o
  -1   5  12         14.19         11.35         5.05 o
   1   5  12        373.14        392.17        66.34 o
   2   5  12        226.84        226.11        26.18 o
   3   5  12          8.82          7.73         3.30 o
   4   5  12        118.46         95.29        12.68 o
  -6   6  12          1.87          1.00         1.45 o
  -5   6  12        179.39        181.24        16.88 o
  -2   6  12         81.94         36.02        15.51 o
  -1   6  12          1.87          0.93         1.41 o
   0   6  12         20.38          9.77         8.03 o
   1   6  12        129.65        118.16        14.68 o
   2   6  12         37.76         27.58         4.71 o
   3   6  12          0.94          2.37         3.02 o
  -4   7  12          1.49          0.78         1.74 o
  -2   7  12          7.96          4.03         2.80 o
  -1   7  12         18.47          5.69         6.86 o
   0   7  12         20.14         25.26         5.73 o
   1   7  12         75.31         80.83        14.72 o
   2   7  12         79.26         74.44         9.76 o
   3   7  12          0.01         -0.99         4.81 o
  -4   8  12         12.15          5.50         5.46 o
  -3   8  12        501.07        434.09       297.67 o
  -2   8  12          7.32          2.89         2.25 o
  -1   8  12        169.17        154.35        26.91 o
   0   8  12         96.20        100.65        17.91 o
   1   8  12        233.87        227.02        38.68 o
  -3   9  12         50.53         51.88        10.48 o
  -2   9  12        275.50        277.95        47.19 o
  -1   9  12         18.03         13.26         5.18 o
   0   9  12          0.75         -0.47         4.00 o
  -3   0  13         12.51          0.41         2.51 o
   1   0  13        787.64        614.80       369.07 o
   3   0  13         36.75         21.34        16.69 o
  -6   1  13          8.88          0.03         1.85 o
  -5   1  13         14.94          0.12         1.41 o
  -1   1  13          8.32          0.54         1.87 o
   0   1  13        101.00         32.30        22.93 o
   1   1  13          6.31          3.82         2.16 o
   3   1  13          0.12          1.45         2.73 o
  -4   2  13          9.30          2.10         2.34 o
  -1   2  13          1.10          1.25         1.82 o
   0   2  13         34.33         24.06        16.60 o
   1   2  13        199.82        164.04        18.32 o
   2   2  13         43.29         24.13         5.50 o
   3   2  13         55.33         35.05         5.77 o
  -1   3  13         29.15         18.08        11.33 o
   0   3  13         54.40         31.59        21.42 o
   1   3  13         81.55         67.22         6.29 o
   2   3  13        149.96        151.98        18.12 o
  -5   4  13        133.64         82.44        62.86 o
  -2   4  13        279.72        198.89       141.07 o
  -1   4  13        389.47        308.77        51.06 o
   0   4  13        183.71        186.60        31.89 o
   1   4  13         27.65         21.30         4.15 o
   2   4  13        138.61        112.44        14.07 o
  -5   5  13         38.39         40.04         8.87 o
  -4   5  13        236.02        176.25       123.74 o
  -3   5  13        231.76        134.72       105.98 o
  -2   5  13         10.68         12.99         5.06 o
  -1   5  13         50.73         46.05         9.87 o
   0   5  13        116.19        102.05        18.12 o
   1   5  13          8.26          7.76         4.56 o
   2   5  13         23.35         20.88         4.31 o
  -4   6  13         35.52         48.70        10.06 o
  -3   6  13        139.69        127.75        22.82 o
  -2   6  13         71.44         86.46        16.34 o
  -1   6  13        664.44        719.44       115.77 o
   0   6  13        281.97        331.76        55.96 o
   1   6  13         40.79         68.90        12.93 o
  -2   7  13        105.56        112.30        20.38 o
  -1   7  13        358.87        339.03        57.27 o
  -2   2  14          0.53          0.09         3.79 o
                                                
